# Supplementary material for: Data-driven quantum approximate optimization algorithm for power systems
Source: Commun Eng. 2023 Mar 9;2:12. doi: 10.1038/s44172-023-00061-8 (PMC10955914; doi:10.1038/s44172-023-00061-8)
Supplement: Supplementary file 3 — Supplementary Data 1 [file 44172_2023_61_MOESM3_ESM.xlsx]

## Sheet: Fig.a
No.	Normalized graph density	Parameter number									Random parameter	Random cut method	Transferred parameters
		1	2	3	4	5	6	7	8	9
1	0.112319	0.7354	0.7082	0.6874	0.671	0.6593	0.649	0.6414	0.6346	0.6286	0.531807	0.534642	0.7354
2	0.130435	0.75671	0.737975	0.718314	0.702553	0.690955	0.680901	0.673248	0.666212	0.660234	0.57494	0.562515	0.75671
3	0.144928	0.770269	0.764699	0.746753	0.731327	0.719938	0.709869	0.702177	0.695301	0.689394	0.579313	0.588097	0.770269
4	0.144928	0.762811	0.761366	0.744338	0.729765	0.718625	0.708951	0.701475	0.69458	0.688692	0.561052	0.588318	0.762811
5	0.141304	0.768861	0.764549	0.747697	0.732959	0.721541	0.71179	0.704203	0.697333	0.691466	0.571001	0.590843	0.768861
6	0.148551	0.768818	0.771158	0.756224	0.742753	0.732416	0.723032	0.715723	0.709236	0.703445	0.575763	0.60315	0.771158
7	0.155797	0.778963	0.784566	0.769624	0.75641	0.745673	0.736347	0.728849	0.722318	0.716621	0.63432	0.614319	0.784566
8	0.148551	0.739133	0.743658	0.730404	0.718491	0.708658	0.699829	0.693295	0.687213	0.682014	0.600723	0.585792	0.743658
9	0.206522	0.718844	0.744091	0.734153	0.723641	0.714983	0.706962	0.700722	0.694879	0.689834	0.619718	0.593893	0.744091
10	0.177536	0.757626	0.772558	0.760668	0.748966	0.739457	0.730791	0.723936	0.71788	0.712478	0.587724	0.612602	0.772558
11	0.199275	0.757944	0.78172	0.771357	0.760441	0.75148	0.743165	0.736578	0.730658	0.725411	0.624623	0.625025	0.78172
12	0.195652	0.780591	0.803969	0.793061	0.782194	0.773087	0.764587	0.757874	0.751554	0.746095	0.657969	0.642912	0.803969
13	0.177536	0.773272	0.78895	0.777457	0.766108	0.756757	0.748086	0.741211	0.735177	0.729494	0.625865	0.628489	0.78895
14	0.199275	0.771277	0.796324	0.786658	0.776202	0.767414	0.759232	0.752708	0.746547	0.741194	0.644195	0.639569	0.796324
15	0.188406	0.751151	0.769927	0.76017	0.750271	0.741781	0.734073	0.727862	0.722032	0.717246	0.587021	0.618901	0.769927
16	0.224638	0.751012	0.780878	0.773082	0.763925	0.755906	0.748352	0.742164	0.736569	0.731588	0.598882	0.632698	0.780878
17	0.202899	0.765166	0.789794	0.78051	0.77048	0.761997	0.753955	0.747493	0.74174	0.736531	0.639406	0.636264	0.789794
18	0.228261	0.746049	0.775971	0.768432	0.759714	0.751642	0.744222	0.738432	0.732814	0.728057	0.62955	0.629903	0.775971
19	0.166667	0.779162	0.78947	0.775757	0.762737	0.75266	0.743512	0.73638	0.729625	0.724254	0.604904	0.621549	0.78947
20	0.228261	0.771399	0.806463	0.799441	0.790446	0.782762	0.775079	0.769134	0.763279	0.758421	0.643404	0.656204	0.806463
21	0.213768	0.71227	0.739586	0.732893	0.724557	0.717321	0.710511	0.70497	0.699474	0.695029	0.619331	0.602	0.739586
22	0.231884	0.749373	0.783764	0.777558	0.76944	0.761832	0.754908	0.749012	0.743267	0.738841	0.643958	0.64001	0.783764
23	0.228261	0.773457	0.803644	0.796654	0.788392	0.780504	0.773184	0.767278	0.761791	0.75703	0.630025	0.656384	0.803644
24	0.228261	0.752013	0.784898	0.778869	0.771041	0.763887	0.756811	0.751119	0.745675	0.740834	0.615664	0.642789	0.784898
25	0.217391	0.765977	0.796748	0.790599	0.782304	0.775089	0.767798	0.762085	0.756535	0.751653	0.623755	0.651966	0.796748
26	0.23913	0.765397	0.801398	0.796391	0.78884	0.781884	0.775362	0.769783	0.764475	0.759822	0.648905	0.660068	0.801398
27	0.264493	0.759425	0.802185	0.798197	0.791605	0.784943	0.778436	0.772853	0.767939	0.763373	0.66741	0.663926	0.802185
28	0.231884	0.759077	0.792436	0.787359	0.780243	0.773293	0.766779	0.761032	0.755719	0.751364	0.622815	0.653206	0.792436
29	0.235507	0.739225	0.773042	0.768089	0.761166	0.754435	0.747861	0.742721	0.73764	0.733141	0.630319	0.637347	0.773042
30	0.271739	0.762522	0.806561	0.803319	0.797009	0.790476	0.7842	0.778813	0.773718	0.7693	0.681287	0.669633	0.806561
31	0.253623	0.756887	0.797237	0.793352	0.786718	0.78033	0.773744	0.768475	0.763391	0.758924	0.626865	0.660547	0.797237
32	0.271739	0.774699	0.820259	0.817345	0.810806	0.80445	0.798175	0.792841	0.787547	0.783171	0.699866	0.681648	0.820259
33	0.264493	0.730909	0.770161	0.767061	0.76107	0.754917	0.748843	0.744045	0.739129	0.735019	0.636872	0.640484	0.770161
34	0.26087	0.775887	0.81666	0.813179	0.807007	0.800523	0.794348	0.789157	0.783993	0.779624	0.693037	0.67913	0.81666
35	0.26087	0.775825	0.813796	0.81062	0.804605	0.798663	0.792558	0.787536	0.782604	0.778365	0.670415	0.679097	0.813796
36	0.271739	0.76017	0.803056	0.800218	0.794006	0.788275	0.782023	0.777094	0.772069	0.767845	0.664288	0.669772	0.803056
37	0.26087	0.760824	0.798607	0.795574	0.789492	0.783625	0.777647	0.772659	0.767892	0.763532	0.622963	0.666731	0.798607
38	0.293478	0.757525	0.803609	0.802323	0.797276	0.791952	0.786095	0.781281	0.776535	0.772463	0.638023	0.675058	0.803609
39	0.304348	0.743051	0.790158	0.789685	0.785143	0.780273	0.77491	0.770428	0.765924	0.762047	0.67383	0.66668	0.790158
40	0.268116	0.762908	0.802446	0.800091	0.794576	0.788947	0.783287	0.77828	0.773667	0.769617	0.668065	0.672663	0.802446
41	0.289855	0.745898	0.791107	0.790429	0.78569	0.780584	0.775432	0.770651	0.766088	0.76215	0.691051	0.6666	0.791107
42	0.289855	0.784963	0.833022	0.832196	0.827492	0.821944	0.816332	0.811552	0.806605	0.80247	0.70695	0.701836	0.833022
43	0.282609	0.767908	0.812842	0.811591	0.806865	0.801537	0.79603	0.791119	0.786372	0.782324	0.676467	0.684422	0.812842
44	0.300725	0.74695	0.792682	0.79214	0.787745	0.782734	0.777405	0.773011	0.768373	0.764409	0.669428	0.669254	0.792682
45	0.293478	0.767237	0.813073	0.812441	0.807784	0.802589	0.797307	0.792685	0.788122	0.78398	0.670704	0.686502	0.813073
46	0.275362	0.751895	0.790973	0.789224	0.784509	0.779342	0.77409	0.769419	0.765031	0.761088	0.662815	0.666622	0.790973
47	0.318841	0.737144	0.785497	0.785652	0.781935	0.777461	0.772617	0.768277	0.764206	0.760335	0.674393	0.666477	0.785652
48	0.286232	0.773893	0.818885	0.818658	0.814233	0.809323	0.804005	0.799395	0.794858	0.790999	0.695014	0.693002	0.818885
49	0.289855	0.769992	0.812774	0.812445	0.808261	0.80373	0.798572	0.794216	0.790026	0.785916	0.688659	0.689574	0.812774
50	0.297101	0.760431	0.805588	0.805614	0.801404	0.796941	0.791658	0.787297	0.782944	0.779024	0.641502	0.683389	0.805614
51	0.300725	0.76834	0.813534	0.81381	0.809747	0.805496	0.800489	0.796069	0.791814	0.787952	0.666764	0.691585	0.81381
52	0.315217	0.763028	0.810452	0.811082	0.807775	0.803339	0.798591	0.794244	0.789952	0.786217	0.726989	0.690564	0.811082
53	0.318841	0.756366	0.806007	0.807466	0.804085	0.799857	0.795251	0.791198	0.786786	0.783074	0.679908	0.687572	0.807466
54	0.297101	0.759442	0.802875	0.803182	0.79935	0.794781	0.789973	0.785787	0.781657	0.777987	0.677282	0.683332	0.803182
55	0.318841	0.757254	0.805087	0.806071	0.803073	0.798869	0.794241	0.790106	0.785919	0.782279	0.683227	0.687521	0.806071
56	0.307971	0.746693	0.790191	0.790741	0.787544	0.783164	0.778684	0.774734	0.770703	0.766969	0.633395	0.674567	0.790741
57	0.315217	0.715935	0.759112	0.760008	0.757114	0.753438	0.748977	0.745244	0.741383	0.73802	0.640966	0.649138	0.760008
58	0.322464	0.729408	0.775003	0.776624	0.773724	0.770077	0.765716	0.761865	0.758201	0.754788	0.661084	0.664233	0.776624
59	0.322464	0.775816	0.824758	0.826056	0.823155	0.819125	0.814608	0.810497	0.806393	0.802684	0.709676	0.706197	0.826056
60	0.333333	0.76079	0.810927	0.812984	0.810653	0.806923	0.802744	0.798782	0.794933	0.791514	0.688871	0.696983	0.812984
61	0.322464	0.774911	0.82282	0.82445	0.821805	0.817734	0.813633	0.809554	0.805546	0.802141	0.700488	0.706313	0.82445
62	0.333333	0.761253	0.809412	0.811699	0.80946	0.805804	0.801664	0.797903	0.79422	0.790628	0.676281	0.696847	0.811699
63	0.32971	0.753065	0.799948	0.802277	0.800031	0.796481	0.792396	0.78896	0.785172	0.781793	0.683072	0.689588	0.802277
64	0.318841	0.763306	0.808544	0.810975	0.809068	0.805576	0.801749	0.798281	0.794625	0.791127	0.69022	0.698381	0.810975
65	0.32971	0.775878	0.823102	0.825734	0.823567	0.820094	0.816299	0.812539	0.808703	0.80545	0.687171	0.710855	0.825734
66	0.34058	0.76341	0.811915	0.814467	0.812478	0.809283	0.805407	0.801736	0.798046	0.794731	0.679255	0.701591	0.814467
67	0.333333	0.770805	0.818803	0.821655	0.819741	0.816386	0.812426	0.808787	0.805263	0.80191	0.698071	0.707514	0.821655
68	0.322464	0.784854	0.831317	0.833628	0.831321	0.82788	0.823922	0.820263	0.816445	0.812969	0.728875	0.717723	0.833628
69	0.228261	0.765985	0.79872	0.792992	0.78541	0.77826	0.771396	0.765562	0.760272	0.755639	0.65722	0.656135	0.79872
70	0.336957	0.776653	0.826149	0.829349	0.827701	0.824405	0.8207	0.816996	0.813372	0.810043	0.720007	0.715524	0.829349
71	0.347826	0.777087	0.826742	0.829887	0.8282	0.825019	0.82136	0.817889	0.814056	0.810737	0.691767	0.716509	0.829887
72	0.333333	0.771778	0.816919	0.81933	0.817406	0.814464	0.810659	0.807143	0.803582	0.800372	0.719263	0.707663	0.81933
73	0.347826	0.764404	0.814041	0.817332	0.815769	0.812707	0.809043	0.805367	0.801881	0.798521	0.69249	0.705672	0.817332
74	0.336957	0.779269	0.824921	0.827545	0.825755	0.822732	0.818923	0.815239	0.811693	0.808575	0.661861	0.715514	0.827545
75	0.344203	0.73576	0.780209	0.783194	0.781763	0.779087	0.77557	0.772578	0.769276	0.766469	0.649326	0.678365	0.783194
76	0.355072	0.725579	0.77123	0.774465	0.773444	0.770739	0.767385	0.764397	0.76112	0.757913	0.657422	0.671074	0.774465
77	0.355072	0.778182	0.827577	0.831371	0.830047	0.827263	0.823708	0.820519	0.816953	0.813853	0.715597	0.720504	0.831371
78	0.365942	0.754461	0.803253	0.807339	0.806519	0.804171	0.800928	0.797922	0.794601	0.79162	0.667614	0.701459	0.807339
79	0.369565	0.749672	0.798599	0.803267	0.802561	0.80003	0.797225	0.794084	0.790941	0.788078	0.695837	0.698612	0.803267
80	0.369565	0.769631	0.820979	0.82588	0.825253	0.822918	0.819708	0.816736	0.813385	0.81034	0.718115	0.71843	0.82588
81	0.369565	0.781536	0.831604	0.836203	0.835752	0.833353	0.830278	0.827256	0.823962	0.820945	0.726813	0.728654	0.836203
82	0.369565	0.750057	0.797239	0.801599	0.801042	0.798753	0.795783	0.792808	0.78978	0.786919	0.696317	0.698617	0.801599
83	0.365942	0.784366	0.832913	0.837897	0.837882	0.835632	0.832754	0.829879	0.826608	0.823792	0.731441	0.731801	0.837897
84	0.362319	0.755786	0.801952	0.80644	0.806155	0.804182	0.801363	0.798454	0.79547	0.79268	0.700788	0.704165	0.80644
85	0.369565	0.768591	0.817023	0.821795	0.821741	0.819582	0.816715	0.813944	0.81091	0.808131	0.694907	0.718487	0.821795
86	0.376812	0.771668	0.821369	0.826465	0.826263	0.824346	0.821351	0.818554	0.815518	0.812743	0.689597	0.722233	0.826465
87	0.376812	0.78017	0.831783	0.837397	0.837564	0.835692	0.832847	0.830045	0.827082	0.824203	0.744768	0.732528	0.837564
88	0.398551	0.768791	0.820625	0.826297	0.82655	0.824778	0.822035	0.819489	0.816477	0.813726	0.724755	0.723533	0.82655
89	0.391304	0.744071	0.79409	0.799913	0.800437	0.798802	0.796389	0.793694	0.791068	0.788306	0.68766	0.701169	0.800437
90	0.384058	0.773449	0.823358	0.828811	0.828963	0.827214	0.824456	0.821762	0.818656	0.816064	0.733934	0.726129	0.828963
91	0.391304	0.745403	0.79379	0.799284	0.799714	0.798154	0.795773	0.793219	0.790419	0.787915	0.685715	0.701336	0.799714
92	0.402174	0.764646	0.816121	0.821857	0.822263	0.820639	0.818121	0.815337	0.812499	0.80981	0.694754	0.720809	0.822263
93	0.384058	0.772685	0.821923	0.827495	0.827905	0.826078	0.823662	0.821078	0.818092	0.815554	0.724834	0.725951	0.827905
94	0.398551	0.767552	0.818198	0.824158	0.824564	0.82305	0.820854	0.818153	0.815394	0.812718	0.717351	0.723696	0.824564
95	0.402174	0.753566	0.80434	0.810141	0.810871	0.809356	0.80687	0.80432	0.801633	0.799007	0.714988	0.71161	0.810871
96	0.384058	0.761549	0.809529	0.815091	0.815664	0.814149	0.811818	0.809299	0.806479	0.803887	0.700689	0.716307	0.815664
97	0.394928	0.780683	0.831701	0.837662	0.838684	0.837078	0.834697	0.832096	0.82933	0.826846	0.739178	0.736335	0.838684
98	0.376812	0.760548	0.806112	0.811201	0.81136	0.809579	0.807231	0.804554	0.801904	0.799225	0.721488	0.712312	0.81136
99	0.394928	0.740072	0.787977	0.793891	0.794705	0.793421	0.791207	0.78884	0.786349	0.783813	0.693428	0.698862	0.794705
100	0.394928	0.75041	0.798228	0.804099	0.804841	0.803434	0.801279	0.798996	0.796255	0.793919	0.687914	0.707784	0.804841
101	0.40942	0.765255	0.816173	0.82245	0.823249	0.822051	0.819777	0.817448	0.814686	0.812222	0.724707	0.724418	0.823249
102	0.405797	0.768214	0.818843	0.825286	0.82628	0.825186	0.82296	0.820403	0.817829	0.815391	0.718515	0.727459	0.82628
103	0.405797	0.769445	0.818652	0.824799	0.825896	0.824585	0.822588	0.819975	0.817458	0.814936	0.728768	0.727377	0.825896
104	0.391304	0.763636	0.810696	0.816673	0.817608	0.816275	0.814015	0.811665	0.809061	0.806652	0.707051	0.72001	0.817608
105	0.387681	0.779449	0.825607	0.831252	0.83169	0.830334	0.828146	0.82579	0.823163	0.820687	0.742212	0.732967	0.83169
106	0.40942	0.765298	0.814563	0.820658	0.821762	0.820546	0.818517	0.816376	0.813707	0.811384	0.713827	0.724282	0.821762
107	0.387681	0.778185	0.824862	0.830668	0.831479	0.830369	0.82788	0.825642	0.823019	0.820605	0.731434	0.732908	0.831479
108	0.416667	0.765844	0.81653	0.82357	0.824818	0.824114	0.821976	0.819868	0.817265	0.814867	0.700986	0.727904	0.824818
109	0.398551	0.747485	0.792651	0.798256	0.799205	0.797997	0.79604	0.793915	0.791417	0.789033	0.683767	0.705227	0.799205
110	0.40942	0.75447	0.802959	0.809395	0.810571	0.809585	0.807637	0.805452	0.80287	0.800627	0.706077	0.715122	0.810571
111	0.413043	0.770381	0.819871	0.826547	0.827798	0.826774	0.824944	0.822656	0.820278	0.817703	0.707318	0.73081	0.827798
112	0.394928	0.771112	0.817176	0.822885	0.823711	0.822495	0.820273	0.81811	0.815526	0.81312	0.716247	0.726624	0.823711
113	0.42029	0.762646	0.812678	0.819523	0.820821	0.819957	0.818119	0.815877	0.813599	0.811197	0.714069	0.72495	0.820821
114	0.413043	0.781073	0.830883	0.837516	0.838692	0.83751	0.835302	0.833173	0.830709	0.828234	0.748356	0.740256	0.838692
115	0.427536	0.76521	0.815647	0.822691	0.824138	0.823498	0.82155	0.819475	0.817046	0.814678	0.738383	0.728419	0.824138
116	0.434783	0.758258	0.808431	0.815493	0.817224	0.816527	0.814837	0.812763	0.810496	0.808169	0.729159	0.72288	0.817224
117	0.442029	0.752113	0.802561	0.809733	0.811302	0.810593	0.808686	0.806909	0.80446	0.802295	0.692924	0.717583	0.811302
118	0.434783	0.74878	0.79821	0.805387	0.807056	0.80639	0.804875	0.802884	0.800426	0.798499	0.676699	0.714307	0.807056
119	0.42029	0.772628	0.821578	0.828411	0.829897	0.829048	0.827181	0.825254	0.822891	0.820601	0.728015	0.734105	0.829897
120	0.416667	0.786319	0.83575	0.842568	0.844016	0.843099	0.841319	0.839228	0.836796	0.834487	0.734976	0.746662	0.844016
121	0.427536	0.774133	0.82416	0.831518	0.833062	0.83217	0.830585	0.828469	0.826202	0.823906	0.742871	0.737411	0.833062
122	0.416667	0.776341	0.82443	0.83118	0.832865	0.831765	0.830087	0.828036	0.825698	0.823421	0.732921	0.737378	0.832865
123	0.42029	0.772357	0.820203	0.827226	0.828751	0.82805	0.826388	0.824303	0.822093	0.819767	0.716842	0.734157	0.828751
124	0.427536	0.783725	0.833829	0.841106	0.842899	0.842279	0.840604	0.838749	0.836489	0.83405	0.733091	0.746903	0.842899
125	0.438406	0.76285	0.812504	0.819845	0.821862	0.821339	0.81985	0.817878	0.815638	0.813681	0.730111	0.728957	0.821862
126	0.42029	0.761044	0.808785	0.815891	0.817532	0.816993	0.815622	0.813509	0.81136	0.809226	0.726091	0.725127	0.817532
127	0.431159	0.761234	0.808773	0.8159	0.817763	0.817155	0.815708	0.813967	0.811552	0.809693	0.721493	0.7254	0.817763
128	0.434783	0.783958	0.835286	0.842969	0.845142	0.844773	0.843385	0.841377	0.839203	0.837056	0.722076	0.749922	0.845142
129	0.438406	0.772732	0.821691	0.829127	0.831094	0.830668	0.829236	0.827243	0.825111	0.823002	0.7186	0.73793	0.831094
130	0.431159	0.769441	0.817998	0.825441	0.827516	0.827001	0.825651	0.823753	0.821561	0.81937	0.742398	0.734535	0.827516
131	0.431159	0.767403	0.816788	0.824708	0.826975	0.826757	0.825501	0.823567	0.821461	0.819373	0.738521	0.734582	0.826975
132	0.427536	0.792959	0.842679	0.850294	0.852168	0.851704	0.850169	0.84815	0.845896	0.843562	0.758132	0.756423	0.852168
133	0.434783	0.78486	0.834043	0.841763	0.843983	0.843828	0.842344	0.840502	0.838373	0.836154	0.756867	0.749947	0.843983
134	0.438406	0.782781	0.831496	0.838668	0.840714	0.840151	0.838595	0.836887	0.834653	0.832595	0.752629	0.746975	0.840714
135	0.434783	0.774651	0.823415	0.831082	0.833314	0.832876	0.831647	0.829836	0.827765	0.825755	0.714575	0.740885	0.833314
136	0.442029	0.778259	0.827368	0.83485	0.837083	0.836559	0.835257	0.833371	0.831257	0.829287	0.721379	0.743844	0.837083
137	0.442029	0.768207	0.816792	0.824145	0.826413	0.826123	0.824665	0.822995	0.820917	0.81885	0.72284	0.734774	0.826413
138	0.449275	0.751304	0.800347	0.808203	0.810398	0.810192	0.808962	0.807526	0.805443	0.803447	0.70059	0.72093	0.810398
139	0.442029	0.758878	0.806882	0.814208	0.816289	0.816054	0.814792	0.81302	0.811003	0.808966	0.7261	0.726208	0.816289
140	0.449275	0.788904	0.839357	0.847301	0.849615	0.849422	0.848169	0.846476	0.844347	0.84223	0.736762	0.756096	0.849615
141	0.445652	0.771303	0.821462	0.829506	0.8322	0.832128	0.830779	0.829399	0.827321	0.825265	0.741212	0.740992	0.8322
142	0.449275	0.769818	0.818733	0.826672	0.829079	0.829053	0.827501	0.826053	0.823943	0.82203	0.735228	0.738117	0.829079
143	0.427536	0.781634	0.828028	0.835845	0.838118	0.838012	0.836977	0.835162	0.833232	0.831124	0.724678	0.746694	0.838118
144	0.442029	0.766855	0.814766	0.82259	0.825225	0.82497	0.823799	0.822171	0.820322	0.818166	0.725472	0.734897	0.825225
145	0.442029	0.784374	0.834077	0.84232	0.84489	0.844946	0.843738	0.842172	0.840023	0.8382	0.745813	0.75298	0.844946
146	0.438406	0.788635	0.837734	0.845801	0.848422	0.848401	0.847179	0.845557	0.843709	0.841709	0.739788	0.75624	0.848422
147	0.449275	0.743262	0.789547	0.797216	0.799579	0.79946	0.79834	0.796847	0.795004	0.793121	0.677725	0.712596	0.799579
148	0.438406	0.780307	0.827837	0.835467	0.837776	0.837585	0.836406	0.834869	0.832958	0.830871	0.723015	0.746916	0.837776
149	0.449275	0.769816	0.817419	0.825307	0.827523	0.827649	0.826532	0.824843	0.823073	0.821048	0.695897	0.738001	0.827649
150	0.445652	0.77385	0.820166	0.827968	0.830498	0.830292	0.829238	0.82778	0.825884	0.824042	0.742605	0.740943	0.830498
151	0.445652	0.791656	0.839968	0.848107	0.850814	0.85074	0.849784	0.848135	0.84618	0.844449	0.726875	0.759249	0.850814
152	0.445652	0.801624	0.850509	0.85864	0.861459	0.86155	0.860291	0.858684	0.85686	0.854902	0.761244	0.768643	0.86155
153	0.456522	0.753094	0.800331	0.808447	0.811067	0.811292	0.810361	0.808809	0.807033	0.805147	0.70875	0.724247	0.811292
154	0.460145	0.784402	0.834848	0.843534	0.846618	0.846732	0.845701	0.844295	0.842424	0.840565	0.731217	0.755971	0.846732
155	0.438406	0.787555	0.835868	0.844234	0.846799	0.846853	0.845953	0.844298	0.842628	0.840609	0.736069	0.756211	0.846853
156	0.449275	0.768522	0.815992	0.823861	0.826522	0.826521	0.825527	0.824057	0.822197	0.820348	0.721974	0.738116	0.826522
157	0.442029	0.776406	0.822094	0.829983	0.832363	0.832511	0.831554	0.830016	0.8283	0.826315	0.721222	0.743862	0.832511
158	0.452899	0.774231	0.821834	0.830149	0.83284	0.832912	0.832029	0.830479	0.828702	0.826759	0.742157	0.744063	0.832912
159	0.456522	0.779806	0.827723	0.835997	0.838744	0.839159	0.838148	0.836701	0.83495	0.83307	0.74259	0.750006	0.839159
160	0.471014	0.757638	0.805588	0.813851	0.816675	0.817044	0.816039	0.814585	0.813058	0.81109	0.730514	0.730469	0.817044
161	0.456522	0.781349	0.828614	0.836775	0.839226	0.839501	0.838191	0.836799	0.834938	0.833082	0.750026	0.749909	0.839501
162	0.456522	0.788729	0.836471	0.845288	0.848026	0.848409	0.847613	0.846258	0.84448	0.842746	0.777341	0.759037	0.848409
163	0.460145	0.784628	0.833142	0.84162	0.844798	0.84496	0.844276	0.842854	0.841175	0.83932	0.752238	0.755866	0.84496
164	0.456522	0.780958	0.82752	0.835577	0.838262	0.838502	0.837431	0.836208	0.834439	0.832497	0.748843	0.750123	0.838502
165	0.474638	0.753938	0.801617	0.810077	0.813101	0.813428	0.812815	0.81143	0.809686	0.808046	0.708142	0.727686	0.813428
166	0.460145	0.776058	0.822994	0.831332	0.83432	0.834496	0.833764	0.832592	0.83082	0.829065	0.7522	0.747113	0.834496
167	0.463768	0.771506	0.819547	0.828008	0.831092	0.83144	0.830664	0.829491	0.827635	0.825943	0.73499	0.744243	0.83144
168	0.467391	0.750129	0.79736	0.805985	0.80885	0.8094	0.808698	0.807572	0.805738	0.804229	0.716218	0.724588	0.8094
169	0.467391	0.743689	0.789703	0.797465	0.800295	0.80071	0.799888	0.798681	0.796994	0.795189	0.708641	0.716736	0.80071
170	0.471014	0.773791	0.82213	0.830787	0.833997	0.834324	0.833599	0.832394	0.830629	0.829047	0.752778	0.747124	0.834324
171	0.460145	0.784026	0.831593	0.840606	0.843406	0.843986	0.843219	0.842005	0.840307	0.838327	0.766148	0.755871	0.843986
172	0.463768	0.7788	0.827078	0.836356	0.839507	0.840211	0.839486	0.838389	0.836754	0.835106	0.752876	0.752976	0.840211
173	0.460145	0.775193	0.821509	0.830077	0.833053	0.833486	0.832931	0.831528	0.830068	0.828312	0.734853	0.747032	0.833486
174	0.467391	0.768192	0.815654	0.824123	0.827216	0.827625	0.826764	0.825533	0.823827	0.822318	0.733322	0.741316	0.827625
175	0.467391	0.776601	0.823683	0.832522	0.835903	0.836378	0.836002	0.834707	0.833128	0.831478	0.751796	0.749965	0.836378
176	0.467391	0.776587	0.823729	0.832587	0.835848	0.836414	0.835698	0.834572	0.833014	0.831208	0.756517	0.749927	0.836414
177	0.460145	0.774686	0.82067	0.829223	0.832432	0.832934	0.832289	0.831035	0.829623	0.827855	0.744209	0.747155	0.832934
178	0.463768	0.78141	0.827506	0.835869	0.839012	0.839435	0.83887	0.837634	0.836018	0.834486	0.757796	0.752857	0.839435
179	0.467391	0.785995	0.832613	0.841672	0.844916	0.84552	0.845158	0.844051	0.8423	0.840787	0.729767	0.758902	0.84552
180	0.467391	0.795865	0.843038	0.851737	0.85495	0.855591	0.854935	0.853778	0.852377	0.850643	0.756887	0.767969	0.855591
181	0.481884	0.763497	0.810506	0.819453	0.822772	0.823449	0.82293	0.821767	0.820257	0.818631	0.736824	0.739107	0.823449
182	0.478261	0.757637	0.804195	0.81297	0.816384	0.817279	0.816581	0.81546	0.814002	0.812324	0.708326	0.733277	0.817279
183	0.471014	0.782237	0.829246	0.837826	0.841191	0.841858	0.84137	0.840242	0.838697	0.837036	0.768354	0.755752	0.841858
184	0.481884	0.763346	0.809971	0.818667	0.822178	0.822891	0.822483	0.821467	0.81998	0.818417	0.726901	0.738715	0.822891
185	0.467391	0.786661	0.831582	0.840498	0.843751	0.844417	0.844037	0.842998	0.841434	0.839899	0.726188	0.758901	0.844417
186	0.481884	0.780304	0.828024	0.837149	0.840577	0.84136	0.840956	0.839809	0.838435	0.836852	0.739798	0.755634	0.84136
187	0.478261	0.784567	0.831583	0.840387	0.843856	0.844531	0.844056	0.842844	0.841421	0.839902	0.756089	0.758619	0.844531
188	0.474638	0.779162	0.825447	0.834167	0.837294	0.837891	0.837585	0.836412	0.835068	0.833405	0.742817	0.752909	0.837891
189	0.463768	0.761418	0.806119	0.814832	0.817946	0.818787	0.818216	0.817308	0.815747	0.814357	0.754853	0.735734	0.818787
190	0.481884	0.77127	0.817757	0.826717	0.830345	0.831125	0.830835	0.829793	0.828441	0.826906	0.756099	0.747074	0.831125
191	0.474638	0.784616	0.83228	0.842018	0.845745	0.846761	0.846433	0.845506	0.844075	0.842506	0.768245	0.761631	0.846761
192	0.485507	0.7675	0.814621	0.823581	0.827075	0.828067	0.827668	0.826666	0.825254	0.823795	0.740385	0.744441	0.828067
193	0.48913	0.781376	0.828772	0.838366	0.84204	0.843149	0.843009	0.841867	0.840624	0.839018	0.765655	0.758385	0.843149
194	0.481884	0.779763	0.826557	0.835817	0.83924	0.840214	0.839849	0.838936	0.837496	0.835823	0.75566	0.755669	0.840214
195	0.485507	0.785053	0.832077	0.841419	0.845047	0.846152	0.845818	0.84494	0.843479	0.842003	0.741222	0.76145	0.846152
196	0.485507	0.783029	0.831026	0.840927	0.844952	0.845897	0.84567	0.844909	0.843472	0.842039	0.749482	0.761419	0.845897
197	0.48913	0.741133	0.784664	0.793502	0.796676	0.797664	0.797524	0.79653	0.795191	0.793888	0.705289	0.718304	0.797664
198	0.48913	0.771492	0.818341	0.827847	0.831915	0.832933	0.832846	0.831856	0.830603	0.8292	0.733031	0.749822	0.832933
199	0.478261	0.767555	0.811587	0.820022	0.823378	0.824057	0.823547	0.822622	0.821238	0.819735	0.726345	0.741441	0.824057
200	0.481884	0.787952	0.834519	0.843889	0.847651	0.848692	0.848521	0.84744	0.846187	0.844751	0.772228	0.76448	0.848692
201	0.5	0.780199	0.827556	0.837049	0.8409	0.842066	0.841764	0.840762	0.839487	0.838179	0.754251	0.758318	0.842066
202	0.492754	0.787517	0.833954	0.84358	0.847243	0.848261	0.847978	0.847047	0.845852	0.844387	0.755854	0.764024	0.848261
203	0.48913	0.773436	0.819232	0.828355	0.831789	0.832803	0.832448	0.83158	0.830176	0.828809	0.742663	0.749828	0.832803
204	0.478261	0.775291	0.818586	0.827606	0.831018	0.831997	0.831725	0.830987	0.829663	0.828229	0.725015	0.750027	0.831997
205	0.48913	0.773996	0.818721	0.827569	0.831226	0.832296	0.832039	0.83117	0.829905	0.828482	0.739228	0.749845	0.832296
206	0.492754	0.770387	0.815105	0.824426	0.827997	0.828997	0.828772	0.828005	0.826714	0.825261	0.749884	0.747213	0.828997
207	0.5	0.76309	0.808422	0.817914	0.821765	0.822858	0.822876	0.821932	0.820771	0.819319	0.74027	0.741985	0.822876
208	0.485507	0.785449	0.83039	0.839487	0.843279	0.84429	0.844054	0.84319	0.842019	0.840715	0.763721	0.761232	0.84429
209	0.5	0.788251	0.835432	0.845041	0.849181	0.850287	0.850053	0.849334	0.848182	0.846761	0.754958	0.766656	0.850287
210	0.492754	0.760619	0.805005	0.814363	0.818119	0.819227	0.819116	0.818365	0.81718	0.815835	0.700227	0.738952	0.819227
211	0.492754	0.786066	0.832184	0.841837	0.84569	0.846957	0.846862	0.845975	0.844891	0.843387	0.770102	0.763898	0.846957
212	0.5	0.771033	0.816521	0.82586	0.829937	0.831084	0.831027	0.830162	0.829154	0.827791	0.754015	0.750126	0.831084
213	0.48913	0.780491	0.826005	0.835319	0.839418	0.840357	0.840336	0.839613	0.838441	0.837067	0.759711	0.758536	0.840357
214	0.496377	0.76533	0.810436	0.819835	0.823849	0.825	0.824938	0.824116	0.823137	0.821861	0.724483	0.744632	0.825
215	0.492754	0.786919	0.832263	0.841414	0.845397	0.846555	0.846378	0.845635	0.844485	0.843025	0.750399	0.764028	0.846555
216	0.503623	0.775633	0.821512	0.83112	0.835315	0.836545	0.836534	0.835834	0.834817	0.833563	0.742708	0.755415	0.836545
217	0.503623	0.767164	0.81215	0.821905	0.826071	0.82751	0.827581	0.826799	0.82567	0.824546	0.732974	0.747272	0.827581
218	0.503623	0.783739	0.830164	0.840074	0.844326	0.845477	0.845636	0.844965	0.8439	0.842629	0.75602	0.76375	0.845636
219	0.496377	0.773123	0.818405	0.828078	0.832047	0.833249	0.833447	0.832739	0.831676	0.830316	0.740205	0.752726	0.833447
220	0.48913	0.798777	0.843401	0.853002	0.857272	0.858502	0.858584	0.857806	0.85673	0.855279	0.753593	0.775984	0.858584
221	0.503623	0.776576	0.821981	0.831451	0.835331	0.836557	0.836536	0.835757	0.834547	0.833345	0.758394	0.75549	0.836557
222	0.496377	0.782911	0.827265	0.836747	0.840799	0.841958	0.842132	0.841397	0.840301	0.839119	0.749624	0.761178	0.842132
223	0.507246	0.786605	0.834125	0.84483	0.849258	0.850847	0.850966	0.850483	0.849418	0.848096	0.773475	0.769196	0.850966
224	0.478261	0.773027	0.814648	0.823739	0.827575	0.82897	0.829102	0.828563	0.827414	0.826212	0.712587	0.749894	0.829102
225	0.496377	0.791245	0.835651	0.845234	0.849448	0.85082	0.851043	0.850415	0.84933	0.848087	0.759223	0.769563	0.851043
226	0.5	0.770664	0.814264	0.823753	0.82773	0.829219	0.82944	0.828787	0.827711	0.8264	0.709779	0.750037	0.82944
227	0.503623	0.784198	0.82895	0.838526	0.842773	0.844225	0.844411	0.843696	0.842764	0.841624	0.759491	0.763763	0.844411
228	0.5	0.795805	0.84153	0.851335	0.855794	0.857069	0.857235	0.856697	0.855468	0.854235	0.746455	0.775338	0.857235
229	0.503623	0.775406	0.819433	0.829188	0.833346	0.834735	0.835092	0.834351	0.833441	0.832195	0.756939	0.755219	0.835092
230	0.503623	0.768714	0.811078	0.820421	0.824338	0.825753	0.825819	0.825225	0.824282	0.822939	0.745378	0.747256	0.825819
231	0.514493	0.765597	0.810097	0.820119	0.824231	0.8257	0.826094	0.825463	0.824474	0.823338	0.731827	0.747374	0.826094
232	0.503623	0.783762	0.828339	0.838178	0.842427	0.843912	0.844049	0.843418	0.842384	0.841218	0.762616	0.763509	0.844049
233	0.507246	0.789857	0.834213	0.843963	0.848245	0.849648	0.849755	0.849154	0.848169	0.846969	0.74524	0.76899	0.849755
234	0.48913	0.798317	0.841297	0.851014	0.855091	0.856489	0.856695	0.856277	0.855074	0.854003	0.787303	0.775627	0.856695
235	0.514493	0.765775	0.809836	0.819651	0.823964	0.825277	0.825599	0.825135	0.824149	0.82297	0.747574	0.747424	0.825599
236	0.5	0.795197	0.83959	0.849511	0.854245	0.85562	0.855943	0.855441	0.85451	0.853349	0.777305	0.775222	0.855943
237	0.507246	0.789065	0.832933	0.842949	0.847397	0.849095	0.849162	0.848673	0.847661	0.846619	0.769626	0.769186	0.849162
238	0.514493	0.765627	0.809447	0.819269	0.823554	0.825049	0.825371	0.824794	0.823907	0.82268	0.755808	0.747431	0.825371
239	0.514493	0.782801	0.826987	0.836684	0.841022	0.842692	0.842905	0.842303	0.841336	0.840192	0.751951	0.763467	0.842905
240	0.51087	0.785689	0.829787	0.839798	0.84431	0.845806	0.846027	0.845367	0.844483	0.843417	0.757222	0.766268	0.846027
241	0.521739	0.767342	0.811361	0.821425	0.825841	0.827394	0.827882	0.827398	0.826512	0.825411	0.722357	0.75003	0.827882
242	0.514493	0.765499	0.808488	0.818397	0.822836	0.824365	0.824536	0.824185	0.82326	0.822227	0.70658	0.747246	0.824536
243	0.521739	0.760371	0.803671	0.813523	0.81762	0.819079	0.819274	0.81884	0.817893	0.816853	0.737638	0.74229	0.819274
244	0.514493	0.781502	0.825554	0.835732	0.840282	0.84178	0.842238	0.841772	0.840817	0.839743	0.732052	0.763513	0.842238
245	0.514493	0.798106	0.843186	0.85377	0.85841	0.860292	0.86059	0.860083	0.859233	0.858173	0.780509	0.780151	0.86059
246	0.514493	0.780562	0.824742	0.834912	0.839639	0.841327	0.841841	0.841373	0.840557	0.839452	0.762317	0.763353	0.841841
247	0.507246	0.770948	0.813026	0.822897	0.827522	0.829194	0.829621	0.829283	0.828401	0.827443	0.73515	0.752679	0.829621
248	0.518116	0.786937	0.831205	0.841273	0.845949	0.847657	0.847853	0.847452	0.846621	0.845417	0.73197	0.768928	0.847853
249	0.514493	0.781162	0.824789	0.835035	0.839556	0.841203	0.841636	0.84117	0.840337	0.839351	0.746929	0.763444	0.841636
250	0.521739	0.759037	0.802005	0.811842	0.816363	0.817939	0.818327	0.81798	0.817286	0.816049	0.755797	0.74244	0.818327
251	0.51087	0.766953	0.809547	0.819794	0.824372	0.825889	0.826343	0.826118	0.82533	0.824277	0.755403	0.750151	0.826343
252	0.514493	0.780496	0.824187	0.834081	0.83904	0.84087	0.841263	0.840994	0.840135	0.839038	0.725966	0.76346	0.841263
253	0.514493	0.789126	0.833205	0.843465	0.848171	0.849923	0.850502	0.850095	0.849189	0.84819	0.766884	0.771756	0.850502
254	0.518116	0.787785	0.830557	0.840452	0.844966	0.846623	0.847091	0.846733	0.84589	0.844763	0.763798	0.768783	0.847091
255	0.518116	0.777393	0.820926	0.83093	0.835658	0.837416	0.837915	0.837512	0.836959	0.835804	0.744706	0.760722	0.837915
256	0.525362	0.779634	0.822888	0.833318	0.837938	0.839891	0.840438	0.84013	0.839416	0.838354	0.747156	0.763104	0.840438
257	0.525362	0.748285	0.789808	0.799746	0.804331	0.805855	0.806476	0.806237	0.805466	0.804549	0.733588	0.73234	0.806476
258	0.525362	0.79524	0.840252	0.850765	0.855841	0.857718	0.858219	0.85803	0.857254	0.856355	0.753787	0.779516	0.858219
259	0.532609	0.772695	0.816525	0.826994	0.831854	0.833787	0.834289	0.834044	0.833272	0.832377	0.77047	0.757781	0.834289
260	0.51087	0.793292	0.835397	0.845489	0.850258	0.851962	0.852501	0.852273	0.851452	0.850446	0.758531	0.774632	0.852501
261	0.532609	0.781175	0.8252	0.835545	0.840511	0.842182	0.842919	0.842574	0.84185	0.840834	0.74707	0.765648	0.842919
262	0.536232	0.77794	0.82198	0.832207	0.837205	0.83912	0.839595	0.839537	0.838778	0.837735	0.753235	0.762817	0.839595
263	0.528986	0.767741	0.810531	0.820631	0.825493	0.827372	0.828059	0.827851	0.827237	0.82615	0.747229	0.752692	0.828059
264	0.532609	0.766543	0.807835	0.817727	0.822615	0.824379	0.825073	0.824849	0.824125	0.823119	0.752752	0.749919	0.825073
265	0.521739	0.791026	0.833437	0.843866	0.848842	0.850701	0.851245	0.851274	0.850355	0.849558	0.773421	0.774154	0.851274
266	0.532609	0.782324	0.825354	0.835265	0.840119	0.841966	0.842477	0.842231	0.841428	0.840324	0.755728	0.765561	0.842477
267	0.525362	0.79625	0.839486	0.849941	0.854851	0.856872	0.857404	0.857163	0.856389	0.855456	0.752885	0.779553	0.857404
268	0.528986	0.76017	0.801604	0.811809	0.816522	0.81841	0.81915	0.818959	0.818134	0.817477	0.718338	0.744917	0.81915
269	0.539855	0.790834	0.834808	0.845453	0.850601	0.852658	0.853485	0.853319	0.852579	0.851595	0.764297	0.776082	0.853485
270	0.539855	0.774709	0.817994	0.828354	0.833329	0.835408	0.83615	0.835849	0.835205	0.83417	0.765402	0.760404	0.83615
271	0.532609	0.77161	0.814651	0.82512	0.830243	0.832242	0.832999	0.832788	0.832206	0.831246	0.755508	0.757612	0.832999
272	0.536232	0.784504	0.828326	0.839308	0.844432	0.846466	0.847332	0.847199	0.846616	0.845601	0.732969	0.77082	0.847332
273	0.518116	0.768551	0.808909	0.819223	0.824053	0.826171	0.826809	0.826583	0.825982	0.825139	0.743751	0.752949	0.826809
274	0.536232	0.76996	0.81187	0.822187	0.827094	0.8291	0.82983	0.829601	0.829058	0.828149	0.732624	0.755329	0.82983
275	0.525362	0.772064	0.812104	0.822175	0.8269	0.828897	0.829566	0.829496	0.8287	0.828	0.748744	0.755128	0.829566
276	0.539855	0.750773	0.792373	0.802442	0.807554	0.809601	0.810321	0.81012	0.809755	0.808949	0.723612	0.737672	0.810321
277	0.543478	0.78742	0.830555	0.841266	0.846536	0.848603	0.849349	0.849258	0.848649	0.847949	0.754645	0.773189	0.849349
278	0.539855	0.782104	0.82514	0.835618	0.840837	0.842796	0.843672	0.843563	0.842948	0.842062	0.75906	0.767945	0.843672
279	0.525362	0.793761	0.836547	0.847489	0.85281	0.854785	0.855727	0.855731	0.855182	0.854372	0.769893	0.779431	0.855731
280	0.528986	0.791009	0.833681	0.844204	0.849371	0.851657	0.852569	0.852407	0.851872	0.85091	0.765762	0.776642	0.852569
281	0.536232	0.786324	0.828223	0.838723	0.843693	0.845699	0.846565	0.846183	0.845806	0.844763	0.768122	0.770846	0.846565
282	0.528986	0.799749	0.841868	0.852807	0.858265	0.860456	0.861364	0.861387	0.860725	0.859796	0.759589	0.784947	0.861387
283	0.539855	0.779913	0.823246	0.834391	0.839729	0.842068	0.842919	0.84304	0.842431	0.84173	0.749189	0.768148	0.84304
284	0.539855	0.775241	0.816295	0.826735	0.831691	0.833687	0.834525	0.834414	0.833767	0.832959	0.719134	0.760181	0.834525
285	0.543478	0.795089	0.837864	0.848705	0.854053	0.856144	0.857086	0.857331	0.856711	0.85592	0.773969	0.781206	0.857331
286	0.543478	0.786911	0.829515	0.840322	0.845571	0.847708	0.848653	0.848576	0.847965	0.847199	0.753611	0.7732	0.848653
287	0.547101	0.791321	0.834415	0.845279	0.850566	0.852888	0.853904	0.853927	0.853365	0.852592	0.745619	0.778359	0.853927
288	0.532609	0.788453	0.829445	0.839918	0.845254	0.84769	0.848422	0.848308	0.847793	0.847157	0.773153	0.773748	0.848422
289	0.536232	0.792897	0.834841	0.845652	0.850767	0.853224	0.854134	0.854183	0.853598	0.852804	0.746433	0.77891	0.854183
290	0.536232	0.793757	0.835195	0.8461	0.851072	0.853273	0.85429	0.854204	0.853816	0.852967	0.774192	0.778955	0.85429
291	0.532609	0.771561	0.811791	0.822263	0.827716	0.829861	0.830671	0.830779	0.830224	0.829411	0.749389	0.757757	0.830779
292	0.539855	0.790561	0.831795	0.842562	0.847712	0.849886	0.850779	0.850919	0.850413	0.849605	0.786351	0.775943	0.850919
293	0.536232	0.76957	0.809433	0.819802	0.824557	0.826782	0.827732	0.827785	0.827264	0.826455	0.757668	0.75524	0.827785
294	0.539855	0.797161	0.83933	0.850638	0.855899	0.858439	0.85951	0.859456	0.858961	0.858219	0.786861	0.784252	0.85951
295	0.547101	0.783139	0.825537	0.83611	0.841416	0.843644	0.844704	0.844665	0.844275	0.843337	0.775918	0.770356	0.844704
296	0.554348	0.748009	0.78791	0.798171	0.803108	0.805397	0.806355	0.806273	0.805927	0.805227	0.725464	0.735569	0.806355
297	0.547101	0.783911	0.824508	0.835287	0.8407	0.842979	0.844029	0.844045	0.843677	0.843035	0.778748	0.770509	0.844045
298	0.532609	0.802964	0.844745	0.856186	0.861608	0.864372	0.865436	0.865551	0.865195	0.864442	0.764696	0.790359	0.865551
299	0.536232	0.768723	0.808343	0.818712	0.823798	0.826164	0.826992	0.827134	0.826671	0.825933	0.755545	0.7551	0.827134
300	0.554348	0.791723	0.834088	0.845724	0.851371	0.853879	0.854943	0.855227	0.854856	0.854068	0.761704	0.780724	0.855227
301	0.550725	0.796528	0.838163	0.84902	0.854354	0.856852	0.858026	0.858163	0.857721	0.857132	0.75968	0.783454	0.858163
302	0.539855	0.781516	0.821808	0.832355	0.837494	0.839919	0.840875	0.840958	0.840521	0.839869	0.76566	0.767908	0.840958
303	0.547101	0.760085	0.799537	0.810106	0.815221	0.817414	0.818558	0.818638	0.818288	0.817574	0.730581	0.747426	0.818638
304	0.557971	0.765272	0.806556	0.817468	0.822982	0.825424	0.826486	0.826744	0.826253	0.825675	0.747358	0.755002	0.826744
305	0.554348	0.785269	0.826262	0.836842	0.842432	0.845146	0.84594	0.846226	0.84564	0.84517	0.745362	0.772698	0.846226
306	0.554348	0.791463	0.833745	0.84507	0.850783	0.853359	0.854481	0.854723	0.854287	0.853721	0.775317	0.780588	0.854723
307	0.550725	0.786281	0.828044	0.83907	0.844743	0.847303	0.848648	0.84883	0.848412	0.847795	0.77765	0.775394	0.84883
308	0.543478	0.793114	0.834021	0.845196	0.851041	0.853484	0.854608	0.854782	0.854518	0.853757	0.785787	0.781254	0.854782
309	0.557971	0.781243	0.822889	0.833827	0.839235	0.841695	0.842803	0.842774	0.842619	0.84188	0.771796	0.770038	0.842803
310	0.543478	0.785121	0.825615	0.836571	0.842274	0.844704	0.845728	0.846055	0.845632	0.844921	0.744814	0.773287	0.846055
311	0.547101	0.80634	0.848242	0.859638	0.865338	0.868067	0.869303	0.86942	0.869254	0.86847	0.786835	0.794733	0.86942
312	0.554348	0.783477	0.824635	0.835804	0.84127	0.844011	0.845126	0.845253	0.845072	0.844459	0.773705	0.772825	0.845253
313	0.543478	0.776899	0.816606	0.82754	0.833012	0.835636	0.836709	0.836922	0.836494	0.83598	0.767057	0.765244	0.836922
314	0.554348	0.775405	0.815862	0.827052	0.832661	0.835082	0.83643	0.83662	0.836333	0.835849	0.749282	0.76493	0.83662
315	0.550725	0.79437	0.835466	0.847129	0.852878	0.855374	0.856622	0.856847	0.856532	0.855919	0.78762	0.783552	0.856847
316	0.554348	0.775831	0.81631	0.826964	0.832716	0.835194	0.836359	0.836576	0.836239	0.835763	0.769988	0.76486	0.836576
317	0.561594	0.793297	0.835107	0.84631	0.852047	0.854731	0.855829	0.856151	0.855842	0.855329	0.774387	0.782751	0.856151
318	0.554348	0.799795	0.84098	0.852324	0.858114	0.860768	0.861951	0.862205	0.861929	0.861324	0.789502	0.788776	0.862205
319	0.554348	0.783158	0.823012	0.834337	0.839997	0.84275	0.844182	0.844317	0.844085	0.843624	0.769083	0.772741	0.844317
320	0.543478	0.795165	0.834255	0.844984	0.850122	0.852557	0.853676	0.85382	0.853565	0.852905	0.750433	0.781132	0.85382
321	0.554348	0.777472	0.815975	0.826891	0.832157	0.834584	0.835789	0.836113	0.835827	0.835263	0.767085	0.764957	0.836113
322	0.557971	0.796751	0.837452	0.848692	0.854417	0.857114	0.858424	0.858695	0.858477	0.857937	0.785119	0.785569	0.858695
323	0.554348	0.783903	0.82345	0.834492	0.840256	0.842944	0.844142	0.844318	0.843982	0.843489	0.742944	0.772696	0.844318
324	0.557971	0.795652	0.836851	0.848236	0.853979	0.856697	0.858145	0.858465	0.858319	0.857712	0.78539	0.78567	0.858465
325	0.561594	0.808964	0.850896	0.862695	0.868474	0.871434	0.872795	0.873033	0.872871	0.872257	0.794894	0.79886	0.873033
326	0.554348	0.791991	0.831691	0.842887	0.848461	0.851023	0.852372	0.852723	0.852514	0.851841	0.759311	0.780412	0.852723
327	0.557971	0.797687	0.837494	0.848517	0.854078	0.856945	0.85798	0.858343	0.858147	0.857601	0.793997	0.785659	0.858343
328	0.554348	0.791951	0.831121	0.842332	0.847912	0.850644	0.852142	0.852384	0.852128	0.851603	0.770122	0.780585	0.852384
329	0.565217	0.788972	0.830203	0.841745	0.847376	0.85036	0.851681	0.851937	0.851771	0.851257	0.753571	0.780046	0.851937
330	0.565217	0.781032	0.821425	0.832729	0.83855	0.841406	0.842814	0.843214	0.843	0.842608	0.731768	0.772239	0.843214
331	0.561594	0.792439	0.832845	0.844439	0.85033	0.853017	0.854377	0.854707	0.854515	0.854182	0.748927	0.782931	0.854707
332	0.565217	0.781662	0.821638	0.832887	0.838684	0.841501	0.842838	0.843111	0.843004	0.842458	0.761807	0.772238	0.843111
333	0.565217	0.797359	0.837832	0.849401	0.855307	0.858055	0.859639	0.859984	0.859825	0.859398	0.751408	0.787893	0.859984
334	0.565217	0.788976	0.829201	0.840703	0.846875	0.849579	0.851074	0.851477	0.851264	0.850734	0.765285	0.780041	0.851477
335	0.568841	0.770745	0.810233	0.821487	0.827434	0.830203	0.831496	0.831994	0.831777	0.831304	0.76715	0.762243	0.831994
336	0.565217	0.775213	0.813761	0.824699	0.830389	0.832945	0.83432	0.834689	0.834577	0.833979	0.745547	0.764747	0.834689
337	0.565217	0.782179	0.821001	0.832368	0.838321	0.840858	0.842191	0.842709	0.842483	0.842024	0.776097	0.77229	0.842709
338	0.565217	0.775518	0.814105	0.824693	0.83018	0.832847	0.834219	0.834557	0.834321	0.833885	0.756725	0.764757	0.834557
339	0.572464	0.768691	0.807522	0.818723	0.824458	0.827115	0.828584	0.829001	0.828781	0.828224	0.747865	0.759527	0.829001
340	0.561594	0.809388	0.849644	0.861008	0.867034	0.869959	0.871222	0.871669	0.871553	0.871029	0.799612	0.798998	0.871669
341	0.572464	0.79899	0.839394	0.850898	0.856893	0.859844	0.861272	0.861717	0.861725	0.861304	0.783739	0.789978	0.861725
342	0.565217	0.788591	0.828276	0.839928	0.845877	0.848699	0.850209	0.850695	0.850683	0.850213	0.755077	0.779995	0.850695
343	0.572464	0.782811	0.822619	0.833887	0.839968	0.842878	0.844302	0.844738	0.844772	0.844325	0.767656	0.774578	0.844772
344	0.568841	0.787328	0.825971	0.837084	0.84285	0.845615	0.847209	0.847485	0.847362	0.847057	0.743051	0.777222	0.847485
345	0.576087	0.795331	0.835579	0.847344	0.853549	0.856321	0.857971	0.858299	0.858203	0.857898	0.794755	0.787239	0.858299
346	0.576087	0.772389	0.811563	0.82281	0.82866	0.831418	0.833079	0.833498	0.833468	0.832904	0.745185	0.764398	0.833498
347	0.561594	0.785379	0.822621	0.833825	0.83974	0.842544	0.844083	0.844473	0.844312	0.843938	0.774387	0.775079	0.844473
348	0.576087	0.787563	0.826943	0.838645	0.844649	0.847592	0.849119	0.849589	0.849539	0.849149	0.771415	0.779377	0.849589
349	0.57971	0.785294	0.824249	0.835697	0.841859	0.844599	0.846138	0.846722	0.84666	0.846267	0.773926	0.776694	0.846722
350	0.572464	0.782924	0.821902	0.832963	0.839016	0.842049	0.843649	0.844006	0.844037	0.843648	0.749721	0.77458	0.844037
351	0.572464	0.775823	0.813797	0.824921	0.830642	0.833555	0.835158	0.835613	0.835542	0.835155	0.729924	0.766958	0.835613
352	0.583333	0.789101	0.828336	0.840323	0.846183	0.849221	0.850994	0.851281	0.851385	0.851089	0.748113	0.781521	0.851385
353	0.568841	0.778824	0.816431	0.827816	0.833407	0.836443	0.837941	0.838336	0.83829	0.837929	0.733199	0.769657	0.838336
354	0.57971	0.807979	0.847522	0.859206	0.865691	0.868634	0.870408	0.870827	0.870958	0.870631	0.804279	0.800094	0.870958
355	0.57971	0.792325	0.830796	0.842128	0.848464	0.851353	0.853017	0.853663	0.853676	0.853351	0.780416	0.784317	0.853676
356	0.57971	0.791063	0.83001	0.841779	0.848023	0.851283	0.853181	0.853662	0.853585	0.853501	0.787923	0.784382	0.853662
357	0.583333	0.795881	0.834892	0.846674	0.853083	0.856393	0.858004	0.858611	0.858826	0.85849	0.790229	0.789396	0.858826
358	0.57971	0.76862	0.805793	0.817141	0.823459	0.826475	0.828188	0.828889	0.828849	0.828618	0.744584	0.762084	0.828889
359	0.586957	0.800689	0.839998	0.852	0.858311	0.861617	0.863357	0.863992	0.864194	0.863775	0.765229	0.794085	0.864194
360	0.576087	0.795623	0.832974	0.844541	0.850616	0.853735	0.85532	0.856083	0.856004	0.855743	0.764429	0.787241	0.856083
361	0.576087	0.80233	0.840015	0.852004	0.858372	0.861722	0.863404	0.864125	0.864236	0.864081	0.794402	0.795084	0.864236
362	0.57971	0.792215	0.829445	0.841295	0.847459	0.850643	0.852151	0.85286	0.852873	0.852633	0.788035	0.784236	0.852873
363	0.583333	0.78052	0.817382	0.828945	0.835484	0.838596	0.840451	0.84122	0.841279	0.840986	0.743268	0.773957	0.841279
364	0.594203	0.802897	0.840922	0.853012	0.859471	0.862762	0.864585	0.865235	0.865391	0.865266	0.776647	0.796034	0.865391
365	0.586957	0.792933	0.830215	0.842017	0.848457	0.851636	0.853578	0.854165	0.854393	0.854209	0.721736	0.786522	0.854393
366	0.594203	0.794363	0.831709	0.843676	0.850306	0.853715	0.855475	0.856262	0.856325	0.856229	0.762442	0.788462	0.856325
367	0.597826	0.806342	0.844604	0.857241	0.863733	0.867287	0.869078	0.869966	0.870056	0.869986	0.782857	0.800904	0.870056
368	0.597826	0.79827	0.835851	0.848257	0.854974	0.858446	0.860462	0.861244	0.861503	0.86137	0.748071	0.793208	0.861503
369	0.59058	0.804913	0.842112	0.854139	0.860886	0.86419	0.866326	0.867072	0.867265	0.867068	0.797685	0.79894	0.867265
370	0.59058	0.797394	0.833628	0.845741	0.852263	0.855666	0.857651	0.858515	0.85874	0.858597	0.773218	0.791164	0.85874
371	0.601449	0.794632	0.832307	0.844776	0.851442	0.854834	0.856807	0.857684	0.858	0.857775	0.752547	0.790451	0.858
372	0.594203	0.786639	0.822408	0.834261	0.840671	0.844232	0.846136	0.846853	0.847092	0.84706	0.747851	0.781068	0.847092
373	0.605072	0.792654	0.829388	0.841439	0.848041	0.851484	0.853383	0.854236	0.854667	0.854436	0.779104	0.787837	0.854667
374	0.601449	0.794443	0.830933	0.843447	0.850201	0.853729	0.855771	0.856727	0.857099	0.857082	0.763747	0.790457	0.857099
375	0.601449	0.794791	0.831481	0.843367	0.850285	0.853701	0.855863	0.856635	0.857156	0.856999	0.785957	0.79046	0.857156
376	0.615942	0.776247	0.812331	0.824456	0.831102	0.8345	0.836677	0.837646	0.838001	0.837844	0.772909	0.772852	0.838001
377	0.608696	0.780788	0.817371	0.829409	0.836303	0.839748	0.841879	0.842909	0.84326	0.843261	0.761056	0.77789	0.843261
378	0.608696	0.773593	0.809498	0.821622	0.828361	0.831718	0.833889	0.834961	0.835246	0.835158	0.768726	0.770588	0.835246
379	0.605072	0.799234	0.835489	0.84763	0.854528	0.858103	0.860334	0.861324	0.861734	0.861651	0.789864	0.795197	0.861734
380	0.605072	0.791751	0.826951	0.839302	0.846017	0.849766	0.851781	0.852836	0.853332	0.853252	0.763637	0.787888	0.853332
381	0.615942	0.768296	0.803424	0.815424	0.822255	0.825682	0.827994	0.828839	0.829272	0.829352	0.755715	0.765774	0.829352
382	0.608696	0.803295	0.839357	0.851696	0.858824	0.8624	0.864469	0.865675	0.866043	0.866047	0.779468	0.800056	0.866047
383	0.601449	0.800808	0.835548	0.848153	0.855287	0.858968	0.861414	0.862594	0.863067	0.863246	0.796239	0.798052	0.863246
384	0.615942	0.789933	0.823679	0.836016	0.842661	0.846696	0.849003	0.850007	0.85059	0.850909	0.780602	0.786988	0.850909
385	0.626812	0.774295	0.808019	0.820348	0.82713	0.830913	0.833289	0.834322	0.835047	0.835045	0.771068	0.772281	0.835047
386	0.619565	0.77889	0.812347	0.824831	0.831848	0.835624	0.837998	0.839268	0.839932	0.839977	0.751619	0.777232	0.839977
387	0.619565	0.808944	0.843278	0.855749	0.863196	0.867112	0.869574	0.87085	0.871405	0.871587	0.761222	0.806604	0.871587
388	0.623188	0.790444	0.824145	0.836877	0.844129	0.848076	0.850416	0.851663	0.852159	0.852389	0.767642	0.788905	0.852389
389	0.619565	0.784448	0.818462	0.831171	0.838403	0.84249	0.845158	0.846327	0.846957	0.847065	0.78631	0.784587	0.847065
390	0.626812	0.802507	0.836264	0.848999	0.856416	0.860242	0.862786	0.864041	0.864747	0.864833	0.795934	0.801016	0.864833
391	0.623188	0.811424	0.845834	0.859195	0.866863	0.870948	0.87337	0.875031	0.875633	0.875858	0.808564	0.811296	0.875858
392	0.623188	0.783269	0.816236	0.828509	0.835597	0.839321	0.841915	0.843205	0.843896	0.84403	0.77075	0.781925	0.84403
393	0.630435	0.80531	0.839744	0.852697	0.860063	0.864399	0.866992	0.868373	0.869096	0.869231	0.774603	0.805654	0.869231
394	0.623188	0.796228	0.829434	0.842654	0.849787	0.854101	0.856617	0.858057	0.858666	0.858916	0.787669	0.796425	0.858916
395	0.637681	0.778948	0.811852	0.824417	0.831621	0.835503	0.838237	0.839509	0.840154	0.840405	0.782221	0.778697	0.840405
396	0.637681	0.799993	0.833514	0.846409	0.853899	0.858004	0.860652	0.862111	0.862768	0.863033	0.789648	0.800063	0.863033
397	0.634058	0.788751	0.821606	0.834224	0.84143	0.845514	0.848114	0.84936	0.850209	0.85031	0.772853	0.788316	0.85031
398	0.634058	0.787667	0.819853	0.832531	0.840201	0.844396	0.847008	0.848531	0.849134	0.849513	0.786612	0.788245	0.849513
399	0.641304	0.810504	0.843835	0.857368	0.864914	0.869301	0.872147	0.873656	0.874561	0.874902	0.785664	0.811959	0.874902
400	0.644928	0.80773	0.840792	0.854066	0.861791	0.866136	0.868975	0.870467	0.871371	0.871737	0.811493	0.809081	0.871737
401	0.641304	0.795524	0.828305	0.841405	0.849053	0.853243	0.85618	0.85749	0.858379	0.85881	0.76981	0.797302	0.85881
402	0.644928	0.807466	0.84003	0.853394	0.861222	0.865506	0.868416	0.870021	0.870981	0.871263	0.799613	0.809053	0.871263
403	0.644928	0.799144	0.83162	0.844911	0.852797	0.857371	0.860172	0.861747	0.862645	0.863011	0.786155	0.801837	0.863011
404	0.641304	0.809638	0.841943	0.855194	0.863225	0.867807	0.870679	0.872274	0.873186	0.873687	0.806452	0.811942	0.873687
405	0.652174	0.808393	0.840696	0.854216	0.861968	0.866432	0.86951	0.871088	0.871912	0.872471	0.792221	0.810842	0.872471
406	0.655797	0.797911	0.82998	0.843394	0.851319	0.855888	0.85881	0.860382	0.861319	0.861762	0.797042	0.80089	0.861762
407	0.637681	0.796859	0.827936	0.84157	0.84941	0.853999	0.857037	0.858625	0.859653	0.860129	0.799161	0.800065	0.860129
408	0.648551	0.789488	0.820423	0.833601	0.841412	0.845777	0.848772	0.850285	0.851257	0.851663	0.757741	0.791974	0.851663
409	0.655797	0.79748	0.829228	0.842787	0.850758	0.855289	0.858318	0.859935	0.860886	0.861309	0.77068	0.800865	0.861309
410	0.652174	0.792241	0.824129	0.837786	0.845632	0.850386	0.853349	0.854917	0.855966	0.856377	0.773217	0.796282	0.856377
411	0.648551	0.787959	0.819154	0.83276	0.840431	0.844979	0.848116	0.849761	0.850762	0.851239	0.790088	0.792028	0.851239
412	0.663043	0.792042	0.82332	0.836529	0.844529	0.849049	0.852174	0.853767	0.854847	0.855367	0.789301	0.795651	0.855367
413	0.663043	0.813544	0.844956	0.858703	0.866998	0.871642	0.874735	0.876471	0.87753	0.878123	0.818175	0.816926	0.878123
414	0.663043	0.77874	0.809243	0.822311	0.830215	0.834547	0.837535	0.839193	0.840141	0.840705	0.763632	0.782002	0.840705
415	0.652174	0.799602	0.830446	0.844222	0.852423	0.8569	0.859883	0.861707	0.862844	0.863342	0.771349	0.803616	0.863342
416	0.652174	0.799302	0.830018	0.843684	0.851868	0.856496	0.8597	0.861452	0.862565	0.863126	0.79886	0.803576	0.863126
417	0.65942	0.802152	0.832598	0.846081	0.854032	0.858706	0.861791	0.863413	0.864595	0.865008	0.793331	0.805377	0.865008
418	0.655797	0.803462	0.834755	0.848286	0.856515	0.861203	0.864448	0.866056	0.867389	0.867778	0.809294	0.807923	0.867778
419	0.663043	0.805638	0.83644	0.849965	0.858242	0.863009	0.866156	0.868091	0.869179	0.869774	0.770287	0.809823	0.869774
420	0.666667	0.796676	0.826881	0.840228	0.848324	0.85302	0.855862	0.857757	0.858738	0.859273	0.798006	0.800059	0.859273
421	0.663043	0.790996	0.821271	0.83491	0.843179	0.847716	0.850889	0.852739	0.853789	0.85446	0.776155	0.795609	0.85446
422	0.655797	0.801944	0.833028	0.847205	0.855625	0.860528	0.863708	0.865499	0.866698	0.867338	0.795182	0.808064	0.867338
423	0.663043	0.797536	0.827755	0.84146	0.849773	0.8545	0.857703	0.85951	0.860654	0.861423	0.802001	0.80276	0.861423
424	0.67029	0.786757	0.816124	0.829252	0.83748	0.842082	0.845235	0.846908	0.848084	0.848582	0.771924	0.790647	0.848582
425	0.655797	0.794917	0.824647	0.838744	0.846998	0.851893	0.855185	0.856941	0.858179	0.858809	0.796097	0.800951	0.858809
426	0.666667	0.800376	0.830682	0.844758	0.85344	0.858401	0.861691	0.863571	0.864853	0.865456	0.807547	0.806979	0.865456
427	0.67029	0.798319	0.828426	0.842446	0.85066	0.855628	0.858957	0.860738	0.861998	0.862727	0.804734	0.804289	0.862727
428	0.67029	0.805829	0.835556	0.849543	0.857809	0.862829	0.866198	0.868112	0.869241	0.870075	0.809253	0.811331	0.870075
429	0.67029	0.804961	0.834939	0.849128	0.857803	0.862614	0.865986	0.868009	0.869198	0.869843	0.80074	0.811336	0.869843
430	0.663043	0.803189	0.83271	0.846806	0.855257	0.86034	0.863699	0.865756	0.867145	0.867734	0.810136	0.809885	0.867734
431	0.666667	0.806835	0.837085	0.851375	0.860116	0.86515	0.868592	0.87065	0.87179	0.872569	0.784469	0.814136	0.872569
432	0.673913	0.795616	0.824995	0.83885	0.847512	0.852273	0.855727	0.857471	0.858739	0.859514	0.782384	0.801689	0.859514
433	0.673913	0.795554	0.824781	0.838606	0.847066	0.85196	0.855237	0.857247	0.858553	0.859224	0.797694	0.801716	0.859224
434	0.666667	0.799626	0.829289	0.843179	0.851849	0.856965	0.860423	0.862442	0.863667	0.864441	0.818989	0.806978	0.864441
435	0.67029	0.810227	0.840107	0.854377	0.863516	0.86861	0.872396	0.874376	0.875722	0.876528	0.815603	0.818533	0.876528
436	0.677536	0.807148	0.835582	0.849405	0.85816	0.863215	0.866708	0.868586	0.87002	0.870815	0.793254	0.813152	0.870815
437	0.681159	0.810063	0.839629	0.853906	0.862563	0.867791	0.871429	0.873273	0.874613	0.875541	0.779904	0.817391	0.875541
438	0.673913	0.801469	0.830366	0.8443	0.853423	0.858264	0.861766	0.863843	0.865063	0.865893	0.802949	0.808729	0.865893
439	0.681159	0.817124	0.84651	0.860883	0.869729	0.874987	0.878615	0.88061	0.882066	0.882833	0.826446	0.824599	0.882833
440	0.67029	0.811558	0.839911	0.85408	0.862711	0.867971	0.87149	0.873571	0.87504	0.87582	0.826753	0.818361	0.87582
441	0.681159	0.803273	0.83152	0.845672	0.854396	0.859562	0.863066	0.865093	0.866463	0.867179	0.77575	0.810308	0.867179
442	0.688406	0.792098	0.819889	0.833612	0.842093	0.846921	0.850426	0.852484	0.853825	0.85459	0.797813	0.798375	0.85459
443	0.684783	0.786743	0.814804	0.828536	0.837211	0.842132	0.845869	0.847731	0.849092	0.849918	0.766138	0.794129	0.849918
444	0.684783	0.787129	0.814622	0.828558	0.836983	0.842078	0.845511	0.847528	0.848832	0.849652	0.773841	0.794165	0.849652
445	0.677536	0.805203	0.833361	0.847783	0.856574	0.861796	0.865209	0.867382	0.868784	0.86961	0.814911	0.812994	0.86961
446	0.677536	0.811509	0.83971	0.854332	0.86334	0.868665	0.872408	0.87465	0.876079	0.876996	0.807222	0.820212	0.876996
447	0.688406	0.798034	0.825187	0.839312	0.847951	0.853198	0.856772	0.858795	0.860197	0.860992	0.804398	0.805065	0.860992
448	0.684783	0.813534	0.841437	0.856041	0.864934	0.870326	0.874006	0.87621	0.877726	0.878549	0.830262	0.82172	0.878549
449	0.695652	0.797469	0.825198	0.839573	0.848584	0.853807	0.857506	0.859729	0.861245	0.86216	0.793026	0.806801	0.86216
450	0.692029	0.806012	0.833936	0.848715	0.857948	0.863296	0.867292	0.869474	0.871104	0.872027	0.806284	0.816187	0.872027
451	0.688406	0.817144	0.844954	0.859453	0.868457	0.873894	0.877765	0.879908	0.881455	0.882388	0.82624	0.826011	0.882388
452	0.688406	0.816122	0.844164	0.858788	0.867895	0.873377	0.877423	0.879706	0.881324	0.882286	0.803321	0.825998	0.882286
453	0.695652	0.810475	0.83825	0.853002	0.862435	0.867795	0.871607	0.873817	0.87543	0.87644	0.822003	0.820448	0.87644
454	0.695652	0.791018	0.817688	0.83178	0.840764	0.845886	0.849742	0.851898	0.853569	0.854462	0.780301	0.800008	0.854462
455	0.692029	0.813105	0.84091	0.855609	0.8649	0.870416	0.874229	0.876477	0.87822	0.879112	0.824823	0.823322	0.879112
456	0.692029	0.807113	0.833662	0.848328	0.857414	0.862839	0.866573	0.868987	0.870563	0.871511	0.794316	0.816364	0.871511
457	0.699275	0.7953	0.821548	0.836022	0.844976	0.850189	0.854041	0.856281	0.857791	0.858805	0.806518	0.804255	0.858805
458	0.699275	0.800686	0.827944	0.842589	0.851766	0.857246	0.860989	0.863193	0.864809	0.865868	0.802088	0.810969	0.865868
459	0.702899	0.812331	0.839058	0.853748	0.863077	0.86843	0.872291	0.874608	0.876353	0.877357	0.801047	0.822071	0.877357
460	0.702899	0.804242	0.831606	0.84615	0.855396	0.860897	0.864939	0.867199	0.868966	0.869884	0.810584	0.815113	0.869884
461	0.695652	0.82183	0.849475	0.86498	0.874782	0.880642	0.88481	0.887432	0.888974	0.890069	0.827022	0.834601	0.890069
462	0.692029	0.817681	0.844891	0.860582	0.870221	0.875917	0.880025	0.8825	0.884277	0.885286	0.789072	0.83038	0.885286
463	0.699275	0.813431	0.840254	0.855232	0.864618	0.870283	0.874374	0.876673	0.878465	0.879624	0.82521	0.824835	0.879624
464	0.706522	0.814624	0.841467	0.856461	0.865996	0.871731	0.875701	0.87818	0.879967	0.881012	0.81667	0.826165	0.881012
465	0.702899	0.804593	0.83058	0.845227	0.854238	0.860011	0.863895	0.866263	0.867917	0.86908	0.796863	0.815105	0.86908
466	0.702899	0.810798	0.836946	0.851977	0.86124	0.866819	0.870819	0.873423	0.875009	0.87615	0.786278	0.822244	0.87615
467	0.706522	0.780591	0.806247	0.82094	0.830084	0.835683	0.839514	0.842005	0.843647	0.844739	0.787538	0.792587	0.844739
468	0.706522	0.807146	0.832731	0.847939	0.857419	0.863136	0.867241	0.869707	0.871548	0.872655	0.778419	0.819473	0.872655
469	0.710145	0.817971	0.844019	0.859239	0.869126	0.874875	0.879188	0.881574	0.883509	0.884676	0.814018	0.830554	0.884676
470	0.706522	0.805696	0.832292	0.847709	0.857247	0.863041	0.867096	0.869587	0.871341	0.872538	0.820922	0.819241	0.872538
471	0.710145	0.811461	0.836939	0.852382	0.861657	0.867584	0.871616	0.874193	0.875993	0.877253	0.826638	0.823552	0.877253
472	0.702899	0.808168	0.83417	0.84992	0.859579	0.865252	0.86945	0.872074	0.873894	0.875071	0.802285	0.821937	0.875071
473	0.717391	0.794369	0.818717	0.833206	0.84228	0.8479	0.851946	0.854354	0.85601	0.857083	0.77461	0.804865	0.857083
474	0.713768	0.813123	0.839404	0.854779	0.864745	0.870959	0.875066	0.877591	0.879602	0.880783	0.805661	0.827751	0.880783
475	0.717391	0.818534	0.843953	0.859574	0.869376	0.875288	0.879548	0.882193	0.884025	0.885231	0.8314	0.831796	0.885231
476	0.717391	0.805301	0.830125	0.845398	0.854955	0.860811	0.86502	0.867525	0.86937	0.870575	0.755379	0.818134	0.870575
477	0.717391	0.80475	0.829865	0.84516	0.854759	0.86071	0.864918	0.867366	0.86931	0.870523	0.780145	0.818144	0.870523
478	0.721014	0.809956	0.834298	0.849329	0.858997	0.865017	0.869192	0.871881	0.873685	0.874797	0.806611	0.822435	0.874797
479	0.717391	0.81075	0.83592	0.851345	0.861204	0.867345	0.871548	0.874111	0.876098	0.877407	0.806175	0.825012	0.877407
480	0.721014	0.801794	0.826544	0.84159	0.851171	0.857283	0.861437	0.864124	0.865985	0.867221	0.811259	0.815535	0.867221
481	0.717391	0.795509	0.820283	0.83575	0.845754	0.85182	0.856191	0.85889	0.860813	0.862208	0.786309	0.811458	0.862208
482	0.721014	0.807245	0.831751	0.847417	0.857353	0.863404	0.867793	0.870291	0.872354	0.873808	0.805092	0.822279	0.873808
483	0.731884	0.807217	0.830674	0.846049	0.856197	0.861858	0.866536	0.869171	0.871036	0.872544	0.829404	0.821146	0.872544
484	0.717391	0.814434	0.839663	0.855726	0.866149	0.872445	0.87708	0.879872	0.881943	0.883272	0.827926	0.83187	0.883272
485	0.731884	0.812479	0.835791	0.851709	0.861577	0.867879	0.872466	0.87532	0.877451	0.878698	0.8013	0.827897	0.878698
486	0.731884	0.818861	0.84252	0.858296	0.868787	0.875052	0.87964	0.882402	0.884423	0.885922	0.81254	0.834685	0.885922
487	0.731884	0.818133	0.841694	0.85777	0.868183	0.874454	0.879123	0.882039	0.88421	0.885562	0.827574	0.834802	0.885562
488	0.731884	0.810339	0.833706	0.84999	0.860278	0.866751	0.871404	0.874269	0.876516	0.877993	0.823341	0.827859	0.877993
489	0.73913	0.812412	0.835277	0.851254	0.861768	0.868117	0.872747	0.875617	0.877869	0.87934	0.823859	0.829316	0.87934
490	0.742754	0.822457	0.845616	0.862019	0.872819	0.87926	0.884037	0.887073	0.889233	0.890717	0.822368	0.840158	0.890717
491	0.735507	0.819347	0.843622	0.860106	0.87064	0.877401	0.882195	0.885076	0.887429	0.888911	0.838734	0.839017	0.888911
492	0.73913	0.80536	0.828051	0.843632	0.854116	0.860606	0.865181	0.868066	0.870328	0.871816	0.824545	0.82265	0.871816
493	0.742754	0.800368	0.823208	0.839686	0.85026	0.856658	0.861539	0.864529	0.866746	0.868413	0.814827	0.820039	0.868413
494	0.742754	0.820814	0.843692	0.860383	0.871175	0.877798	0.882568	0.885746	0.888066	0.88972	0.8109	0.840081	0.88972
495	0.75	0.809204	0.831455	0.847965	0.858518	0.865169	0.869982	0.872829	0.875205	0.876712	0.781838	0.827926	0.876712
496	0.742754	0.81938	0.842453	0.859133	0.870102	0.87714	0.882009	0.885183	0.887513	0.888995	0.850417	0.840173	0.888995
497	0.753623	0.814327	0.835454	0.851973	0.862406	0.869036	0.873913	0.876847	0.879173	0.880823	0.829259	0.832092	0.880823
498	0.75	0.820665	0.843592	0.860736	0.871587	0.878421	0.883457	0.886542	0.888811	0.890491	0.8324	0.841349	0.890491
499	0.746377	0.80952	0.832239	0.849156	0.86009	0.86702	0.871721	0.874918	0.877279	0.878813	0.828286	0.8306	0.878813
500	0.75	0.820874	0.843511	0.860187	0.871524	0.878345	0.883089	0.88634	0.888678	0.890335	0.829155	0.841432	0.890335
501	0.75	0.80193	0.823827	0.840044	0.850818	0.857396	0.8624	0.865348	0.867567	0.869141	0.796164	0.821441	0.869141
502	0.75	0.806866	0.829377	0.84612	0.857037	0.863876	0.868754	0.87194	0.874259	0.875871	0.801404	0.82791	0.875871
503	0.75	0.820866	0.843146	0.859896	0.870935	0.877852	0.882854	0.886156	0.888399	0.89008	0.817068	0.841519	0.89008
504	0.75	0.819961	0.842836	0.859775	0.870951	0.877703	0.882811	0.886078	0.888436	0.890049	0.832796	0.841388	0.890049
505	0.753623	0.819045	0.840525	0.857422	0.868211	0.875015	0.879923	0.883253	0.885518	0.887307	0.824717	0.838672	0.887307
506	0.75	0.819082	0.841992	0.859075	0.870262	0.877313	0.882349	0.885583	0.888013	0.889761	0.843231	0.841364	0.889761
507	0.75	0.812772	0.835131	0.852259	0.863205	0.87026	0.874986	0.87826	0.88068	0.882496	0.822232	0.834552	0.882496
508	0.753623	0.798114	0.819488	0.83609	0.846978	0.853539	0.858601	0.861672	0.864142	0.865654	0.823836	0.818886	0.865654
509	0.753623	0.823606	0.845729	0.8629	0.873972	0.880874	0.886126	0.889386	0.891852	0.893636	0.815883	0.845558	0.893636
510	0.76087	0.813353	0.833787	0.850501	0.861548	0.868391	0.873415	0.876657	0.879111	0.880705	0.83138	0.833216	0.880705
511	0.76087	0.818069	0.839284	0.856666	0.867693	0.874758	0.879792	0.883211	0.885644	0.887339	0.797487	0.840093	0.887339
512	0.76087	0.823708	0.844816	0.862203	0.873555	0.880859	0.886208	0.889425	0.892045	0.893909	0.817698	0.84681	0.893909
513	0.76087	0.809774	0.830978	0.848209	0.859597	0.866654	0.871698	0.875203	0.877797	0.879566	0.819501	0.833257	0.879566
514	0.764493	0.811269	0.833544	0.851016	0.86276	0.869737	0.87499	0.87874	0.881318	0.883191	0.836079	0.837192	0.883191
515	0.778986	0.810135	0.829893	0.847193	0.858072	0.865418	0.870683	0.874209	0.876782	0.878634	0.825967	0.833223	0.878634
516	0.775362	0.810553	0.83115	0.848696	0.860508	0.867718	0.873134	0.876536	0.879261	0.881026	0.779665	0.835985	0.881026
517	0.778986	0.822764	0.842314	0.85953	0.871089	0.87861	0.883955	0.887545	0.890212	0.892112	0.825864	0.846419	0.892112
518	0.775362	0.803982	0.824391	0.841735	0.853244	0.86051	0.866052	0.869316	0.872053	0.874068	0.804899	0.82953	0.874068
519	0.775362	0.817072	0.837127	0.854977	0.866635	0.874137	0.879483	0.883044	0.88565	0.887581	0.795538	0.842458	0.887581
520	0.778986	0.808926	0.828404	0.845737	0.85706	0.864465	0.869925	0.873387	0.876038	0.877956	0.83146	0.833264	0.877956
521	0.782609	0.826181	0.845206	0.862789	0.874731	0.881957	0.88744	0.890931	0.893856	0.895681	0.838914	0.850371	0.895681
522	0.775362	0.82083	0.841919	0.86033	0.872338	0.880048	0.885642	0.889434	0.892154	0.894154	0.81893	0.849168	0.894154
523	0.775362	0.80695	0.827685	0.846216	0.858147	0.86566	0.871201	0.874782	0.877703	0.879535	0.820282	0.835942	0.879535
524	0.782609	0.82893	0.849377	0.867903	0.879922	0.887672	0.893477	0.897173	0.900012	0.902125	0.854732	0.85705	0.902125
525	0.782609	0.815936	0.836348	0.853987	0.866154	0.873652	0.879187	0.883	0.885942	0.88776	0.797428	0.843832	0.88776
526	0.786232	0.814355	0.833685	0.851354	0.863173	0.870932	0.876255	0.880068	0.882881	0.884929	0.835559	0.841045	0.884929
527	0.786232	0.819823	0.839602	0.857645	0.869823	0.877515	0.883108	0.886863	0.889708	0.891796	0.796809	0.847732	0.891796
528	0.782609	0.813553	0.83441	0.852703	0.865008	0.872739	0.878597	0.882207	0.885126	0.887374	0.802191	0.843689	0.887374
529	0.786232	0.812065	0.832296	0.850476	0.862327	0.870239	0.875701	0.879499	0.88249	0.884515	0.802722	0.841086	0.884515
530	0.789855	0.803386	0.82302	0.84083	0.853195	0.8606	0.866408	0.870043	0.872864	0.87487	0.833223	0.83212	0.87487
531	0.793478	0.808016	0.826747	0.844778	0.856469	0.864222	0.869964	0.873578	0.876468	0.878497	0.783158	0.835925	0.878497
532	0.793478	0.819458	0.83857	0.856895	0.86938	0.877132	0.8831	0.886821	0.889855	0.891957	0.773896	0.848772	0.891957
533	0.793478	0.826414	0.845225	0.863534	0.875956	0.883972	0.889895	0.893607	0.896616	0.89883	0.850072	0.855362	0.89883
534	0.793478	0.811237	0.831498	0.849913	0.862328	0.870332	0.876058	0.879712	0.882757	0.88482	0.802516	0.842277	0.88482
535	0.789855	0.812786	0.833266	0.851869	0.864388	0.872308	0.878288	0.882074	0.885122	0.88732	0.832316	0.84488	0.88732
536	0.797101	0.816244	0.835241	0.853705	0.865894	0.873883	0.879861	0.883546	0.886686	0.888736	0.841284	0.84611	0.888736
537	0.797101	0.815397	0.834536	0.852769	0.865288	0.87344	0.879257	0.883136	0.886163	0.888309	0.795971	0.846233	0.888309
538	0.800725	0.813601	0.831618	0.850266	0.862728	0.870506	0.876453	0.880414	0.883352	0.885415	0.831776	0.843502	0.885415
539	0.797101	0.813953	0.83294	0.851741	0.86435	0.87254	0.878593	0.882499	0.885595	0.887888	0.810883	0.846169	0.887888
540	0.797101	0.805397	0.825784	0.84477	0.857561	0.865408	0.871472	0.875498	0.87868	0.880928	0.83237	0.839645	0.880928
541	0.797101	0.818653	0.837949	0.857446	0.870402	0.878783	0.884893	0.8888	0.892136	0.894337	0.83138	0.85276	0.894337
542	0.797101	0.804144	0.824833	0.844395	0.857136	0.865091	0.871363	0.875392	0.878451	0.880712	0.814818	0.839616	0.880712
543	0.800725	0.802729	0.823089	0.841906	0.854569	0.862679	0.868903	0.872764	0.875846	0.878123	0.806407	0.837179	0.878123
544	0.800725	0.816788	0.836158	0.85503	0.867798	0.876035	0.882012	0.886267	0.889232	0.891593	0.815333	0.849922	0.891593
545	0.800725	0.809415	0.828809	0.847911	0.860991	0.869142	0.875035	0.879095	0.882313	0.884713	0.813071	0.843424	0.884713
546	0.800725	0.814522	0.835212	0.854372	0.867364	0.875679	0.881944	0.885905	0.889049	0.891378	0.799283	0.84996	0.891378
547	0.804348	0.806405	0.825711	0.844881	0.857845	0.865948	0.872168	0.876063	0.879289	0.881507	0.840559	0.840786	0.881507
548	0.807971	0.818242	0.836253	0.855481	0.868221	0.876361	0.882622	0.88672	0.88987	0.892129	0.803117	0.85104	0.892129
549	0.807971	0.804643	0.823023	0.842142	0.855016	0.863014	0.86921	0.873208	0.876507	0.878564	0.783347	0.83834	0.878564
550	0.804348	0.804337	0.82444	0.84398	0.856874	0.865223	0.871504	0.875417	0.87879	0.880912	0.806593	0.840894	0.880912
551	0.811594	0.815576	0.833535	0.852386	0.865104	0.873592	0.879558	0.883648	0.886803	0.889242	0.844466	0.84844	0.889242
552	0.811594	0.80802	0.826252	0.845402	0.858421	0.866647	0.872714	0.876927	0.880094	0.882341	0.822669	0.842051	0.882341
553	0.811594	0.819568	0.838043	0.857497	0.870784	0.879145	0.885561	0.88967	0.892974	0.895421	0.825922	0.855007	0.895421
554	0.811594	0.819328	0.837319	0.857011	0.870287	0.87888	0.885124	0.889316	0.892734	0.895034	0.856669	0.854854	0.895034
555	0.815217	0.814932	0.834114	0.853787	0.867321	0.875749	0.88207	0.886267	0.889677	0.892036	0.826429	0.852184	0.892036
556	0.811594	0.816194	0.835768	0.856009	0.869678	0.878181	0.884633	0.888919	0.892147	0.894673	0.852763	0.855029	0.894673
557	0.815217	0.821091	0.839983	0.859671	0.873305	0.881771	0.888325	0.89259	0.896109	0.898482	0.842823	0.858732	0.898482
558	0.818841	0.818976	0.836784	0.856432	0.870109	0.878661	0.885394	0.889639	0.893041	0.895433	0.844079	0.856132	0.895433
559	0.815217	0.797594	0.819011	0.838979	0.852513	0.861324	0.867767	0.871902	0.875366	0.877789	0.834482	0.839522	0.877789
560	0.822464	0.81406	0.832681	0.853007	0.866408	0.875195	0.881718	0.885964	0.88959	0.891945	0.837839	0.853275	0.891945
561	0.822464	0.801206	0.819864	0.839751	0.853313	0.862081	0.868659	0.872868	0.87631	0.878734	0.839149	0.840721	0.878734
562	0.822464	0.806029	0.825604	0.845899	0.859339	0.868131	0.874907	0.879207	0.882659	0.88522	0.840312	0.847132	0.88522
563	0.822464	0.812132	0.831536	0.851909	0.865634	0.874604	0.88121	0.885622	0.889164	0.891608	0.835486	0.853534	0.891608
564	0.822464	0.807229	0.825208	0.845383	0.859193	0.868036	0.874574	0.879039	0.882367	0.885012	0.799935	0.846989	0.885012
565	0.826087	0.811445	0.829279	0.849517	0.863264	0.871901	0.878554	0.88294	0.886391	0.888981	0.818692	0.850593	0.888981
566	0.822464	0.811107	0.830833	0.851844	0.865252	0.874277	0.88094	0.885533	0.889026	0.891506	0.845572	0.853177	0.891506
567	0.826087	0.821041	0.840447	0.86122	0.8752	0.884328	0.891185	0.895568	0.899319	0.9018	0.831269	0.863554	0.9018
568	0.826087	0.805637	0.8261	0.846996	0.861247	0.870478	0.877158	0.881706	0.885256	0.887963	0.825104	0.850696	0.887963
569	0.82971	0.823923	0.842755	0.863884	0.878032	0.887349	0.894472	0.898993	0.902592	0.905204	0.849344	0.867543	0.905204
570	0.82971	0.808933	0.829152	0.850581	0.864751	0.873746	0.880787	0.885251	0.888903	0.89159	0.80771	0.854466	0.89159
571	0.82971	0.808464	0.828913	0.850124	0.864184	0.873459	0.880251	0.885017	0.888606	0.89115	0.816226	0.854439	0.89115
572	0.833333	0.800771	0.820058	0.841253	0.855069	0.864309	0.871218	0.875696	0.879409	0.881971	0.831468	0.845616	0.881971
573	0.836957	0.814167	0.831551	0.851638	0.865623	0.874751	0.881677	0.886136	0.889808	0.892538	0.846309	0.855582	0.892538
574	0.82971	0.805993	0.827359	0.848987	0.863432	0.872796	0.879925	0.884597	0.888253	0.890951	0.84107	0.854552	0.890951
575	0.82971	0.81016	0.8322	0.854343	0.868985	0.878423	0.885661	0.890444	0.894299	0.897113	0.866977	0.860872	0.897113
576	0.836957	0.815513	0.83461	0.856024	0.870732	0.880104	0.886948	0.8919	0.895464	0.8983	0.840776	0.862035	0.8983
577	0.84058	0.814178	0.83204	0.853342	0.867743	0.877252	0.884359	0.888817	0.892768	0.895506	0.839619	0.85917	0.895506
578	0.836957	0.816706	0.83888	0.86095	0.875892	0.885619	0.892781	0.897628	0.901422	0.904303	0.860863	0.868431	0.904303
579	0.844203	0.810056	0.828412	0.849804	0.864411	0.873782	0.880813	0.88552	0.889359	0.892126	0.855052	0.856591	0.892126
580	0.84058	0.814096	0.835157	0.857542	0.872634	0.88223	0.889689	0.894505	0.898424	0.901245	0.821526	0.86578	0.901245
581	0.84058	0.812442	0.83436	0.857143	0.872279	0.882082	0.889411	0.894212	0.898157	0.900934	0.816426	0.865635	0.900934
582	0.844203	0.807096	0.826686	0.84864	0.863364	0.872965	0.880195	0.884969	0.888825	0.891587	0.834309	0.85655	0.891587
583	0.847826	0.819203	0.837372	0.859046	0.873698	0.883392	0.890587	0.895652	0.899419	0.902222	0.866129	0.866685	0.902222
584	0.847826	0.821558	0.841723	0.864001	0.879235	0.889102	0.896522	0.901511	0.905452	0.908478	0.828153	0.873217	0.908478
585	0.847826	0.820819	0.841494	0.863566	0.878825	0.888811	0.896339	0.901329	0.905259	0.908117	0.838861	0.873064	0.908117
586	0.851449	0.822839	0.84298	0.865984	0.881531	0.891787	0.899163	0.904401	0.908447	0.911396	0.826848	0.877039	0.911396
587	0.855072	0.810773	0.829063	0.851336	0.866307	0.87621	0.883559	0.888612	0.892523	0.895496	0.856308	0.861244	0.895496
588	0.855072	0.80248	0.822201	0.84453	0.859759	0.869345	0.876697	0.881825	0.885857	0.888667	0.843562	0.855061	0.888667
589	0.855072	0.823881	0.845041	0.868422	0.884165	0.894555	0.902447	0.907453	0.911683	0.914669	0.809015	0.880578	0.914669
590	0.855072	0.809534	0.831458	0.855241	0.870585	0.880974	0.88862	0.893707	0.897922	0.901037	0.861988	0.867637	0.901037
591	0.858696	0.816464	0.836568	0.859409	0.875096	0.885169	0.892766	0.897746	0.90196	0.905012	0.845618	0.871437	0.905012
592	0.858696	0.810771	0.83025	0.852979	0.868615	0.878552	0.886149	0.89113	0.895278	0.898349	0.835472	0.86489	0.898349
593	0.858696	0.801467	0.823176	0.846033	0.861623	0.871575	0.879275	0.884526	0.888448	0.891594	0.848116	0.85876	0.891594
594	0.862319	0.813804	0.833398	0.85625	0.871701	0.88197	0.889495	0.89474	0.898821	0.901781	0.863753	0.868602	0.901781
595	0.862319	0.806515	0.826895	0.849983	0.865041	0.875338	0.882925	0.887999	0.892313	0.895189	0.786888	0.8623	0.895189
596	0.862319	0.808598	0.830327	0.854281	0.870174	0.880667	0.888551	0.893742	0.897991	0.901259	0.83372	0.868575	0.901259
597	0.862319	0.80673	0.829742	0.85356	0.869793	0.880164	0.888073	0.893529	0.897709	0.900831	0.81475	0.868614	0.900831
598	0.865942	0.812324	0.833474	0.857507	0.873319	0.883956	0.891828	0.89713	0.901316	0.904591	0.826114	0.872283	0.904591
599	0.862319	0.801675	0.82734	0.851862	0.868555	0.879202	0.887216	0.892671	0.896999	0.900096	0.857703	0.868612	0.900096
600	0.869565	0.804343	0.82445	0.848231	0.864235	0.874499	0.882214	0.887556	0.891783	0.894994	0.85505	0.863135	0.894994
601	0.869565	0.815542	0.836344	0.860356	0.87661	0.887138	0.895074	0.900483	0.904793	0.908039	0.849008	0.875802	0.908039
602	0.869565	0.808685	0.829942	0.853707	0.869853	0.880565	0.88843	0.893925	0.89798	0.901263	0.83769	0.869544	0.901263
603	0.869565	0.807656	0.829694	0.853524	0.869666	0.880217	0.888269	0.893638	0.897962	0.901112	0.85401	0.869575	0.901112
604	0.873188	0.813176	0.833155	0.857084	0.873115	0.883803	0.891851	0.897235	0.901591	0.904793	0.856224	0.873165	0.904793
605	0.873188	0.804177	0.826088	0.850171	0.866301	0.877039	0.885086	0.89048	0.894814	0.897996	0.84787	0.866836	0.897996
606	0.873188	0.806954	0.830277	0.855177	0.871788	0.882704	0.890948	0.896541	0.900807	0.904182	0.855023	0.873164	0.904182
607	0.873188	0.813317	0.837147	0.861407	0.878104	0.889155	0.8974	0.90312	0.907477	0.910675	0.818359	0.879499	0.910675
608	0.876812	0.798008	0.82134	0.845917	0.862171	0.873028	0.881078	0.886631	0.890998	0.894477	0.814016	0.864261	0.894477
609	0.876812	0.808307	0.832494	0.857569	0.874535	0.885541	0.893886	0.899416	0.903945	0.907249	0.842747	0.877048	0.907249
610	0.880435	0.80536	0.829377	0.854292	0.870998	0.882119	0.890641	0.896072	0.900819	0.904089	0.840879	0.874069	0.904089
611	0.880435	0.803321	0.828574	0.853902	0.870851	0.882154	0.890418	0.896018	0.900421	0.904048	0.871722	0.874108	0.904048
612	0.880435	0.802564	0.827709	0.85344	0.870597	0.881782	0.890147	0.895795	0.900433	0.903716	0.847512	0.874095	0.903716
613	0.880435	0.807244	0.833198	0.859044	0.876507	0.887709	0.896443	0.90223	0.906623	0.910101	0.881685	0.880338	0.910101
614	0.880435	0.805316	0.832476	0.858565	0.876333	0.88765	0.896167	0.901841	0.90666	0.910036	0.836378	0.880383	0.910036
615	0.884058	0.805304	0.830313	0.856095	0.873587	0.88489	0.893213	0.898974	0.90356	0.907103	0.871582	0.87779	0.907103
616	0.884058	0.80353	0.830525	0.85575	0.873302	0.884604	0.893136	0.898871	0.903643	0.906957	0.854297	0.87766	0.906957
617	0.887681	0.805766	0.832169	0.858374	0.875935	0.887382	0.896191	0.902067	0.906548	0.910082	0.830802	0.881395	0.910082
618	0.891304	0.805994	0.829529	0.855549	0.873146	0.884502	0.892989	0.898962	0.903723	0.907188	0.863214	0.878585	0.907188
619	0.891304	0.798654	0.823604	0.849246	0.86686	0.878207	0.886674	0.892379	0.897126	0.900651	0.835097	0.872326	0.900651
620	0.891304	0.802192	0.828164	0.85455	0.872291	0.883777	0.89255	0.898651	0.903273	0.906799	0.825925	0.878624	0.906799
621	0.891304	0.805735	0.833197	0.860205	0.87794	0.889747	0.898627	0.90459	0.90941	0.913009	0.827313	0.884952	0.913009
622	0.894928	0.799666	0.825589	0.851668	0.86946	0.880927	0.889557	0.895349	0.900258	0.903876	0.842509	0.875909	0.903876
623	0.894928	0.806426	0.831433	0.857519	0.875628	0.887025	0.895946	0.901804	0.906718	0.910332	0.851113	0.882098	0.910332
624	0.891304	0.807347	0.837718	0.865214	0.883785	0.895676	0.904702	0.91089	0.915643	0.919377	0.833228	0.891306	0.919377
625	0.894928	0.810919	0.836757	0.863527	0.881235	0.8931	0.902099	0.908228	0.91307	0.916757	0.853846	0.88852	0.916757
626	0.894928	0.810038	0.836272	0.863384	0.881308	0.893113	0.90218	0.908162	0.913082	0.916566	0.839157	0.888483	0.916566
627	0.898551	0.806444	0.832891	0.859621	0.877925	0.889702	0.898468	0.904743	0.909649	0.913222	0.827556	0.885692	0.913222
628	0.898551	0.787597	0.814886	0.841448	0.859458	0.87098	0.87982	0.885648	0.890548	0.894019	0.829582	0.867177	0.894019
629	0.898551	0.805711	0.835951	0.864123	0.882979	0.895217	0.904141	0.910399	0.915446	0.91925	0.876576	0.892165	0.91925
630	0.902174	0.807654	0.834666	0.862209	0.880245	0.892461	0.901612	0.907618	0.91266	0.916339	0.860199	0.889345	0.916339
631	0.902174	0.793603	0.821868	0.849329	0.867647	0.879548	0.888524	0.89475	0.899608	0.903178	0.841069	0.876779	0.903178
632	0.902174	0.805912	0.833855	0.861467	0.880013	0.892142	0.901319	0.907556	0.912501	0.916208	0.883455	0.88925	0.916208
633	0.902174	0.80531	0.833935	0.861135	0.880184	0.89193	0.901204	0.907175	0.91232	0.916183	0.850917	0.889258	0.916183
634	0.902174	0.802412	0.833137	0.860723	0.879599	0.89183	0.901031	0.907174	0.912184	0.916063	0.855787	0.889209	0.916063
635	0.902174	0.803203	0.832881	0.860737	0.879376	0.89155	0.901004	0.907124	0.912153	0.915995	0.823793	0.889307	0.915995
636	0.902174	0.79598	0.830316	0.858923	0.878465	0.890821	0.900187	0.906411	0.911637	0.915313	0.873823	0.889282	0.915313
637	0.905797	0.790467	0.818366	0.845957	0.864251	0.876185	0.88528	0.891554	0.896377	0.900073	0.823892	0.874038	0.900073
638	0.905797	0.800125	0.829313	0.857284	0.876091	0.888469	0.897696	0.903845	0.90893	0.912671	0.825445	0.886546	0.912671
639	0.905797	0.792298	0.823209	0.850625	0.869555	0.881809	0.891259	0.897372	0.902471	0.906276	0.876246	0.880269	0.906276
640	0.905797	0.804969	0.835082	0.863103	0.88223	0.894574	0.903694	0.910054	0.915352	0.919093	0.861745	0.892794	0.919093
641	0.905797	0.795862	0.827955	0.856595	0.875335	0.88767	0.897184	0.903432	0.908638	0.912501	0.794651	0.886282	0.912501
642	0.905797	0.800911	0.833836	0.862634	0.88167	0.894266	0.903464	0.910023	0.915253	0.919001	0.878622	0.892911	0.919001
643	0.905797	0.800678	0.833701	0.862225	0.881412	0.893987	0.903498	0.909819	0.914958	0.91891	0.859558	0.892781	0.91891
644	0.90942	0.800401	0.834741	0.864374	0.883898	0.896531	0.906075	0.912736	0.917931	0.921981	0.829156	0.896436	0.921981
645	0.913043	0.800564	0.832206	0.861502	0.880917	0.893489	0.903143	0.909686	0.914968	0.918827	0.85447	0.893629	0.918827
646	0.913043	0.794222	0.826554	0.855087	0.874828	0.887309	0.896699	0.903166	0.908426	0.912214	0.862512	0.887398	0.912214
647	0.913043	0.799947	0.832241	0.86133	0.88071	0.893426	0.903102	0.909548	0.914784	0.918654	0.881001	0.893745	0.918654
648	0.913043	0.79253	0.826052	0.855014	0.874417	0.887108	0.896379	0.90305	0.908371	0.912116	0.84705	0.887247	0.912116
649	0.913043	0.797876	0.831597	0.861067	0.880576	0.893212	0.90282	0.909363	0.914665	0.918509	0.872657	0.893647	0.918509
650	0.916667	0.788371	0.82187	0.851264	0.870888	0.883652	0.893172	0.899659	0.904991	0.908863	0.775849	0.884641	0.908863
651	0.916667	0.794402	0.8278	0.857511	0.87679	0.889686	0.899305	0.905981	0.911183	0.915306	0.868773	0.890935	0.915306
652	0.916667	0.788061	0.82207	0.85124	0.870561	0.883275	0.893126	0.899516	0.904922	0.908773	0.835047	0.884534	0.908773
653	0.92029	0.799112	0.830643	0.860323	0.87994	0.892805	0.902566	0.909185	0.914569	0.918426	0.863955	0.894299	0.918426
654	0.92029	0.790831	0.828648	0.85855	0.878784	0.891911	0.901791	0.908496	0.914003	0.918168	0.875971	0.894374	0.918168
655	0.923913	0.791414	0.825741	0.855679	0.876066	0.8891	0.89882	0.905443	0.911032	0.915075	0.85476	0.891584	0.915075
656	0.923913	0.795503	0.831518	0.861675	0.881719	0.895138	0.904881	0.911873	0.917261	0.921367	0.863466	0.897869	0.921367
657	0.923913	0.788992	0.829432	0.86019	0.880981	0.894358	0.904414	0.911136	0.916906	0.920971	0.851617	0.897883	0.920971
658	0.927536	0.789236	0.826758	0.857501	0.878145	0.891269	0.90126	0.908178	0.913754	0.917865	0.872291	0.894984	0.917865
659	0.927536	0.788258	0.826413	0.857082	0.877553	0.890913	0.901199	0.907972	0.913798	0.917813	0.821671	0.895014	0.917813
660	0.927536	0.788177	0.831168	0.862274	0.883344	0.896773	0.907218	0.913953	0.919853	0.92393	0.799768	0.901335	0.92393
661	0.931159	0.783259	0.822381	0.853452	0.874262	0.887495	0.897767	0.904711	0.910266	0.914347	0.860046	0.892366	0.914347
662	0.931159	0.78699	0.827492	0.859005	0.880054	0.893491	0.903798	0.910901	0.916445	0.920655	0.821003	0.898686	0.920655
663	0.931159	0.785345	0.826832	0.858673	0.879546	0.893244	0.903679	0.910639	0.916413	0.92065	0.854628	0.898641	0.92065
664	0.934783	0.789156	0.829329	0.861177	0.882562	0.8962	0.906482	0.913714	0.919415	0.923826	0.894455	0.901972	0.923826
665	0.934783	0.782992	0.823283	0.855101	0.876177	0.889959	0.90038	0.907413	0.913128	0.917264	0.871345	0.895887	0.917264
666	0.934783	0.781418	0.823062	0.854889	0.876351	0.889973	0.900401	0.907364	0.913073	0.917325	0.8738	0.895958	0.917325
667	0.934783	0.7828	0.827671	0.859946	0.881733	0.895677	0.906285	0.913341	0.91916	0.923401	0.833845	0.902196	0.923401
668	0.938406	0.782967	0.825036	0.856976	0.878895	0.892446	0.903171	0.910192	0.915898	0.920265	0.81295	0.899249	0.920265
669	0.938406	0.781152	0.824295	0.856873	0.878344	0.89233	0.902691	0.909968	0.91579	0.920294	0.891101	0.899227	0.920294
670	0.938406	0.778433	0.82355	0.856275	0.878115	0.892011	0.902661	0.90987	0.915554	0.919964	0.861481	0.899329	0.919964
671	0.938406	0.781158	0.828937	0.861993	0.884014	0.8978	0.908829	0.915844	0.921939	0.926284	0.841369	0.905556	0.926284
672	0.942029	0.780878	0.825852	0.858983	0.880526	0.894833	0.905602	0.912899	0.918806	0.923218	0.830626	0.902748	0.923218
673	0.942029	0.780771	0.830169	0.864023	0.885921	0.900701	0.911376	0.918846	0.924959	0.929276	0.786358	0.909076	0.929276
674	0.942029	0.779669	0.830045	0.863504	0.885863	0.900406	0.911342	0.918625	0.924782	0.92914	0.887072	0.909014	0.92914
675	0.942029	0.784429	0.835413	0.869425	0.892278	0.906495	0.917666	0.925127	0.931145	0.935636	0.815815	0.915517	0.935636
676	0.945652	0.778767	0.826627	0.860329	0.882812	0.897144	0.908112	0.915535	0.921438	0.925991	0.88194	0.906323	0.925991
677	0.945652	0.776228	0.82622	0.859835	0.8824	0.897091	0.907924	0.915276	0.921247	0.925877	0.901006	0.906247	0.925877
678	0.949275	0.777234	0.827825	0.862395	0.885179	0.899601	0.910512	0.918287	0.924326	0.928759	0.876743	0.909789	0.928759
679	0.949275	0.774	0.82679	0.861425	0.884368	0.899027	0.910382	0.918117	0.924131	0.928831	0.862561	0.909667	0.928831
680	0.949275	0.772826	0.826595	0.861301	0.884842	0.89916	0.910444	0.917785	0.923999	0.928721	0.86079	0.909701	0.928721
681	0.952899	0.774803	0.828805	0.863631	0.887185	0.901653	0.913081	0.920864	0.927245	0.931797	0.86436	0.913123	0.931797
682	0.952899	0.773436	0.828391	0.86312	0.886819	0.901574	0.913135	0.920718	0.92689	0.931721	0.86505	0.913164	0.931721
683	0.952899	0.772599	0.82786	0.863308	0.88661	0.901631	0.913026	0.920596	0.927008	0.931621	0.868869	0.913127	0.931621
684	0.952899	0.769157	0.827519	0.862935	0.88653	0.901206	0.912839	0.920709	0.92692	0.931532	0.901411	0.91333	0.931532
685	0.952899	0.766837	0.826506	0.862182	0.885805	0.901227	0.912396	0.920274	0.926622	0.931245	0.871177	0.91305	0.931245
686	0.956522	0.769915	0.828569	0.865205	0.888521	0.904146	0.91559	0.923381	0.929678	0.934636	0.835469	0.916633	0.934636
687	0.956522	0.768533	0.828361	0.864614	0.888103	0.903835	0.915545	0.923175	0.929745	0.934427	0.813422	0.9166	0.934427
688	0.960145	0.772819	0.831064	0.86726	0.891582	0.906758	0.918321	0.926286	0.932712	0.937447	0.865728	0.919953	0.937447
689	0.960145	0.769073	0.830008	0.866887	0.891019	0.906349	0.91807	0.92612	0.932431	0.937401	0.865007	0.92006	0.937401
690	0.960145	0.767435	0.829608	0.866279	0.89067	0.906283	0.918189	0.925814	0.932464	0.937205	0.877126	0.920144	0.937205
691	0.960145	0.761209	0.827744	0.865644	0.890044	0.905648	0.9176	0.925418	0.932193	0.937107	0.808305	0.920025	0.937107
692	0.963768	0.768056	0.830991	0.868629	0.893244	0.908912	0.920598	0.928893	0.935379	0.940302	0.893003	0.923632	0.940302
693	0.963768	0.766107	0.830471	0.868394	0.892758	0.908483	0.920503	0.928482	0.935373	0.940301	0.785121	0.923571	0.940301
694	0.963768	0.764901	0.830325	0.868038	0.892582	0.908463	0.920685	0.928674	0.93523	0.940081	0.803552	0.923719	0.940081
695	0.967391	0.764019	0.831819	0.869599	0.894622	0.910746	0.923169	0.931415	0.938113	0.943061	0.808685	0.926982	0.943061
696	0.971014	0.76064	0.832381	0.871378	0.896764	0.913119	0.925708	0.934254	0.940666	0.945975	0.870309	0.930636	0.945975
697	0.971014	0.759724	0.832034	0.871433	0.896655	0.912972	0.925554	0.933944	0.940793	0.945904	0.89501	0.930688	0.945904
698	0.974638	0.758128	0.833136	0.873258	0.898878	0.915815	0.928383	0.936676	0.94364	0.948863	0.879789	0.934061	0.948863
699	0.974638	0.755878	0.832361	0.872738	0.898917	0.915221	0.928084	0.936562	0.943438	0.948698	0.866959	0.934121	0.948698
700	0.978261	0.754751	0.833118	0.875175	0.900859	0.918102	0.930716	0.939334	0.946263	0.95168	0.848297	0.93742	0.95168
701	0.978261	0.753711	0.83278	0.87433	0.90088	0.917716	0.930632	0.939312	0.946162	0.951647	0.909443	0.937359	0.951647
702	0.978261	0.751894	0.832857	0.874748	0.900856	0.9177	0.930412	0.939107	0.946213	0.951421	0.806555	0.937579	0.951421
703	0.978261	0.750675	0.832593	0.87402	0.900384	0.917707	0.930325	0.939124	0.946213	0.951538	0.82776	0.93753	0.951538
704	0.978261	0.749387	0.832436	0.873793	0.900373	0.917507	0.930165	0.93901	0.94633	0.951444	0.844301	0.937557	0.951444
705	0.978261	0.747787	0.832429	0.873809	0.900357	0.917372	0.930296	0.938842	0.946012	0.951397	0.876908	0.937506	0.951397
706	0.981884	0.747874	0.833606	0.875483	0.902773	0.919807	0.932945	0.941731	0.94904	0.954331	0.900455	0.940894	0.954331
707	0.981884	0.745527	0.833014	0.875062	0.902398	0.919681	0.932953	0.941628	0.94896	0.954317	0.799891	0.940954	0.954317
708	0.985507	0.743724	0.834221	0.876805	0.904299	0.92212	0.935438	0.944256	0.95167	0.957254	0.851002	0.944534	0.957254
709	0.985507	0.740984	0.833624	0.876747	0.904158	0.921936	0.93517	0.944211	0.951679	0.957187	0.843729	0.944473	0.957187
710	0.98913	0.738939	0.834681	0.878346	0.906384	0.924258	0.937798	0.946676	0.954457	0.960016	0.80031	0.947918	0.960016
711	0.98913	0.737202	0.834253	0.878377	0.906283	0.924195	0.937846	0.946689	0.954473	0.959865	0.763798	0.947969	0.959865
712	0.992754	0.732426	0.834276	0.879289	0.908159	0.926567	0.940192	0.949517	0.95712	0.962771	0.739557	0.951241	0.962771
713	0.996377	0.72703	0.834617	0.880761	0.909825	0.928655	0.942514	0.952005	0.959602	0.965614	0.786706	0.954959	0.965614
714	1	0.720669	0.835094	0.881974	0.911916	0.930727	0.944843	0.954543	0.962427	0.968277	0.848142	0.9582	0.968277

## Sheet: Fig.b
No.	Normalized graph density	Parameter number									Random parameter	Random cut method	Transferred parameters
		1	2	3	4	5	6	7	8	9
1	0.112319	0.8047	0.793089	0.786582	0.783519	0.786371	0.778896	0.711458	0.680591	0.544683	0.557265	0.534642	0.8047
2	0.130435	0.807836	0.816553	0.811569	0.809068	0.811056	0.805554	0.737305	0.704953	0.569154	0.565351	0.562515	0.816553
3	0.144928	0.823752	0.839512	0.834776	0.831665	0.83323	0.829439	0.759031	0.727875	0.584898	0.61365	0.588097	0.839512
4	0.144928	0.811316	0.830476	0.826457	0.823876	0.824668	0.821698	0.755531	0.725523	0.579352	0.582458	0.588318	0.830476
5	0.141304	0.820671	0.837138	0.832338	0.829875	0.830809	0.826624	0.761796	0.731701	0.593746	0.604492	0.590843	0.837138
6	0.148551	0.801489	0.84436	0.840954	0.838077	0.839584	0.836927	0.769963	0.742742	0.608038	0.604424	0.60315	0.84436
7	0.155797	0.821861	0.856654	0.852714	0.849967	0.850995	0.84808	0.782043	0.753172	0.619476	0.581621	0.614319	0.856654
8	0.148551	0.775154	0.817775	0.814348	0.811317	0.81313	0.810087	0.745305	0.72026	0.600241	0.602065	0.585792	0.817775
9	0.206522	0.732834	0.807508	0.808074	0.803398	0.804694	0.808146	0.734122	0.71004	0.595162	0.594565	0.593893	0.808146
10	0.177536	0.785989	0.839379	0.83724	0.833996	0.83513	0.834577	0.768186	0.741469	0.6164	0.601187	0.612602	0.839379
11	0.199275	0.775378	0.847089	0.847243	0.843285	0.844581	0.846711	0.774253	0.748916	0.627379	0.642487	0.625025	0.847243
12	0.195652	0.794288	0.867595	0.86773	0.864709	0.865639	0.867217	0.798193	0.772057	0.643706	0.624598	0.642912	0.86773
13	0.177536	0.800827	0.853581	0.851044	0.848923	0.849262	0.847432	0.786996	0.760256	0.62853	0.627828	0.628489	0.853581
14	0.199275	0.789952	0.859509	0.858625	0.85572	0.856325	0.857129	0.791322	0.76633	0.642943	0.627248	0.639569	0.859509
15	0.188406	0.763794	0.839591	0.839214	0.835804	0.837439	0.837371	0.770561	0.745845	0.61686	0.622682	0.618901	0.839591
16	0.224638	0.758104	0.840243	0.842559	0.839376	0.840263	0.844058	0.775007	0.75145	0.632588	0.613736	0.632698	0.844058
17	0.202899	0.783546	0.850335	0.850048	0.847381	0.847805	0.84888	0.785373	0.760409	0.637191	0.633442	0.636264	0.850335
18	0.228261	0.748734	0.836182	0.838914	0.835274	0.836215	0.840364	0.770414	0.746878	0.630404	0.62925	0.629903	0.840364
19	0.166667	0.813543	0.857843	0.854748	0.851896	0.852956	0.851021	0.785197	0.756748	0.62071	0.634993	0.621549	0.857843
20	0.228261	0.778018	0.864013	0.865073	0.862571	0.862894	0.865226	0.80166	0.778107	0.656546	0.665732	0.656204	0.865226
21	0.213768	0.719038	0.79796	0.799553	0.797066	0.797902	0.800089	0.738495	0.7164	0.604975	0.582854	0.602	0.800089
22	0.231884	0.754729	0.84205	0.84361	0.841045	0.841423	0.843913	0.780835	0.758043	0.640478	0.636781	0.64001	0.843913
23	0.228261	0.777827	0.861239	0.863143	0.860758	0.861292	0.86368	0.801426	0.777506	0.657829	0.646007	0.656384	0.86368
24	0.228261	0.757385	0.843363	0.844978	0.842513	0.843037	0.845163	0.783956	0.761534	0.644257	0.643333	0.642789	0.845163
25	0.217391	0.772393	0.85064	0.851627	0.850499	0.850405	0.851313	0.797669	0.774783	0.651767	0.633882	0.651966	0.851627
26	0.23913	0.765222	0.856279	0.859402	0.857706	0.857812	0.861251	0.801125	0.779028	0.657286	0.642638	0.660068	0.861251
27	0.264493	0.755462	0.852006	0.85657	0.85482	0.854571	0.859932	0.798774	0.778327	0.664266	0.664408	0.663926	0.859932
28	0.231884	0.760571	0.846261	0.848447	0.846972	0.846944	0.849069	0.793805	0.771698	0.655199	0.645504	0.653206	0.849069
29	0.235507	0.738714	0.829812	0.831704	0.829772	0.830173	0.832077	0.774996	0.752869	0.638384	0.629331	0.637347	0.832077
30	0.271739	0.754436	0.855059	0.860553	0.858874	0.858985	0.864819	0.803836	0.78346	0.669687	0.645988	0.669633	0.864819
31	0.253623	0.753408	0.848247	0.851233	0.849997	0.849635	0.852914	0.796878	0.775821	0.661128	0.651542	0.660547	0.852914
32	0.271739	0.765004	0.869779	0.874695	0.873338	0.873157	0.878252	0.818366	0.797761	0.681228	0.689736	0.681648	0.878252
33	0.264493	0.721661	0.822111	0.82688	0.824658	0.825035	0.829871	0.770092	0.750111	0.640049	0.647241	0.640484	0.829871
34	0.26087	0.769732	0.867354	0.871542	0.870338	0.870233	0.874026	0.817717	0.796406	0.679657	0.68078	0.67913	0.874026
35	0.26087	0.767508	0.864318	0.869699	0.868784	0.868819	0.87341	0.816744	0.795556	0.680109	0.68699	0.679097	0.87341
36	0.271739	0.75089	0.852701	0.857493	0.856203	0.856048	0.86038	0.803211	0.782807	0.669126	0.690653	0.669772	0.86038
37	0.26087	0.752852	0.848627	0.853053	0.85209	0.851975	0.85557	0.801452	0.780682	0.668234	0.682356	0.666731	0.85557
38	0.293478	0.742743	0.847989	0.855296	0.85442	0.854281	0.860945	0.803696	0.784953	0.675201	0.673334	0.675058	0.860945
39	0.304348	0.725527	0.829788	0.839349	0.838782	0.838788	0.847793	0.790408	0.773146	0.667123	0.673114	0.66668	0.847793
40	0.268116	0.74991	0.852316	0.858806	0.857802	0.858032	0.863431	0.806109	0.785916	0.673291	0.676303	0.672663	0.863431
41	0.289855	0.730471	0.836768	0.844222	0.843555	0.843428	0.849708	0.794099	0.775498	0.666544	0.67351	0.6666	0.849708
42	0.289855	0.77038	0.877954	0.883982	0.883563	0.883032	0.887943	0.835942	0.8167	0.701344	0.689687	0.701836	0.887943
43	0.282609	0.754851	0.858656	0.863963	0.863499	0.863139	0.867616	0.816532	0.797229	0.684675	0.666785	0.684422	0.867616
44	0.300725	0.730664	0.833944	0.842347	0.841891	0.841896	0.849193	0.794419	0.776501	0.669359	0.651414	0.669254	0.849193
45	0.293478	0.75168	0.858001	0.865407	0.865046	0.864607	0.870619	0.816446	0.797501	0.6859	0.682898	0.686502	0.870619
46	0.275362	0.740577	0.836484	0.843483	0.843001	0.842911	0.848054	0.796146	0.776568	0.666537	0.65862	0.666622	0.848054
47	0.318841	0.718942	0.821654	0.83157	0.831589	0.831289	0.840276	0.786826	0.770416	0.666754	0.677277	0.666477	0.840276
48	0.286232	0.759423	0.862326	0.867841	0.868152	0.867512	0.87087	0.82525	0.806123	0.693399	0.654275	0.693002	0.87087
49	0.289855	0.75592	0.85543	0.863196	0.863556	0.863335	0.8688	0.819287	0.800486	0.688688	0.669202	0.689574	0.8688
50	0.297101	0.744145	0.848601	0.855515	0.855621	0.855197	0.860334	0.811166	0.792714	0.682764	0.662744	0.683389	0.860334
51	0.300725	0.751489	0.854408	0.86238	0.863166	0.862669	0.868208	0.81959	0.801559	0.689515	0.679465	0.691585	0.868208
52	0.315217	0.745214	0.847386	0.856033	0.856868	0.856427	0.863476	0.815124	0.797933	0.690922	0.687554	0.690564	0.863476
53	0.318841	0.736923	0.844578	0.853108	0.853645	0.85299	0.859347	0.811564	0.794457	0.685117	0.691915	0.687572	0.859347
54	0.297101	0.74213	0.844285	0.852286	0.852818	0.852406	0.858077	0.809973	0.79178	0.684504	0.665252	0.683332	0.858077
55	0.318841	0.738436	0.842866	0.852721	0.853415	0.85296	0.860591	0.810677	0.793645	0.687843	0.678907	0.687521	0.860591
56	0.307971	0.729763	0.826816	0.835977	0.837043	0.836651	0.843153	0.796842	0.779492	0.67507	0.654089	0.674567	0.843153
57	0.315217	0.697232	0.795909	0.805614	0.806063	0.806051	0.813107	0.765741	0.749158	0.649807	0.637676	0.649138	0.813107
58	0.322464	0.710887	0.810225	0.819542	0.820303	0.819669	0.826552	0.782179	0.765904	0.664661	0.664452	0.664233	0.826552
59	0.322464	0.754068	0.863353	0.873193	0.873881	0.87337	0.880145	0.832198	0.814535	0.707251	0.673947	0.706197	0.880145
60	0.333333	0.740009	0.844269	0.855144	0.856482	0.855796	0.864204	0.818	0.801887	0.697648	0.684304	0.696983	0.864204
61	0.322464	0.757321	0.85759	0.867308	0.869052	0.867965	0.87427	0.83123	0.814125	0.705998	0.706888	0.706313	0.87427
62	0.333333	0.740693	0.843861	0.853971	0.855345	0.854761	0.861589	0.818417	0.801691	0.696802	0.661612	0.696847	0.861589
63	0.32971	0.731405	0.834599	0.845248	0.846448	0.845939	0.852939	0.809276	0.792855	0.689603	0.682599	0.689588	0.852939
64	0.318841	0.743134	0.843272	0.853088	0.855085	0.854424	0.8601	0.820748	0.80424	0.699791	0.700304	0.698381	0.8601
65	0.32971	0.754622	0.856686	0.867286	0.869444	0.868612	0.875445	0.833915	0.817157	0.709466	0.700525	0.710855	0.875445
66	0.34058	0.742007	0.843341	0.854022	0.856073	0.855416	0.862399	0.821226	0.805394	0.701503	0.684612	0.701591	0.862399
67	0.333333	0.748772	0.853465	0.863069	0.864933	0.863997	0.869474	0.830241	0.813591	0.706554	0.713582	0.707514	0.869474
68	0.322464	0.763155	0.866674	0.876681	0.879103	0.878135	0.883448	0.843625	0.826031	0.718242	0.711845	0.717723	0.883448
69	0.228261	0.770971	0.854495	0.856139	0.854483	0.854458	0.856291	0.799809	0.777163	0.654666	0.631237	0.656135	0.856291
70	0.336957	0.75451	0.859961	0.869179	0.871577	0.870278	0.875874	0.838168	0.821948	0.715985	0.704458	0.715524	0.875874
71	0.347826	0.755283	0.857476	0.869265	0.87177	0.871244	0.878865	0.837124	0.820951	0.717064	0.703311	0.716509	0.878865
72	0.333333	0.750928	0.849506	0.859622	0.861886	0.861209	0.867324	0.828589	0.812227	0.708637	0.696743	0.707663	0.867324
73	0.347826	0.74045	0.846604	0.858001	0.860132	0.859469	0.866651	0.825006	0.808816	0.705346	0.709305	0.705672	0.866651
74	0.336957	0.757256	0.856751	0.86779	0.870114	0.869508	0.876211	0.836744	0.82017	0.715993	0.707482	0.715514	0.876211
75	0.344203	0.714548	0.808098	0.820281	0.822945	0.822527	0.830468	0.79171	0.776672	0.678873	0.657523	0.678365	0.830468
76	0.355072	0.704596	0.798924	0.810718	0.813234	0.812713	0.820477	0.78226	0.76728	0.671487	0.675088	0.671074	0.820477
77	0.355072	0.753335	0.857162	0.868928	0.871494	0.870736	0.877777	0.840005	0.824036	0.720869	0.722917	0.720504	0.877777
78	0.365942	0.731946	0.828011	0.840802	0.843896	0.843168	0.851566	0.815031	0.800691	0.700907	0.691711	0.701459	0.851566
79	0.369565	0.726572	0.822556	0.835605	0.838726	0.838155	0.846622	0.810843	0.796612	0.697847	0.660316	0.698612	0.846622
80	0.369565	0.745703	0.847418	0.859302	0.862528	0.861633	0.868633	0.834521	0.819757	0.716532	0.717351	0.71843	0.868633
81	0.369565	0.757719	0.856534	0.869521	0.873066	0.872154	0.879607	0.845509	0.830549	0.727273	0.728785	0.728654	0.879607
82	0.369565	0.72665	0.821549	0.833996	0.837276	0.836539	0.844302	0.81035	0.795921	0.698875	0.693827	0.698617	0.844302
83	0.365942	0.759627	0.859461	0.871221	0.875381	0.873927	0.88006	0.849763	0.834424	0.731493	0.733987	0.731801	0.88006
84	0.362319	0.731786	0.828228	0.840523	0.843925	0.843083	0.849613	0.817903	0.802918	0.7039	0.68514	0.704165	0.849613
85	0.369565	0.744328	0.841695	0.854856	0.858691	0.857893	0.864923	0.832875	0.818007	0.718559	0.711276	0.718487	0.864923
86	0.376812	0.747487	0.843778	0.856603	0.860667	0.859736	0.866739	0.836393	0.821898	0.722139	0.721552	0.722233	0.866739
87	0.376812	0.753586	0.857307	0.870135	0.873816	0.872679	0.87951	0.848646	0.833733	0.732086	0.73092	0.732528	0.87951
88	0.398551	0.745999	0.838953	0.854259	0.858352	0.857646	0.867194	0.834423	0.820948	0.723399	0.718539	0.723533	0.867194
89	0.391304	0.720454	0.814343	0.8279	0.83186	0.830828	0.838547	0.80978	0.796457	0.701146	0.699418	0.701169	0.838547
90	0.384058	0.748362	0.844608	0.858469	0.862738	0.861866	0.869982	0.83922	0.824906	0.725923	0.711591	0.726129	0.869982
91	0.391304	0.722376	0.813131	0.827358	0.831383	0.83071	0.839335	0.809077	0.795929	0.702158	0.694978	0.701336	0.839335
92	0.402174	0.742008	0.832422	0.847033	0.851497	0.850883	0.859699	0.830059	0.817035	0.720633	0.69841	0.720809	0.859699
93	0.384058	0.74801	0.843179	0.85714	0.861199	0.860358	0.867625	0.838659	0.824556	0.726623	0.698253	0.725951	0.867625
94	0.398551	0.743318	0.836732	0.850874	0.855168	0.854519	0.86269	0.834044	0.820515	0.723815	0.724865	0.723696	0.86269
95	0.402174	0.730196	0.821716	0.836366	0.840414	0.840021	0.848709	0.819341	0.80655	0.71127	0.716008	0.71161	0.848709
96	0.384058	0.736128	0.830311	0.844277	0.84859	0.847896	0.855471	0.82669	0.812821	0.714871	0.696208	0.716307	0.855471
97	0.394928	0.755218	0.851929	0.8657	0.870124	0.869115	0.87623	0.84942	0.835385	0.735895	0.716745	0.736335	0.87623
98	0.376812	0.735824	0.827072	0.840946	0.845365	0.844763	0.852035	0.82311	0.808691	0.713433	0.715903	0.712312	0.852035
99	0.394928	0.716457	0.806404	0.820773	0.825038	0.82452	0.83279	0.80484	0.791764	0.698662	0.690347	0.698862	0.83279
100	0.394928	0.726767	0.816302	0.830513	0.835049	0.834286	0.842249	0.815145	0.802011	0.708235	0.695134	0.707784	0.842249
101	0.40942	0.743324	0.83156	0.846541	0.851257	0.85056	0.859732	0.832253	0.819498	0.724334	0.724444	0.724418	0.859732
102	0.405797	0.745082	0.834197	0.849691	0.85494	0.854325	0.863278	0.835829	0.822785	0.727692	0.706337	0.727459	0.863278
103	0.405797	0.745612	0.834282	0.848856	0.85406	0.853041	0.861097	0.835802	0.822782	0.727715	0.698927	0.727377	0.861097
104	0.391304	0.738684	0.828234	0.843052	0.847906	0.84751	0.855217	0.828837	0.815269	0.72004	0.693218	0.72001	0.855217
105	0.387681	0.75462	0.843606	0.858833	0.863741	0.863272	0.871052	0.843915	0.830032	0.73112	0.735149	0.732967	0.871052
106	0.40942	0.742861	0.828335	0.843843	0.849278	0.84858	0.857114	0.831497	0.818628	0.725001	0.718541	0.724282	0.857114
107	0.387681	0.75319	0.843402	0.857362	0.862695	0.861861	0.868456	0.844267	0.830008	0.733451	0.688186	0.732908	0.868456
108	0.416667	0.743123	0.82968	0.845176	0.850774	0.849967	0.85856	0.834594	0.822009	0.727315	0.727618	0.727904	0.85856
109	0.398551	0.723101	0.808536	0.822719	0.827718	0.827077	0.834587	0.810414	0.797215	0.705823	0.693102	0.705227	0.834587
110	0.40942	0.729368	0.818395	0.832943	0.838299	0.837396	0.845037	0.821098	0.808156	0.714501	0.681974	0.715122	0.845037
111	0.413043	0.746131	0.834539	0.850122	0.855618	0.854743	0.863415	0.838288	0.825279	0.730941	0.733616	0.73081	0.863415
112	0.394928	0.745428	0.83352	0.848296	0.853495	0.85276	0.86026	0.835485	0.821673	0.727123	0.722313	0.726624	0.86026
113	0.42029	0.739136	0.826041	0.841242	0.846388	0.84575	0.853961	0.830634	0.818089	0.724619	0.723685	0.72495	0.853961
114	0.413043	0.755389	0.844757	0.860401	0.865961	0.865383	0.873961	0.848756	0.835536	0.740822	0.701113	0.740256	0.873961
115	0.427536	0.743267	0.825855	0.841914	0.847396	0.846553	0.855574	0.833272	0.821222	0.729354	0.737204	0.728419	0.855574
116	0.434783	0.737787	0.816967	0.83313	0.83896	0.838592	0.847995	0.825626	0.813962	0.723471	0.724362	0.72288	0.847995
117	0.442029	0.731919	0.807434	0.82373	0.829679	0.828996	0.839446	0.818082	0.807527	0.718491	0.71477	0.717583	0.839446
118	0.434783	0.728519	0.8059	0.821563	0.827428	0.826607	0.835483	0.815355	0.804391	0.714783	0.702957	0.714307	0.835483
119	0.42029	0.747598	0.83387	0.849251	0.855022	0.854282	0.862176	0.840364	0.827628	0.731555	0.726856	0.734105	0.862176
120	0.416667	0.759853	0.848971	0.865001	0.870448	0.86984	0.877871	0.855124	0.842161	0.745132	0.736491	0.746662	0.877871
121	0.427536	0.750756	0.834731	0.850924	0.856636	0.856216	0.865081	0.842758	0.830505	0.737808	0.744461	0.737411	0.865081
122	0.416667	0.751909	0.837192	0.852471	0.858304	0.857546	0.865399	0.84394	0.831006	0.737272	0.736694	0.737378	0.865399
123	0.42029	0.74801	0.832979	0.848872	0.854166	0.85352	0.861586	0.839908	0.82731	0.735085	0.745567	0.734157	0.861586
124	0.427536	0.758416	0.845308	0.860466	0.866522	0.865636	0.873155	0.854149	0.84144	0.747345	0.751589	0.746903	0.873155
125	0.438406	0.742081	0.818697	0.834886	0.840945	0.840373	0.849509	0.830942	0.819791	0.729413	0.720846	0.728957	0.849509
126	0.42029	0.7361	0.821865	0.837214	0.842639	0.842098	0.849557	0.829355	0.816817	0.725045	0.726522	0.725127	0.849557
127	0.431159	0.739034	0.817055	0.832721	0.839158	0.838714	0.846683	0.828079	0.816236	0.726194	0.733037	0.7254	0.846683
128	0.434783	0.760149	0.845864	0.861892	0.868086	0.867423	0.875299	0.856487	0.844074	0.750191	0.741627	0.749922	0.875299
129	0.438406	0.751393	0.82889	0.845284	0.851574	0.850964	0.859673	0.840985	0.829314	0.737559	0.734334	0.73793	0.859673
130	0.431159	0.744555	0.828589	0.844014	0.849912	0.849108	0.856694	0.838692	0.826633	0.735255	0.736547	0.734535	0.856694
131	0.431159	0.742017	0.82828	0.843779	0.849953	0.849045	0.856408	0.838839	0.826809	0.734495	0.733357	0.734582	0.856408
132	0.427536	0.766859	0.852587	0.869113	0.875325	0.874762	0.882324	0.86372	0.851039	0.756579	0.753875	0.756423	0.882324
133	0.434783	0.760463	0.843029	0.859084	0.865445	0.864873	0.872603	0.855222	0.843175	0.74983	0.741602	0.749947	0.872603
134	0.438406	0.759171	0.838289	0.854781	0.861123	0.860725	0.869965	0.850752	0.838832	0.746895	0.746158	0.746975	0.869965
135	0.434783	0.749725	0.833201	0.849208	0.855478	0.854894	0.862574	0.84496	0.832632	0.741329	0.713911	0.740885	0.862574
136	0.442029	0.75597	0.833249	0.849797	0.856426	0.85588	0.864859	0.846922	0.835266	0.743286	0.719461	0.743844	0.864859
137	0.442029	0.746389	0.822668	0.839431	0.845901	0.845766	0.854606	0.836529	0.824987	0.735538	0.707879	0.734774	0.854606
138	0.449275	0.729243	0.806838	0.823148	0.829697	0.829173	0.837734	0.820299	0.809098	0.72086	0.706432	0.72093	0.837734
139	0.442029	0.737177	0.811708	0.828539	0.835084	0.834995	0.843919	0.82602	0.814908	0.726671	0.717088	0.726208	0.843919
140	0.449275	0.765986	0.84524	0.861701	0.868567	0.86766	0.875982	0.860043	0.848579	0.756053	0.769165	0.756096	0.875982
141	0.445652	0.747715	0.829018	0.845776	0.852559	0.851753	0.85983	0.843562	0.831756	0.741037	0.728047	0.740992	0.85983
142	0.449275	0.747986	0.823251	0.840253	0.847015	0.846595	0.855435	0.839004	0.827734	0.738659	0.734626	0.738117	0.855435
143	0.427536	0.755759	0.836866	0.853099	0.860201	0.859553	0.866982	0.851267	0.838987	0.747232	0.734778	0.746694	0.866982
144	0.442029	0.742517	0.821954	0.838458	0.844861	0.844334	0.852384	0.83652	0.824737	0.734176	0.730317	0.734897	0.852384
145	0.442029	0.760251	0.841803	0.85846	0.865342	0.864476	0.872507	0.857125	0.845041	0.753165	0.757626	0.75298	0.872507
146	0.438406	0.762538	0.847115	0.863232	0.870098	0.869169	0.87643	0.861376	0.849068	0.755708	0.743663	0.75624	0.87643
147	0.449275	0.720458	0.793716	0.810057	0.816695	0.816303	0.82473	0.809452	0.79873	0.712288	0.689328	0.712596	0.82473
148	0.438406	0.755134	0.835003	0.851241	0.858079	0.857487	0.865002	0.849917	0.837951	0.746865	0.725646	0.746916	0.865002
149	0.449275	0.747385	0.821418	0.837627	0.844696	0.844236	0.852757	0.838248	0.827025	0.737706	0.694566	0.738001	0.852757
150	0.445652	0.751374	0.824618	0.840969	0.848103	0.847762	0.855753	0.841734	0.83037	0.74035	0.731948	0.740943	0.855753
151	0.445652	0.767266	0.846051	0.862074	0.869358	0.868364	0.875747	0.863122	0.851316	0.75918	0.700444	0.759249	0.875747
152	0.445652	0.777088	0.855777	0.872603	0.879896	0.878985	0.886555	0.873847	0.861839	0.769723	0.762156	0.768643	0.886555
153	0.456522	0.731217	0.803883	0.8201	0.827188	0.826713	0.834619	0.821728	0.810892	0.723951	0.724766	0.724247	0.834619
154	0.460145	0.761944	0.838569	0.85544	0.862906	0.862294	0.870113	0.857677	0.846663	0.756275	0.754129	0.755971	0.870113
155	0.438406	0.759938	0.843675	0.860488	0.867493	0.86673	0.873804	0.860474	0.848298	0.756306	0.728814	0.756211	0.873804
156	0.449275	0.744117	0.821033	0.837839	0.844676	0.844354	0.852527	0.838147	0.826582	0.738543	0.728966	0.738116	0.852527
157	0.442029	0.751493	0.827644	0.844016	0.851003	0.850328	0.857622	0.845368	0.833612	0.743348	0.72879	0.743862	0.857622
158	0.452899	0.75063	0.825483	0.842559	0.849613	0.849151	0.8569	0.844347	0.833046	0.744135	0.741735	0.744063	0.8569
159	0.456522	0.756386	0.831035	0.847762	0.85499	0.854743	0.862604	0.850319	0.839307	0.749075	0.743659	0.750006	0.862604
160	0.471014	0.738175	0.803785	0.82045	0.827892	0.827424	0.836298	0.825909	0.816138	0.7306	0.732554	0.730469	0.836298
161	0.456522	0.75779	0.829829	0.846907	0.854394	0.854025	0.86285	0.849916	0.838814	0.749613	0.74875	0.749909	0.86285
162	0.456522	0.765368	0.83911	0.855982	0.863791	0.862978	0.870351	0.860641	0.849384	0.759535	0.746548	0.759037	0.870351
163	0.460145	0.761931	0.835746	0.852678	0.860307	0.859861	0.867754	0.856703	0.845528	0.756295	0.73728	0.755866	0.867754
164	0.456522	0.758062	0.829583	0.846528	0.853994	0.853567	0.86164	0.849738	0.838539	0.749412	0.746486	0.750123	0.86164
165	0.474638	0.733794	0.800309	0.817473	0.825106	0.82457	0.833496	0.822897	0.812912	0.727325	0.736007	0.727686	0.833496
166	0.460145	0.754126	0.824122	0.841171	0.848796	0.848203	0.856127	0.846189	0.835032	0.747731	0.72175	0.747113	0.856127
167	0.463768	0.748512	0.821498	0.838553	0.846132	0.845599	0.853209	0.842917	0.831915	0.743142	0.735584	0.744243	0.853209
168	0.467391	0.729755	0.797122	0.814028	0.821802	0.821877	0.829978	0.81977	0.809623	0.724268	0.715638	0.724588	0.829978
169	0.467391	0.722496	0.787745	0.804825	0.812365	0.812074	0.821158	0.810024	0.800218	0.715891	0.721257	0.716736	0.821158
170	0.471014	0.751859	0.821592	0.838456	0.846328	0.845891	0.853957	0.84485	0.834298	0.746973	0.742448	0.747124	0.853957
171	0.460145	0.759341	0.834225	0.851117	0.858818	0.858296	0.865577	0.856218	0.844983	0.755746	0.744145	0.755871	0.865577
172	0.463768	0.753688	0.829818	0.847052	0.855048	0.854127	0.861517	0.852511	0.841599	0.752507	0.743076	0.752976	0.861517
173	0.460145	0.751618	0.823519	0.840519	0.848138	0.847719	0.855303	0.845538	0.83452	0.746257	0.739187	0.747032	0.855303
174	0.467391	0.745156	0.815444	0.832907	0.84065	0.840194	0.848523	0.838277	0.827825	0.741055	0.743601	0.741316	0.848523
175	0.467391	0.752946	0.82485	0.841474	0.849599	0.848868	0.856153	0.848375	0.837458	0.749875	0.733507	0.749965	0.856153
176	0.467391	0.752656	0.824976	0.841909	0.849598	0.849029	0.856634	0.848362	0.837608	0.75016	0.750206	0.749927	0.856634
177	0.460145	0.749532	0.822736	0.839658	0.847389	0.847213	0.854713	0.845271	0.834137	0.747204	0.730351	0.747155	0.854713
178	0.463768	0.757825	0.827572	0.844523	0.85278	0.852473	0.860356	0.851298	0.840402	0.753205	0.749462	0.752857	0.860356
179	0.467391	0.761414	0.8339	0.85069	0.858738	0.858219	0.865615	0.858068	0.847059	0.758392	0.752742	0.758902	0.865615
180	0.467391	0.771229	0.843384	0.860381	0.868584	0.868225	0.875772	0.8678	0.856811	0.768154	0.75717	0.767969	0.875772
181	0.481884	0.742782	0.807645	0.824991	0.832659	0.832674	0.841066	0.8333	0.823538	0.739295	0.738692	0.739107	0.841066
182	0.478261	0.73594	0.8025	0.819702	0.827449	0.827369	0.835038	0.827766	0.817646	0.734234	0.709958	0.733277	0.835038
183	0.471014	0.758447	0.828472	0.845782	0.853854	0.853481	0.861127	0.85368	0.842927	0.755466	0.726673	0.755752	0.861127
184	0.481884	0.742401	0.807303	0.824261	0.832255	0.831919	0.839573	0.83333	0.823414	0.737573	0.737299	0.738715	0.839573
185	0.467391	0.762511	0.831141	0.848135	0.856383	0.856023	0.863238	0.857253	0.846272	0.757738	0.755046	0.758901	0.863238
186	0.481884	0.758154	0.825592	0.842976	0.851621	0.851133	0.859042	0.85245	0.842212	0.755937	0.727708	0.755634	0.859042
187	0.478261	0.762211	0.828749	0.846034	0.854504	0.854293	0.861979	0.855821	0.845324	0.758901	0.762067	0.758619	0.861979
188	0.474638	0.75521	0.823687	0.840569	0.848846	0.848711	0.85641	0.849367	0.838832	0.752607	0.730671	0.752909	0.85641
189	0.463768	0.734389	0.807048	0.823698	0.831748	0.831477	0.838135	0.831583	0.820545	0.735453	0.733294	0.735734	0.838135
190	0.481884	0.748675	0.815215	0.83267	0.841267	0.840749	0.848434	0.842491	0.832309	0.747688	0.746349	0.747074	0.848434
191	0.474638	0.760994	0.831901	0.849995	0.858843	0.85833	0.865903	0.859578	0.848706	0.761757	0.756722	0.761631	0.865903
192	0.485507	0.746197	0.810471	0.828258	0.836725	0.836773	0.844787	0.838659	0.828796	0.744878	0.736021	0.744441	0.844787
193	0.48913	0.760152	0.825362	0.842882	0.851299	0.851266	0.858973	0.854089	0.844116	0.758636	0.733893	0.758385	0.858973
194	0.481884	0.756366	0.823704	0.841596	0.850088	0.84967	0.857155	0.851811	0.841552	0.755117	0.749549	0.755669	0.857155
195	0.485507	0.763046	0.828884	0.846455	0.855002	0.854729	0.862128	0.857613	0.847431	0.76099	0.755796	0.76145	0.862128
196	0.485507	0.759832	0.829449	0.847163	0.855883	0.855403	0.862785	0.858206	0.847752	0.761766	0.758065	0.761419	0.862785
197	0.48913	0.72157	0.778636	0.795388	0.803309	0.803321	0.811274	0.80754	0.798318	0.717429	0.698544	0.718304	0.811274
198	0.48913	0.749301	0.815768	0.832881	0.841143	0.840816	0.848024	0.844568	0.834693	0.749776	0.72664	0.749822	0.848024
199	0.478261	0.744244	0.806912	0.824042	0.832461	0.832477	0.840107	0.835063	0.824962	0.742137	0.724602	0.741441	0.840107
200	0.481884	0.764592	0.830992	0.848834	0.857648	0.857719	0.865415	0.860863	0.850477	0.765071	0.7549	0.76448	0.865415
201	0.5	0.76088	0.81996	0.837404	0.846493	0.846283	0.854457	0.851532	0.842493	0.757995	0.759159	0.758318	0.854457
202	0.492754	0.766487	0.827429	0.845572	0.854203	0.854213	0.862159	0.858802	0.84924	0.764333	0.764125	0.764024	0.862159
203	0.48913	0.751621	0.812966	0.830925	0.839572	0.839726	0.847505	0.843154	0.833523	0.750708	0.754078	0.749828	0.847505
204	0.478261	0.751924	0.81423	0.83152	0.840292	0.840279	0.847724	0.844285	0.833861	0.75041	0.742895	0.750027	0.847724
205	0.48913	0.75208	0.813299	0.830239	0.838864	0.838727	0.846269	0.843101	0.833607	0.749309	0.755408	0.749845	0.846269
206	0.492754	0.748721	0.809374	0.826446	0.834679	0.834683	0.842225	0.839723	0.830264	0.747292	0.723027	0.747213	0.842225
207	0.5	0.743546	0.801005	0.818474	0.827089	0.827255	0.835135	0.832821	0.823718	0.742188	0.741162	0.741985	0.835135
208	0.485507	0.761655	0.82583	0.84363	0.851924	0.851884	0.859248	0.856387	0.846185	0.761043	0.771395	0.761232	0.859248
209	0.5	0.767203	0.828321	0.846355	0.85561	0.855395	0.86298	0.861053	0.851542	0.767265	0.768696	0.766656	0.86298
210	0.492754	0.739859	0.798163	0.815733	0.824414	0.824545	0.831949	0.830194	0.820847	0.739384	0.714631	0.738952	0.831949
211	0.492754	0.763373	0.826088	0.84452	0.85338	0.853303	0.861287	0.858414	0.84853	0.763327	0.756452	0.763898	0.861287
212	0.5	0.750458	0.809332	0.8268	0.835681	0.835465	0.843167	0.841771	0.832521	0.750087	0.729851	0.750126	0.843167
213	0.48913	0.756394	0.820708	0.838773	0.847607	0.847779	0.854496	0.852553	0.842572	0.75897	0.750905	0.758536	0.854496
214	0.496377	0.74326	0.803835	0.821957	0.8309	0.830855	0.838431	0.836252	0.826714	0.74403	0.732499	0.744632	0.838431
215	0.492754	0.763272	0.82527	0.843243	0.851983	0.852164	0.859277	0.858199	0.84822	0.764421	0.763022	0.764028	0.859277
216	0.503623	0.75482	0.814148	0.83181	0.840756	0.840656	0.848127	0.847347	0.838245	0.755357	0.756624	0.755415	0.848127
217	0.503623	0.746696	0.804036	0.821495	0.830562	0.830732	0.838406	0.837977	0.828897	0.746644	0.742127	0.747272	0.838406
218	0.503623	0.762694	0.82214	0.840271	0.849603	0.849524	0.856755	0.856746	0.847384	0.764115	0.757951	0.76375	0.856755
219	0.496377	0.751268	0.810297	0.828511	0.837636	0.837539	0.844873	0.844673	0.835222	0.753167	0.742121	0.752726	0.844873
220	0.48913	0.774012	0.837314	0.855707	0.864785	0.864782	0.871519	0.87149	0.861133	0.775791	0.775463	0.775984	0.871519
221	0.503623	0.75499	0.81175	0.830105	0.839031	0.839321	0.847451	0.846604	0.837528	0.755175	0.705941	0.75549	0.847451
222	0.496377	0.760145	0.819272	0.836988	0.846213	0.846133	0.853706	0.853642	0.844057	0.760852	0.740695	0.761178	0.853706
223	0.507246	0.76502	0.826819	0.845137	0.854812	0.854631	0.861899	0.862529	0.85319	0.769574	0.77189	0.769196	0.862529
224	0.478261	0.747425	0.809246	0.826751	0.835891	0.836238	0.842901	0.842681	0.832257	0.751018	0.730066	0.749894	0.842901
225	0.496377	0.768134	0.827257	0.845576	0.85504	0.855256	0.862325	0.863165	0.85341	0.768897	0.767486	0.769563	0.863165
226	0.5	0.748367	0.806327	0.823795	0.832828	0.83316	0.840111	0.840706	0.831448	0.749767	0.75141	0.750037	0.840706
227	0.503623	0.761715	0.820633	0.83798	0.847513	0.847503	0.854206	0.856008	0.846618	0.764205	0.723961	0.763763	0.856008
228	0.5	0.771826	0.833322	0.852107	0.861588	0.861527	0.868596	0.869435	0.859491	0.775744	0.775709	0.775338	0.869435
229	0.503623	0.753796	0.810607	0.82843	0.837965	0.837834	0.845069	0.846289	0.837055	0.755561	0.752059	0.755219	0.846289
230	0.503623	0.747738	0.800974	0.818373	0.827102	0.827465	0.835095	0.83634	0.827519	0.747347	0.752459	0.747256	0.83634
231	0.514493	0.745773	0.800207	0.818053	0.827514	0.827469	0.83466	0.836332	0.827555	0.746538	0.753341	0.747374	0.836332
232	0.503623	0.759962	0.819224	0.837045	0.846701	0.846967	0.854162	0.855445	0.846149	0.764324	0.75594	0.763509	0.855445
233	0.507246	0.767445	0.824754	0.842313	0.851412	0.85149	0.858504	0.861066	0.851926	0.769988	0.770861	0.76899	0.861066
234	0.48913	0.772076	0.833372	0.851336	0.86125	0.861505	0.868298	0.870114	0.859858	0.775713	0.766178	0.775627	0.870114
235	0.514493	0.74523	0.798343	0.816211	0.82564	0.825896	0.833694	0.835618	0.826951	0.747516	0.739004	0.747424	0.835618
236	0.5	0.769369	0.831865	0.849941	0.859655	0.859845	0.866081	0.868784	0.858892	0.774793	0.776773	0.775222	0.868784
237	0.507246	0.766939	0.823231	0.840997	0.851107	0.851232	0.858341	0.860911	0.851438	0.768625	0.769077	0.769186	0.860911
238	0.514493	0.744705	0.798832	0.816382	0.825936	0.826276	0.833382	0.835782	0.826969	0.747179	0.728104	0.747431	0.835782
239	0.514493	0.762214	0.815464	0.833724	0.843091	0.843286	0.850713	0.85328	0.844368	0.764086	0.752263	0.763467	0.85328
240	0.51087	0.762857	0.819141	0.83739	0.84718	0.847357	0.854668	0.857251	0.847906	0.765045	0.767829	0.766268	0.857251
241	0.521739	0.747438	0.798593	0.816441	0.826019	0.82644	0.833675	0.837408	0.829192	0.750284	0.747551	0.75003	0.837408
242	0.514493	0.743667	0.797556	0.81512	0.824503	0.824856	0.831612	0.835371	0.826686	0.746774	0.760352	0.747246	0.835371
243	0.521739	0.741483	0.79004	0.80717	0.816543	0.816926	0.824492	0.828303	0.820353	0.741217	0.746326	0.74229	0.828303
244	0.514493	0.759822	0.814099	0.832236	0.842033	0.842196	0.849401	0.853179	0.844092	0.761903	0.762801	0.763513	0.853179
245	0.514493	0.775775	0.832503	0.8509	0.860881	0.860858	0.868043	0.872335	0.863067	0.780476	0.769023	0.780151	0.872335
246	0.514493	0.759201	0.814348	0.832416	0.841997	0.842086	0.849184	0.853321	0.844202	0.764314	0.749689	0.763353	0.853321
247	0.507246	0.748315	0.802373	0.82041	0.83012	0.830519	0.836816	0.841595	0.832379	0.752901	0.746186	0.752679	0.841595
248	0.518116	0.765114	0.817942	0.836847	0.846612	0.846979	0.854394	0.858565	0.849815	0.768945	0.738692	0.768928	0.858565
249	0.514493	0.758618	0.813472	0.831758	0.84163	0.841982	0.849012	0.852846	0.843844	0.763492	0.75075	0.763444	0.852846
250	0.521739	0.738356	0.788416	0.806408	0.816032	0.81631	0.823818	0.828202	0.820022	0.742626	0.726332	0.74244	0.828202
251	0.51087	0.742996	0.800187	0.817916	0.827452	0.827638	0.834189	0.838155	0.82902	0.749958	0.746962	0.750151	0.838155
252	0.514493	0.757462	0.812974	0.831265	0.841182	0.841434	0.848487	0.85282	0.843689	0.76386	0.755033	0.76346	0.85282
253	0.514493	0.765618	0.820087	0.839369	0.849182	0.849798	0.856799	0.861905	0.852659	0.770497	0.761636	0.771756	0.861905
254	0.518116	0.765132	0.817308	0.834896	0.844921	0.845298	0.852421	0.857778	0.849006	0.768753	0.747922	0.768783	0.857778
255	0.518116	0.7562	0.806837	0.825527	0.835729	0.836305	0.843472	0.848749	0.840113	0.760653	0.74514	0.760722	0.848749
256	0.525362	0.758808	0.809766	0.827511	0.837461	0.837867	0.844923	0.850865	0.842548	0.76282	0.76352	0.763104	0.850865
257	0.525362	0.728123	0.777018	0.794466	0.803925	0.804393	0.811135	0.816724	0.808613	0.732693	0.711845	0.73234	0.816724
258	0.525362	0.773739	0.827223	0.84561	0.855897	0.856286	0.862821	0.86961	0.860824	0.779795	0.768029	0.779516	0.86961
259	0.532609	0.753009	0.802071	0.820296	0.83012	0.830817	0.83786	0.844259	0.836071	0.756342	0.743231	0.757781	0.844259
260	0.51087	0.769123	0.822547	0.840583	0.850917	0.851598	0.857955	0.864639	0.85558	0.774876	0.752877	0.774632	0.864639
261	0.532609	0.760907	0.810508	0.828411	0.838619	0.839289	0.84576	0.853066	0.844774	0.766233	0.757788	0.765648	0.853066
262	0.536232	0.758824	0.805956	0.823697	0.834022	0.834388	0.841609	0.849223	0.841237	0.76335	0.739421	0.762817	0.849223
263	0.528986	0.747036	0.79611	0.814021	0.824165	0.824656	0.830965	0.838592	0.830294	0.752687	0.743785	0.752692	0.838592
264	0.532609	0.747761	0.79197	0.809045	0.818758	0.819582	0.826298	0.834483	0.826635	0.750301	0.735694	0.749919	0.834483
265	0.521739	0.76861	0.819577	0.837802	0.848111	0.848609	0.855037	0.862948	0.854221	0.774332	0.772152	0.774154	0.862948
266	0.532609	0.76221	0.808211	0.825956	0.836266	0.836741	0.843965	0.851942	0.843957	0.76585	0.767375	0.765561	0.851942
267	0.525362	0.773377	0.824742	0.843132	0.85386	0.854086	0.860952	0.868562	0.859819	0.779099	0.777332	0.779553	0.868562
268	0.528986	0.739402	0.786903	0.80442	0.814747	0.815169	0.821706	0.829322	0.821428	0.74414	0.743235	0.744917	0.829322
269	0.539855	0.770729	0.81846	0.836702	0.846931	0.847788	0.854387	0.863321	0.855254	0.776005	0.784087	0.776082	0.863321
270	0.539855	0.755532	0.801236	0.818389	0.829145	0.829725	0.836565	0.845232	0.837611	0.760372	0.728541	0.760404	0.845232
271	0.532609	0.751513	0.798943	0.817326	0.827713	0.828164	0.834924	0.843396	0.835291	0.75769	0.761693	0.757612	0.843396
272	0.536232	0.763573	0.811868	0.830616	0.841591	0.84205	0.848867	0.857734	0.849567	0.768859	0.764442	0.77082	0.857734
273	0.518116	0.74533	0.794914	0.813014	0.823642	0.824091	0.830648	0.838603	0.829886	0.75202	0.732069	0.752949	0.838603
274	0.536232	0.749496	0.795997	0.813738	0.823773	0.82449	0.831303	0.839709	0.831811	0.754936	0.731874	0.755329	0.839709
275	0.525362	0.749859	0.796424	0.814084	0.824359	0.825204	0.831726	0.84033	0.831926	0.754569	0.758626	0.755128	0.84033
276	0.539855	0.731263	0.776366	0.794082	0.804231	0.805047	0.811382	0.820234	0.812456	0.737707	0.706685	0.737672	0.820234
277	0.543478	0.767622	0.813395	0.831322	0.841976	0.842639	0.849066	0.859407	0.851579	0.773608	0.773474	0.773189	0.859407
278	0.539855	0.761657	0.807776	0.825963	0.836751	0.837208	0.843917	0.853941	0.845875	0.767035	0.769007	0.767945	0.853941
279	0.525362	0.770356	0.822216	0.840685	0.851779	0.851992	0.857941	0.868076	0.859201	0.779817	0.779411	0.779431	0.868076
280	0.528986	0.767329	0.819043	0.837294	0.848203	0.848264	0.854532	0.864537	0.855708	0.776107	0.772275	0.776642	0.864537
281	0.536232	0.764285	0.811786	0.829845	0.840498	0.840882	0.847133	0.857062	0.848886	0.770526	0.760192	0.770846	0.857062
282	0.528986	0.775937	0.825903	0.844327	0.855751	0.856085	0.862334	0.873425	0.864593	0.785642	0.765615	0.784947	0.873425
283	0.539855	0.759277	0.806782	0.825463	0.836599	0.837163	0.843432	0.854008	0.845778	0.767641	0.76342	0.768148	0.854008
284	0.539855	0.754609	0.798552	0.815769	0.826668	0.82692	0.83374	0.844145	0.836538	0.760041	0.743133	0.760181	0.844145
285	0.543478	0.773626	0.820543	0.838751	0.849536	0.849861	0.856317	0.867674	0.859633	0.780677	0.765123	0.781206	0.867674
286	0.543478	0.766035	0.810561	0.829188	0.840082	0.840837	0.847482	0.858734	0.850729	0.77399	0.775883	0.7732	0.858734
287	0.547101	0.771339	0.816228	0.834673	0.845766	0.846159	0.852856	0.863942	0.85614	0.778784	0.773711	0.778359	0.863942
288	0.532609	0.765575	0.812472	0.830962	0.841852	0.842441	0.848296	0.859952	0.851396	0.77425	0.77483	0.773748	0.859952
289	0.536232	0.770501	0.817812	0.836369	0.847186	0.847909	0.854558	0.865382	0.857064	0.779544	0.745723	0.77891	0.865382
290	0.536232	0.77048	0.817137	0.835674	0.846651	0.847122	0.853525	0.865239	0.85717	0.779477	0.777677	0.778955	0.865239
291	0.532609	0.748568	0.794953	0.813229	0.823901	0.824788	0.830621	0.842017	0.833676	0.757715	0.747037	0.757757	0.842017
292	0.539855	0.767711	0.813764	0.831908	0.842919	0.84379	0.84979	0.861669	0.853607	0.775995	0.755918	0.775943	0.861669
293	0.536232	0.747941	0.790773	0.808705	0.819165	0.820298	0.826442	0.838033	0.830275	0.755375	0.741613	0.75524	0.838033
294	0.539855	0.773983	0.821719	0.839929	0.851362	0.851775	0.857388	0.870704	0.862546	0.783701	0.763271	0.784252	0.870704
295	0.547101	0.762525	0.805729	0.823656	0.834764	0.835601	0.842358	0.854509	0.84678	0.770376	0.761635	0.770356	0.854509
296	0.554348	0.7295	0.768304	0.785109	0.795492	0.796448	0.802587	0.814868	0.807996	0.734382	0.715315	0.735569	0.814868
297	0.547101	0.763297	0.806297	0.823926	0.834738	0.835504	0.841429	0.854369	0.846524	0.770249	0.750629	0.770509	0.854369
298	0.532609	0.777977	0.82757	0.846669	0.858145	0.858812	0.864888	0.87803	0.869174	0.791052	0.75127	0.790359	0.87803
299	0.536232	0.745745	0.789317	0.80782	0.818823	0.819512	0.825777	0.837825	0.82992	0.755222	0.742637	0.7551	0.837825
300	0.554348	0.771509	0.814579	0.833206	0.844744	0.845424	0.851931	0.865235	0.857662	0.780474	0.752923	0.780724	0.865235
301	0.550725	0.775613	0.818063	0.836449	0.847758	0.848427	0.854762	0.868328	0.860714	0.783848	0.739906	0.783454	0.868328
302	0.539855	0.75915	0.802941	0.820946	0.83194	0.832828	0.838369	0.851835	0.843819	0.76805	0.765894	0.767908	0.851835
303	0.547101	0.738535	0.780075	0.797792	0.808613	0.809659	0.81541	0.828582	0.82099	0.748126	0.720229	0.747426	0.828582
304	0.557971	0.745874	0.786679	0.804614	0.815511	0.816451	0.82257	0.836174	0.828909	0.755602	0.758296	0.755002	0.836174
305	0.554348	0.764532	0.80526	0.823145	0.83446	0.835475	0.841341	0.855728	0.84845	0.773326	0.772204	0.772698	0.855728
306	0.554348	0.770644	0.813535	0.832378	0.843525	0.844427	0.850449	0.864939	0.85738	0.781428	0.776025	0.780588	0.864939
307	0.550725	0.764556	0.809167	0.827601	0.838817	0.839637	0.845041	0.859785	0.851695	0.775393	0.744633	0.775394	0.859785
308	0.543478	0.769555	0.815442	0.833505	0.84507	0.845969	0.851839	0.866067	0.858047	0.78145	0.759401	0.781254	0.866067
309	0.557971	0.761223	0.800862	0.818538	0.829985	0.830929	0.836967	0.852297	0.84496	0.770295	0.770051	0.770038	0.852297
310	0.543478	0.761421	0.806221	0.824851	0.836512	0.837443	0.843148	0.857236	0.848941	0.772768	0.752516	0.773287	0.857236
311	0.547101	0.781858	0.828523	0.847699	0.859415	0.85984	0.865591	0.881017	0.872877	0.795131	0.78399	0.794733	0.881017
312	0.554348	0.761725	0.804854	0.822877	0.833901	0.835062	0.840801	0.855622	0.847998	0.772251	0.751175	0.772825	0.855622
313	0.543478	0.754613	0.796037	0.814569	0.825776	0.82684	0.832723	0.847495	0.839757	0.764401	0.757799	0.765244	0.847495
314	0.554348	0.754348	0.795668	0.813846	0.825134	0.826067	0.831699	0.84703	0.839476	0.765218	0.775489	0.76493	0.84703
315	0.550725	0.772055	0.814328	0.833362	0.844918	0.84597	0.851801	0.867556	0.859795	0.784071	0.773307	0.783552	0.867556
316	0.554348	0.75427	0.79542	0.813393	0.824741	0.825498	0.83137	0.846684	0.839257	0.764519	0.74833	0.76486	0.846684
317	0.561594	0.772555	0.812668	0.830775	0.842416	0.843297	0.84938	0.86581	0.858569	0.782519	0.764278	0.782751	0.86581
318	0.554348	0.776755	0.819824	0.838204	0.849812	0.850704	0.856376	0.872768	0.86518	0.789468	0.78818	0.788776	0.872768
319	0.554348	0.763577	0.799515	0.818021	0.829654	0.830725	0.836786	0.854121	0.84707	0.771614	0.768159	0.772741	0.854121
320	0.543478	0.770626	0.813345	0.830901	0.842197	0.843099	0.849453	0.864442	0.856787	0.78187	0.778826	0.781132	0.864442
321	0.554348	0.757005	0.794241	0.811571	0.822851	0.823701	0.829724	0.845403	0.838237	0.765173	0.761644	0.764957	0.845403
322	0.557971	0.774139	0.815268	0.833603	0.845457	0.846146	0.851836	0.869147	0.861474	0.785392	0.782865	0.785569	0.869147
323	0.554348	0.761374	0.8023	0.820117	0.831331	0.832385	0.838073	0.854487	0.847088	0.772088	0.765967	0.772696	0.854487
324	0.557971	0.773668	0.814975	0.833494	0.84541	0.846458	0.851783	0.869045	0.861435	0.786184	0.772412	0.78567	0.869045
325	0.561594	0.786707	0.827611	0.846432	0.858638	0.859629	0.865242	0.88338	0.875898	0.799167	0.787711	0.79886	0.88338
326	0.554348	0.768821	0.808984	0.826913	0.839187	0.840176	0.845816	0.863075	0.855536	0.780745	0.771462	0.780412	0.863075
327	0.557971	0.775192	0.815572	0.833528	0.844942	0.845906	0.851768	0.868425	0.860903	0.786154	0.76048	0.785659	0.868425
328	0.554348	0.768635	0.808678	0.826931	0.838563	0.839792	0.84502	0.862842	0.85533	0.780428	0.773977	0.780585	0.862842
329	0.565217	0.768173	0.806578	0.824947	0.836745	0.838056	0.843646	0.861557	0.854445	0.779482	0.750857	0.780046	0.861557
330	0.565217	0.760678	0.798999	0.816798	0.828386	0.829495	0.834786	0.852877	0.845882	0.772009	0.767323	0.772239	0.852877
331	0.561594	0.770412	0.809582	0.827923	0.840073	0.840916	0.846707	0.864818	0.857399	0.783308	0.788495	0.782931	0.864818
332	0.565217	0.760444	0.799626	0.817327	0.828701	0.829885	0.835197	0.852744	0.845773	0.772385	0.778575	0.772238	0.852744
333	0.565217	0.77558	0.814847	0.833073	0.845088	0.846183	0.851425	0.87003	0.862795	0.78768	0.779447	0.787893	0.87003
334	0.565217	0.767737	0.805616	0.823729	0.835767	0.836943	0.842278	0.861289	0.854049	0.779239	0.76731	0.780041	0.861289
335	0.568841	0.75043	0.787075	0.804417	0.815882	0.817163	0.822587	0.841165	0.834208	0.761874	0.757661	0.762243	0.841165
336	0.565217	0.75444	0.790462	0.807596	0.8189	0.819938	0.825535	0.843896	0.837056	0.763892	0.756987	0.764747	0.843896
337	0.565217	0.760705	0.797926	0.815659	0.827169	0.828108	0.833518	0.852326	0.845247	0.772901	0.758471	0.77229	0.852326
338	0.565217	0.754781	0.78933	0.806253	0.817631	0.818741	0.824548	0.843102	0.836593	0.76529	0.755639	0.764757	0.843102
339	0.572464	0.748948	0.783241	0.800338	0.811886	0.813213	0.818869	0.83751	0.831018	0.759786	0.742481	0.759527	0.83751
340	0.561594	0.785539	0.824632	0.843296	0.856138	0.85725	0.862641	0.882038	0.874756	0.799226	0.778488	0.798998	0.882038
341	0.572464	0.777591	0.81479	0.832866	0.844948	0.845649	0.851266	0.871237	0.864598	0.790418	0.777549	0.789978	0.871237
342	0.565217	0.766196	0.804029	0.822357	0.834588	0.835664	0.841066	0.86073	0.853709	0.780397	0.765321	0.779995	0.86073
343	0.572464	0.762199	0.797893	0.815404	0.827175	0.828423	0.834189	0.853797	0.84711	0.774367	0.75861	0.774578	0.853797
344	0.568841	0.765601	0.802099	0.819374	0.830923	0.83201	0.837108	0.856917	0.850166	0.777696	0.778054	0.777222	0.856917
345	0.576087	0.775053	0.810328	0.828	0.839996	0.841304	0.846969	0.867414	0.860803	0.786533	0.775548	0.787239	0.867414
346	0.576087	0.753219	0.785907	0.802974	0.815035	0.816286	0.821865	0.841799	0.835585	0.763958	0.723086	0.764398	0.841799
347	0.561594	0.761789	0.798501	0.816097	0.827929	0.829007	0.834556	0.854489	0.84746	0.773622	0.763249	0.775079	0.854489
348	0.576087	0.767274	0.801057	0.818906	0.83095	0.832352	0.837696	0.858586	0.851966	0.778454	0.777543	0.779377	0.858586
349	0.57971	0.765356	0.79844	0.816297	0.828263	0.829456	0.834971	0.855407	0.848835	0.77638	0.7218	0.776694	0.855407
350	0.572464	0.76175	0.796644	0.814395	0.826235	0.827617	0.832943	0.853327	0.846504	0.773436	0.768058	0.77458	0.853327
351	0.572464	0.754296	0.787625	0.805521	0.817318	0.818524	0.824032	0.844661	0.837994	0.767359	0.764826	0.766958	0.844661
352	0.583333	0.769337	0.802012	0.819833	0.831825	0.833067	0.838527	0.859997	0.853692	0.781052	0.765905	0.781521	0.859997
353	0.568841	0.756387	0.78959	0.807582	0.819653	0.821088	0.826742	0.847383	0.840792	0.769864	0.758045	0.769657	0.847383
354	0.57971	0.785931	0.819836	0.837823	0.850244	0.851766	0.856922	0.880299	0.873571	0.799195	0.802186	0.800094	0.880299
355	0.57971	0.771063	0.805178	0.822223	0.834222	0.835576	0.840458	0.862774	0.856266	0.784573	0.752818	0.784317	0.862774
356	0.57971	0.769329	0.80324	0.82134	0.833874	0.835313	0.84004	0.863092	0.856422	0.784716	0.780843	0.784382	0.863092
357	0.583333	0.773839	0.80759	0.825889	0.838153	0.839473	0.84428	0.868076	0.861442	0.789877	0.785764	0.789396	0.868076
358	0.57971	0.747075	0.77904	0.796407	0.808044	0.809298	0.814374	0.83761	0.831392	0.762117	0.754438	0.762084	0.83761
359	0.586957	0.779931	0.812448	0.830288	0.842293	0.843927	0.849096	0.872947	0.866401	0.793248	0.792736	0.794085	0.872947
360	0.576087	0.772384	0.805448	0.823115	0.835448	0.836796	0.841617	0.86548	0.858842	0.787371	0.77377	0.787241	0.86548
361	0.576087	0.778383	0.812734	0.831108	0.843657	0.84552	0.850068	0.874344	0.867317	0.795309	0.762044	0.795084	0.874344
362	0.57971	0.769687	0.801817	0.81889	0.830871	0.832821	0.837427	0.861757	0.855539	0.784439	0.761848	0.784236	0.861757
363	0.583333	0.759015	0.790381	0.807391	0.819716	0.821382	0.825985	0.850366	0.843917	0.774283	0.77219	0.773957	0.850366
364	0.594203	0.782382	0.812655	0.829608	0.841846	0.843741	0.84801	0.873603	0.867586	0.795981	0.798978	0.796034	0.873603
365	0.586957	0.770326	0.801965	0.818939	0.831703	0.832885	0.837505	0.863181	0.857031	0.786869	0.794951	0.786522	0.863181
366	0.594203	0.77324	0.801999	0.819335	0.831831	0.833684	0.838024	0.86456	0.858585	0.788523	0.785547	0.788462	0.86456
367	0.597826	0.784689	0.814261	0.831957	0.845158	0.846372	0.850976	0.87837	0.872449	0.801505	0.796721	0.800904	0.87837
368	0.597826	0.776826	0.806127	0.823063	0.836213	0.83789	0.842232	0.86979	0.863785	0.793666	0.791562	0.793208	0.86979
369	0.59058	0.781233	0.812859	0.830134	0.843318	0.844871	0.848742	0.876498	0.870233	0.796373	0.782669	0.79894	0.876498
370	0.59058	0.774533	0.802711	0.820156	0.833232	0.834811	0.839076	0.867114	0.861264	0.79176	0.779258	0.791164	0.867114
371	0.601449	0.773602	0.800824	0.818082	0.831022	0.832598	0.837035	0.865611	0.860071	0.79073	0.792126	0.790451	0.865611
372	0.594203	0.76401	0.79097	0.808377	0.821049	0.822912	0.827428	0.855397	0.849552	0.780394	0.770887	0.781068	0.855397
373	0.605072	0.772375	0.797766	0.814533	0.827629	0.829028	0.833367	0.861891	0.856422	0.78776	0.768627	0.787837	0.861891
374	0.601449	0.772626	0.799918	0.817341	0.829941	0.831647	0.836006	0.865205	0.85948	0.790147	0.776628	0.790457	0.865205
375	0.601449	0.773179	0.800093	0.817184	0.829958	0.831668	0.836111	0.865026	0.85926	0.7904	0.7908	0.79046	0.865026
376	0.615942	0.757603	0.781255	0.797055	0.809506	0.811158	0.814877	0.844229	0.839371	0.772947	0.752803	0.772852	0.844229
377	0.608696	0.760613	0.785301	0.801873	0.814887	0.816724	0.820645	0.850483	0.845066	0.77746	0.758807	0.77789	0.850483
378	0.608696	0.752971	0.77767	0.793911	0.806784	0.808796	0.812778	0.842375	0.837149	0.770276	0.753911	0.770588	0.842375
379	0.605072	0.77653	0.803093	0.820169	0.833595	0.835281	0.839262	0.869868	0.86403	0.795377	0.787543	0.795197	0.869868
380	0.605072	0.769024	0.794448	0.811148	0.824644	0.826156	0.829927	0.861198	0.855505	0.788174	0.784323	0.787888	0.861198
381	0.615942	0.748744	0.770406	0.786317	0.798989	0.800727	0.804876	0.835745	0.830926	0.766506	0.765112	0.765774	0.835745
382	0.608696	0.780456	0.805617	0.822514	0.83588	0.837801	0.841482	0.873813	0.868477	0.800729	0.805429	0.800056	0.873813
383	0.601449	0.77533	0.801853	0.818882	0.832685	0.834822	0.838568	0.871575	0.865742	0.79784	0.774396	0.798052	0.871575
384	0.615942	0.767206	0.789699	0.805092	0.818616	0.820525	0.823675	0.857631	0.852649	0.787282	0.769108	0.786988	0.857631
385	0.626812	0.753867	0.773527	0.788121	0.801056	0.803074	0.806337	0.840588	0.8364	0.772941	0.770301	0.772281	0.840588
386	0.619565	0.756831	0.778174	0.793822	0.807153	0.809448	0.812592	0.846814	0.841896	0.77748	0.776841	0.777232	0.846814
387	0.619565	0.784682	0.806835	0.823389	0.837515	0.839674	0.842621	0.878659	0.873438	0.807023	0.794674	0.806604	0.878659
388	0.623188	0.767295	0.788647	0.804736	0.818378	0.82049	0.823649	0.859299	0.854342	0.788704	0.774853	0.788905	0.859299
389	0.619565	0.761305	0.78301	0.798906	0.812583	0.814962	0.817903	0.854069	0.849149	0.785	0.782175	0.784587	0.854069
390	0.626812	0.779251	0.799233	0.815035	0.828678	0.831236	0.833844	0.871251	0.866632	0.80106	0.79183	0.801016	0.871251
391	0.623188	0.787551	0.808698	0.825099	0.83952	0.841622	0.844652	0.882709	0.877626	0.811822	0.795251	0.811296	0.882709
392	0.623188	0.760753	0.779452	0.794879	0.808137	0.810285	0.813408	0.850114	0.845594	0.781466	0.774276	0.781925	0.850114
393	0.630435	0.782237	0.802127	0.817646	0.832154	0.834109	0.836685	0.875475	0.870917	0.805444	0.78081	0.805654	0.875475
394	0.623188	0.77162	0.79173	0.808317	0.822702	0.824393	0.82745	0.865936	0.861287	0.796411	0.789873	0.796425	0.865936
395	0.637681	0.757826	0.775381	0.789633	0.80339	0.805377	0.80835	0.845605	0.841621	0.779059	0.776564	0.778697	0.845605
396	0.637681	0.77661	0.795574	0.810977	0.824955	0.827433	0.829707	0.868965	0.864568	0.799372	0.795162	0.800063	0.868965
397	0.634058	0.766394	0.784565	0.799097	0.812894	0.815022	0.817649	0.855868	0.851668	0.788569	0.775732	0.788316	0.855868
398	0.634058	0.76458	0.781333	0.796345	0.810335	0.812965	0.81582	0.855493	0.851195	0.788859	0.772786	0.788245	0.855493
399	0.641304	0.786208	0.803803	0.819292	0.833985	0.836402	0.838734	0.880779	0.876543	0.8114	0.796021	0.811959	0.880779
400	0.644928	0.784533	0.801037	0.81597	0.830543	0.832837	0.834805	0.876898	0.873064	0.80886	0.80107	0.809081	0.876898
401	0.641304	0.772506	0.789254	0.804322	0.818649	0.821169	0.823028	0.864298	0.860282	0.797395	0.767894	0.797302	0.864298
402	0.644928	0.78433	0.800324	0.815196	0.829449	0.831902	0.834032	0.876636	0.872632	0.809785	0.809145	0.809053	0.876636
403	0.644928	0.775069	0.790693	0.80584	0.820424	0.823051	0.824473	0.868535	0.864613	0.801793	0.718186	0.801837	0.868535
404	0.641304	0.784258	0.800439	0.816234	0.830778	0.833478	0.835017	0.87942	0.875259	0.81249	0.806247	0.811942	0.87942
405	0.652174	0.784761	0.799415	0.81397	0.828992	0.831232	0.832991	0.877542	0.873712	0.810261	0.804088	0.810842	0.877542
406	0.655797	0.774696	0.789631	0.803535	0.817925	0.820563	0.821653	0.866335	0.862769	0.801185	0.791001	0.80089	0.866335
407	0.637681	0.770737	0.786251	0.80202	0.817079	0.81941	0.821917	0.866267	0.86204	0.799984	0.749878	0.800065	0.866267
408	0.648551	0.76585	0.779869	0.794109	0.808219	0.811034	0.812452	0.856536	0.852954	0.792177	0.76159	0.791974	0.856536
409	0.655797	0.774662	0.787466	0.802239	0.816439	0.819187	0.820868	0.865994	0.862278	0.801609	0.764752	0.800865	0.865994
410	0.652174	0.769356	0.782578	0.796898	0.811046	0.814237	0.815551	0.860801	0.857417	0.796788	0.755123	0.796282	0.860801
411	0.648551	0.763269	0.775869	0.791466	0.806101	0.808921	0.810197	0.85641	0.852897	0.792238	0.769306	0.792028	0.85641
412	0.663043	0.769202	0.781816	0.795498	0.809571	0.812319	0.813409	0.859111	0.855976	0.7957	0.784971	0.795651	0.859111
413	0.663043	0.789168	0.803337	0.817583	0.831743	0.83472	0.835592	0.882333	0.878981	0.816544	0.813804	0.816926	0.882333
414	0.663043	0.756842	0.768695	0.781589	0.795414	0.797923	0.79939	0.844074	0.841274	0.782252	0.770762	0.782002	0.844074
415	0.652174	0.775408	0.787679	0.802565	0.817026	0.819842	0.821137	0.868165	0.864621	0.802978	0.802553	0.803616	0.868165
416	0.652174	0.773938	0.78608	0.80095	0.815682	0.818414	0.82002	0.867892	0.864395	0.803108	0.801138	0.803576	0.867892
417	0.65942	0.778773	0.790297	0.804262	0.818698	0.821399	0.822638	0.869279	0.865951	0.803552	0.796135	0.805377	0.869279
418	0.655797	0.779298	0.791035	0.805349	0.820628	0.823305	0.824459	0.872547	0.8691	0.808274	0.809093	0.807923	0.872547
419	0.663043	0.780464	0.793341	0.806751	0.821879	0.824628	0.825628	0.873828	0.87059	0.810032	0.790528	0.809823	0.873828
420	0.666667	0.773513	0.785495	0.797915	0.812233	0.81478	0.815888	0.862823	0.859773	0.799328	0.79018	0.800059	0.862823
421	0.663043	0.766669	0.778808	0.792796	0.807412	0.810277	0.810876	0.858515	0.855287	0.795324	0.782205	0.795609	0.858515
422	0.655797	0.776435	0.78758	0.802558	0.818447	0.821123	0.822331	0.872135	0.868866	0.808116	0.801961	0.808064	0.872135
423	0.663043	0.772302	0.783134	0.797824	0.812552	0.815637	0.816716	0.865664	0.862423	0.802004	0.78942	0.80276	0.865664
424	0.67029	0.763644	0.774298	0.78675	0.800337	0.803182	0.804017	0.85159	0.848886	0.790012	0.788073	0.790647	0.85159
425	0.655797	0.768638	0.779346	0.7933	0.80881	0.811474	0.812839	0.863312	0.859949	0.800629	0.794104	0.800951	0.863312
426	0.666667	0.775277	0.7859	0.800138	0.81532	0.818143	0.819101	0.869687	0.866547	0.805735	0.749845	0.806979	0.869687
427	0.67029	0.774108	0.784238	0.797531	0.812329	0.815221	0.815533	0.866211	0.863342	0.804463	0.801349	0.804289	0.866211
428	0.67029	0.780324	0.790634	0.804358	0.819512	0.822103	0.82279	0.873718	0.870821	0.811158	0.774449	0.811331	0.873718
429	0.67029	0.779702	0.789904	0.803448	0.818462	0.82159	0.821841	0.873583	0.870625	0.812041	0.810543	0.811336	0.873583
430	0.663043	0.775747	0.786805	0.801048	0.816138	0.819319	0.819834	0.87192	0.868776	0.809714	0.808282	0.809885	0.87192
431	0.666667	0.780242	0.790355	0.804074	0.819543	0.822295	0.82295	0.876297	0.873414	0.814525	0.798127	0.814136	0.876297
432	0.673913	0.771027	0.780145	0.79262	0.807345	0.810202	0.810656	0.862543	0.859917	0.802036	0.79227	0.801689	0.862543
433	0.673913	0.770596	0.780445	0.793022	0.808389	0.811128	0.811333	0.862695	0.859836	0.801761	0.755205	0.801716	0.862695
434	0.666667	0.773357	0.782342	0.796276	0.811972	0.814699	0.814951	0.86858	0.865427	0.807564	0.784677	0.806978	0.86858
435	0.67029	0.783024	0.792256	0.807035	0.823223	0.826299	0.826876	0.881029	0.877837	0.818664	0.807009	0.818533	0.881029
436	0.677536	0.781074	0.790516	0.802212	0.817707	0.820294	0.820157	0.873678	0.871216	0.813235	0.815378	0.813152	0.873678
437	0.681159	0.784416	0.792933	0.805474	0.820792	0.823976	0.823837	0.878419	0.875917	0.817334	0.817027	0.817391	0.878419
438	0.673913	0.775378	0.783993	0.796696	0.811733	0.814801	0.814825	0.868933	0.866291	0.808783	0.791308	0.808729	0.868933
439	0.681159	0.790816	0.79984	0.81199	0.827572	0.830615	0.830452	0.885644	0.88322	0.825319	0.818763	0.824599	0.885644
440	0.67029	0.783793	0.793278	0.805943	0.82088	0.824118	0.824198	0.87941	0.876664	0.818303	0.815584	0.818361	0.87941
441	0.681159	0.777345	0.786176	0.797878	0.812635	0.815787	0.815199	0.86983	0.867452	0.810613	0.804075	0.810308	0.86983
442	0.688406	0.767327	0.775663	0.786518	0.800942	0.80386	0.80321	0.856285	0.854514	0.797737	0.786694	0.798375	0.856285
443	0.684783	0.762477	0.769069	0.780688	0.795474	0.798428	0.798365	0.852257	0.850077	0.794642	0.770655	0.794129	0.852257
444	0.684783	0.762889	0.770506	0.781355	0.795855	0.798393	0.798339	0.851787	0.849643	0.794227	0.774807	0.794165	0.851787
445	0.677536	0.778622	0.786561	0.798699	0.813997	0.817033	0.816758	0.872568	0.870103	0.812162	0.800331	0.812994	0.872568
446	0.677536	0.78356	0.790153	0.803643	0.81965	0.82257	0.822102	0.880202	0.877745	0.819129	0.799176	0.820212	0.880202
447	0.688406	0.771931	0.780352	0.790958	0.805666	0.80849	0.807903	0.86312	0.861159	0.80453	0.80631	0.805065	0.86312
448	0.684783	0.786599	0.794508	0.806139	0.821929	0.824805	0.824505	0.881265	0.878965	0.822412	0.807938	0.82172	0.881265
449	0.695652	0.771033	0.778286	0.789092	0.803924	0.80716	0.806382	0.86382	0.862117	0.805744	0.794091	0.806801	0.86382
450	0.692029	0.778464	0.784797	0.796586	0.812662	0.81589	0.815045	0.874532	0.872475	0.813279	0.786819	0.816187	0.874532
451	0.688406	0.789482	0.795536	0.806957	0.822696	0.825855	0.825211	0.884833	0.88276	0.826057	0.80721	0.826011	0.884833
452	0.688406	0.788229	0.794719	0.806945	0.822678	0.825752	0.824983	0.88492	0.882651	0.826733	0.814381	0.825998	0.88492
453	0.695652	0.783449	0.789961	0.800853	0.81645	0.81973	0.818552	0.878398	0.876592	0.820526	0.807529	0.820448	0.878398
454	0.695652	0.764688	0.770368	0.780692	0.795976	0.799306	0.797923	0.856054	0.854504	0.800584	0.800078	0.800008	0.856054
455	0.692029	0.784792	0.790924	0.802699	0.818407	0.82171	0.820253	0.881323	0.879394	0.82343	0.824095	0.823322	0.881323
456	0.692029	0.778851	0.78433	0.795342	0.811241	0.814811	0.813507	0.873707	0.871869	0.816033	0.804005	0.816364	0.873707
457	0.699275	0.768544	0.774127	0.78425	0.799527	0.802559	0.801657	0.860207	0.858646	0.804267	0.798538	0.804255	0.860207
458	0.699275	0.774328	0.780377	0.790777	0.805897	0.808997	0.808183	0.867354	0.865611	0.811066	0.809563	0.810969	0.867354
459	0.702899	0.784393	0.789493	0.799638	0.815377	0.818549	0.817193	0.878749	0.877218	0.822131	0.80864	0.822071	0.878749
460	0.702899	0.777449	0.782751	0.792495	0.807995	0.811086	0.809197	0.870915	0.869515	0.815165	0.805108	0.815113	0.870915
461	0.695652	0.792186	0.795798	0.807457	0.825002	0.828065	0.826806	0.892628	0.89075	0.83406	0.831904	0.834601	0.892628
462	0.692029	0.78683	0.791997	0.803506	0.820309	0.823796	0.821953	0.887572	0.885875	0.83102	0.828623	0.83038	0.887572
463	0.699275	0.784515	0.788993	0.799819	0.815953	0.819692	0.817695	0.881321	0.87969	0.824176	0.818921	0.824835	0.881321
464	0.706522	0.785029	0.789847	0.800166	0.81673	0.819969	0.817649	0.882489	0.881019	0.826704	0.827317	0.826165	0.882489
465	0.702899	0.777292	0.782044	0.79106	0.806501	0.810022	0.807805	0.870136	0.868768	0.814745	0.785205	0.815105	0.870136
466	0.702899	0.782339	0.787329	0.79673	0.812224	0.815608	0.813618	0.877194	0.875837	0.822513	0.81565	0.822244	0.877194
467	0.706522	0.753626	0.757464	0.766512	0.781312	0.78475	0.782404	0.845367	0.844272	0.793213	0.789184	0.792587	0.845367
468	0.706522	0.779035	0.782393	0.791373	0.807406	0.810989	0.808354	0.873582	0.872477	0.819813	0.808736	0.819473	0.873582
469	0.710145	0.78867	0.79201	0.802187	0.817986	0.821428	0.819504	0.885589	0.884445	0.829966	0.81283	0.830554	0.885589
470	0.706522	0.778419	0.782147	0.791305	0.807039	0.809959	0.807924	0.873294	0.872207	0.820367	0.821351	0.819241	0.873294
471	0.710145	0.782477	0.786353	0.795548	0.811505	0.814835	0.812538	0.877978	0.87691	0.822333	0.80773	0.823552	0.877978
472	0.702899	0.778783	0.780955	0.791367	0.807631	0.810934	0.808738	0.876279	0.87511	0.82276	0.819618	0.821937	0.876279
473	0.717391	0.766601	0.771989	0.779718	0.793684	0.797187	0.794772	0.856989	0.856306	0.805295	0.809622	0.804865	0.856989
474	0.713768	0.783714	0.785744	0.795277	0.812067	0.815124	0.812572	0.881582	0.880638	0.828256	0.824631	0.827751	0.881582
475	0.717391	0.788883	0.791893	0.800982	0.816919	0.820424	0.817946	0.885728	0.884947	0.831382	0.797346	0.831796	0.885728
476	0.717391	0.776391	0.780238	0.787649	0.802954	0.80614	0.802966	0.870514	0.869844	0.817905	0.806334	0.818134	0.870514
477	0.717391	0.775897	0.779354	0.787155	0.802613	0.80613	0.803594	0.870714	0.869929	0.818147	0.819983	0.818144	0.870714
478	0.721014	0.78033	0.7847	0.791805	0.806936	0.810362	0.807262	0.874557	0.874097	0.822521	0.811868	0.822435	0.874557
479	0.717391	0.780297	0.782378	0.79089	0.806779	0.810123	0.807223	0.877552	0.87684	0.824954	0.827208	0.825012	0.877552
480	0.721014	0.772281	0.77531	0.78371	0.798961	0.802395	0.79928	0.867391	0.866673	0.814895	0.790661	0.815535	0.867391
481	0.717391	0.765315	0.765953	0.774807	0.791119	0.794451	0.791285	0.862536	0.861886	0.812358	0.802494	0.811458	0.862536
482	0.721014	0.776843	0.778017	0.785728	0.801956	0.805578	0.802076	0.873607	0.873272	0.822795	0.825827	0.822279	0.873607
483	0.731884	0.776044	0.779502	0.786455	0.801825	0.805491	0.801559	0.871707	0.871505	0.820422	0.808677	0.821146	0.871707
484	0.717391	0.783101	0.782506	0.79134	0.807994	0.811762	0.808153	0.88358	0.883146	0.831135	0.830945	0.83187	0.88358
485	0.731884	0.78108	0.782986	0.789821	0.805536	0.809172	0.805201	0.877969	0.877843	0.827749	0.823798	0.827897	0.877969
486	0.731884	0.787226	0.789402	0.795826	0.81115	0.814887	0.810676	0.885032	0.885064	0.834872	0.820573	0.834685	0.885064
487	0.731884	0.786365	0.788168	0.794768	0.810188	0.814046	0.809743	0.88464	0.884586	0.83435	0.807366	0.834802	0.88464
488	0.731884	0.778315	0.778928	0.785372	0.801886	0.80548	0.800778	0.877142	0.877241	0.828763	0.81818	0.827859	0.877241
489	0.73913	0.779141	0.781252	0.786731	0.803231	0.80659	0.80173	0.878153	0.878267	0.82925	0.800891	0.829316	0.878267
490	0.742754	0.789915	0.792115	0.797358	0.813241	0.817041	0.812252	0.889285	0.889545	0.83976	0.822454	0.840158	0.889545
491	0.735507	0.787076	0.788577	0.794122	0.810344	0.813648	0.808729	0.887866	0.88811	0.83861	0.811822	0.839017	0.88811
492	0.73913	0.773899	0.77625	0.780619	0.795801	0.799096	0.794153	0.870105	0.870615	0.822128	0.795994	0.82265	0.870615
493	0.742754	0.768414	0.767923	0.773547	0.789682	0.792943	0.787853	0.866695	0.867201	0.819696	0.80041	0.820039	0.867201
494	0.742754	0.787576	0.787708	0.792914	0.809396	0.813294	0.807923	0.888239	0.888537	0.839139	0.845175	0.840081	0.888537
495	0.75	0.77683	0.779026	0.782489	0.798124	0.801497	0.795962	0.874448	0.875307	0.82832	0.81621	0.827926	0.875307
496	0.742754	0.784966	0.784675	0.789818	0.806466	0.810039	0.80436	0.887459	0.888041	0.840633	0.841767	0.840173	0.888041
497	0.753623	0.780628	0.784311	0.787493	0.802102	0.806186	0.799779	0.878111	0.879118	0.832013	0.822551	0.832092	0.879118
498	0.75	0.786744	0.788298	0.792762	0.808084	0.811916	0.806161	0.888291	0.889128	0.840869	0.825942	0.841349	0.889128
499	0.746377	0.777059	0.776808	0.781226	0.797014	0.80057	0.794809	0.876951	0.877713	0.830836	0.814112	0.8306	0.877713
500	0.75	0.787058	0.788369	0.791965	0.808399	0.812024	0.805727	0.888147	0.888962	0.841372	0.838492	0.841432	0.888962
501	0.75	0.770547	0.771206	0.774708	0.789409	0.792934	0.787304	0.866668	0.867637	0.822701	0.810472	0.821441	0.867637
502	0.75	0.77417	0.774771	0.778552	0.794267	0.797922	0.791817	0.873692	0.874742	0.82795	0.758753	0.82791	0.874742
503	0.75	0.786331	0.785982	0.790408	0.806785	0.810397	0.804486	0.88799	0.888793	0.841862	0.814801	0.841519	0.888793
504	0.75	0.786784	0.786383	0.790332	0.806175	0.809929	0.804222	0.887817	0.888832	0.840194	0.814648	0.841388	0.888832
505	0.753623	0.784373	0.784826	0.788845	0.804679	0.80823	0.802178	0.884725	0.885719	0.838608	0.841326	0.838672	0.885719
506	0.75	0.784597	0.785169	0.788425	0.804899	0.808143	0.802138	0.887351	0.888429	0.841846	0.832782	0.841364	0.888429
507	0.75	0.778254	0.77861	0.781582	0.798355	0.801928	0.795867	0.880251	0.881125	0.835105	0.833298	0.834552	0.881125
508	0.753623	0.765274	0.765678	0.768801	0.784103	0.787559	0.780936	0.863003	0.864199	0.818686	0.791501	0.818886	0.864199
509	0.753623	0.789025	0.789232	0.792278	0.808781	0.812642	0.8059	0.891135	0.892285	0.844975	0.841862	0.845558	0.892285
510	0.76087	0.778497	0.780674	0.782847	0.798462	0.802006	0.795315	0.877598	0.879026	0.833911	0.823557	0.833216	0.879026
511	0.76087	0.782832	0.784022	0.786551	0.802224	0.806073	0.799164	0.884386	0.885769	0.840435	0.831752	0.840093	0.885769
512	0.76087	0.786836	0.786489	0.789182	0.805422	0.809156	0.802022	0.890775	0.892246	0.846611	0.828303	0.84681	0.892246
513	0.76087	0.77474	0.772858	0.775816	0.791246	0.794806	0.788266	0.876433	0.877826	0.834201	0.789959	0.833257	0.877826
514	0.764493	0.776682	0.775898	0.777186	0.79333	0.796392	0.78956	0.87966	0.881354	0.837789	0.824247	0.837192	0.881354
515	0.778986	0.774629	0.779201	0.777896	0.791796	0.79553	0.787008	0.873948	0.876231	0.833197	0.816038	0.833223	0.876231
516	0.775362	0.774921	0.776709	0.776686	0.791322	0.794916	0.786246	0.876764	0.878879	0.836002	0.824587	0.835985	0.878879
517	0.778986	0.783871	0.787335	0.787023	0.802491	0.805781	0.797301	0.887788	0.889928	0.847014	0.799301	0.846419	0.889928
518	0.775362	0.768292	0.770196	0.769368	0.784328	0.787446	0.779622	0.869586	0.871686	0.828904	0.819839	0.82953	0.871686
519	0.775362	0.780429	0.781984	0.781621	0.796909	0.800252	0.791222	0.883235	0.885416	0.843327	0.815872	0.842458	0.885416
520	0.778986	0.771057	0.773488	0.77301	0.788022	0.791468	0.783109	0.873404	0.875748	0.83397	0.832946	0.833264	0.875748
521	0.782609	0.786938	0.790875	0.790215	0.804698	0.808737	0.799458	0.890942	0.893314	0.849188	0.796945	0.850371	0.893314
522	0.775362	0.783223	0.78248	0.78246	0.798078	0.802084	0.79323	0.890003	0.892132	0.850002	0.820709	0.849168	0.892132
523	0.775362	0.769086	0.768573	0.768106	0.783711	0.787248	0.778767	0.874995	0.877527	0.835391	0.827409	0.835942	0.877527
524	0.782609	0.790567	0.79239	0.791511	0.806112	0.809653	0.800622	0.897071	0.899706	0.85549	0.825346	0.85705	0.899706
525	0.782609	0.779246	0.779253	0.777683	0.792774	0.796292	0.787046	0.883009	0.885611	0.844025	0.800441	0.843832	0.885611
526	0.786232	0.776918	0.779588	0.777793	0.792047	0.795573	0.786099	0.879681	0.882343	0.841644	0.813859	0.841045	0.882343
527	0.786232	0.781455	0.783563	0.782439	0.796684	0.800163	0.790557	0.886488	0.889298	0.847273	0.813389	0.847732	0.889298
528	0.782609	0.775421	0.774704	0.77377	0.789676	0.792621	0.783431	0.88228	0.884983	0.843239	0.817444	0.843689	0.884983
529	0.786232	0.775552	0.777259	0.775215	0.790015	0.79309	0.783709	0.879222	0.881996	0.841011	0.839365	0.841086	0.881996
530	0.789855	0.766628	0.769052	0.766401	0.780601	0.783915	0.774117	0.869191	0.872329	0.832974	0.823617	0.83212	0.872329
531	0.793478	0.770556	0.774232	0.770927	0.78462	0.787826	0.777253	0.872737	0.875908	0.833516	0.814959	0.835925	0.875908
532	0.793478	0.778952	0.782204	0.779231	0.79363	0.797666	0.787101	0.886145	0.889291	0.84724	0.827575	0.848772	0.889291
533	0.793478	0.785215	0.788393	0.785669	0.800186	0.803731	0.793477	0.893044	0.89617	0.856332	0.836864	0.855362	0.89617
534	0.793478	0.773419	0.776096	0.772523	0.787032	0.790421	0.779834	0.878855	0.882224	0.840494	0.821274	0.842277	0.882224
535	0.789855	0.773799	0.774631	0.771551	0.787023	0.789905	0.779929	0.881616	0.884732	0.845908	0.832619	0.84488	0.884732
536	0.797101	0.777893	0.781041	0.777291	0.791436	0.794885	0.784261	0.882546	0.88598	0.846817	0.815518	0.84611	0.88598
537	0.797101	0.775661	0.778916	0.774813	0.789527	0.792301	0.781423	0.882032	0.885528	0.847258	0.843659	0.846233	0.885528
538	0.800725	0.773756	0.777448	0.773381	0.787005	0.790813	0.779402	0.878994	0.882527	0.843884	0.815018	0.843502	0.882527
539	0.797101	0.773134	0.773943	0.770669	0.785329	0.788998	0.778041	0.881596	0.885127	0.846279	0.847792	0.846169	0.885127
540	0.797101	0.766727	0.768415	0.763453	0.778453	0.781057	0.77063	0.874398	0.877931	0.838711	0.810882	0.839645	0.877931
541	0.797101	0.776819	0.777755	0.773784	0.7892	0.792468	0.781883	0.88794	0.891627	0.853456	0.851866	0.85276	0.891627
542	0.797101	0.765722	0.767108	0.762568	0.77719	0.779817	0.768757	0.874039	0.87785	0.839764	0.839335	0.839616	0.87785
543	0.800725	0.764371	0.765431	0.760697	0.775402	0.777603	0.767118	0.871458	0.875147	0.836051	0.807966	0.837179	0.875147
544	0.800725	0.775509	0.778604	0.774189	0.788535	0.791977	0.780382	0.884965	0.888667	0.849929	0.835201	0.849922	0.888667
545	0.800725	0.769693	0.770346	0.765892	0.780475	0.783917	0.772701	0.877862	0.881838	0.842296	0.816391	0.843424	0.881838
546	0.800725	0.774936	0.777386	0.772496	0.786906	0.789674	0.778461	0.884431	0.888427	0.849068	0.840018	0.84996	0.888427
547	0.804348	0.766452	0.769059	0.763944	0.778108	0.781194	0.769287	0.874616	0.878578	0.841065	0.827845	0.840786	0.878578
548	0.807971	0.775507	0.780068	0.774568	0.788787	0.791942	0.779701	0.885043	0.889158	0.850185	0.845559	0.85104	0.889158
549	0.807971	0.7639	0.767825	0.762564	0.776239	0.778683	0.767318	0.871324	0.875579	0.838166	0.832911	0.83834	0.875579
550	0.804348	0.763897	0.76706	0.761485	0.775982	0.778161	0.766708	0.873763	0.878036	0.842544	0.806686	0.840894	0.878036
551	0.811594	0.775702	0.780587	0.774219	0.787509	0.790803	0.777998	0.881615	0.885845	0.848125	0.806358	0.84844	0.885845
552	0.811594	0.768122	0.773718	0.766977	0.779829	0.783097	0.771155	0.874802	0.878948	0.84195	0.829254	0.842051	0.878948
553	0.811594	0.777175	0.78284	0.776041	0.789631	0.792534	0.779644	0.887739	0.892071	0.855032	0.827724	0.855007	0.892071
554	0.811594	0.776328	0.781871	0.775647	0.78921	0.792506	0.779565	0.887414	0.891884	0.854544	0.842312	0.854854	0.891884
555	0.815217	0.773857	0.778309	0.771315	0.784489	0.787267	0.774426	0.883808	0.888638	0.852921	0.818812	0.852184	0.888638
556	0.811594	0.772861	0.778424	0.770928	0.784764	0.787233	0.774609	0.88678	0.891541	0.855171	0.836206	0.855029	0.891541
557	0.815217	0.777638	0.782454	0.775424	0.789543	0.792196	0.779051	0.890345	0.895135	0.857044	0.853329	0.858732	0.895135
558	0.818841	0.774545	0.780061	0.772471	0.786372	0.789755	0.775833	0.887127	0.892002	0.856467	0.838669	0.856132	0.892002
559	0.815217	0.758192	0.761443	0.753493	0.767137	0.76914	0.756355	0.869443	0.87445	0.839079	0.82434	0.839522	0.87445
560	0.822464	0.769074	0.778364	0.769342	0.781854	0.784851	0.770594	0.883057	0.888261	0.852137	0.815744	0.853275	0.888261
561	0.822464	0.758883	0.765214	0.756608	0.769187	0.771863	0.758155	0.869775	0.875024	0.841552	0.818146	0.840721	0.875024
562	0.822464	0.763594	0.769334	0.760228	0.773363	0.776089	0.762192	0.876131	0.881452	0.846419	0.831318	0.847132	0.881452
563	0.822464	0.769792	0.77484	0.765817	0.779279	0.781845	0.768159	0.882897	0.888165	0.85352	0.835938	0.853534	0.888165
564	0.822464	0.761896	0.767354	0.759162	0.772947	0.775408	0.761982	0.876265	0.881356	0.846975	0.80097	0.846989	0.881356
565	0.826087	0.766641	0.774673	0.765908	0.778795	0.781294	0.766772	0.879902	0.885239	0.850539	0.82388	0.850593	0.885239
566	0.822464	0.76787	0.775646	0.766273	0.779224	0.781396	0.767471	0.882313	0.887671	0.853	0.82209	0.853177	0.887671
567	0.826087	0.774638	0.782193	0.77247	0.786443	0.78862	0.77413	0.892355	0.897962	0.861176	0.861119	0.863554	0.897962
568	0.826087	0.762243	0.767571	0.757351	0.770926	0.772819	0.758622	0.878531	0.884223	0.850602	0.816812	0.850696	0.884223
569	0.82971	0.777121	0.785129	0.775469	0.788594	0.79136	0.776026	0.895428	0.901369	0.867574	0.827409	0.867543	0.901369
570	0.82971	0.765626	0.773371	0.762797	0.775773	0.777782	0.762637	0.8819	0.887705	0.854625	0.848264	0.854466	0.887705
571	0.82971	0.762599	0.769183	0.759261	0.77263	0.774396	0.760026	0.881195	0.887619	0.855407	0.834876	0.854439	0.887619
572	0.833333	0.75625	0.766216	0.755249	0.767148	0.769096	0.753938	0.871787	0.877953	0.84613	0.795908	0.845616	0.877953
573	0.836957	0.766961	0.778888	0.76861	0.779978	0.782583	0.767089	0.882437	0.888244	0.856658	0.817407	0.855582	0.888244
574	0.82971	0.760258	0.768046	0.756912	0.770357	0.771888	0.757269	0.880849	0.887098	0.855078	0.817069	0.854552	0.887098
575	0.82971	0.763146	0.770126	0.759151	0.773097	0.774728	0.759288	0.886526	0.893247	0.861672	0.854701	0.860872	0.893247
576	0.836957	0.769753	0.778332	0.766552	0.779152	0.780864	0.765264	0.887749	0.894125	0.861857	0.855805	0.862035	0.894125
577	0.84058	0.765882	0.77755	0.766147	0.778094	0.780295	0.763788	0.884765	0.891285	0.861046	0.824871	0.85917	0.891285
578	0.836957	0.769806	0.779001	0.766514	0.779615	0.780915	0.765208	0.893217	0.900102	0.869917	0.822239	0.868431	0.900102
579	0.844203	0.761911	0.775059	0.763147	0.774387	0.776451	0.759866	0.881023	0.887661	0.855674	0.837324	0.856591	0.887661
580	0.84058	0.767372	0.775845	0.763143	0.776063	0.777145	0.761474	0.889883	0.896959	0.86529	0.821096	0.86578	0.896959
581	0.84058	0.764467	0.774305	0.761401	0.773679	0.775302	0.759224	0.889514	0.896709	0.864546	0.837654	0.865635	0.896709
582	0.844203	0.760701	0.772934	0.760478	0.771705	0.773115	0.756227	0.88013	0.887155	0.855225	0.850087	0.85655	0.887155
583	0.847826	0.770765	0.7853	0.772683	0.783666	0.785778	0.768225	0.89057	0.897649	0.867719	0.855942	0.866685	0.897649
584	0.847826	0.771616	0.785216	0.772213	0.78316	0.784945	0.768399	0.896644	0.903834	0.872026	0.793341	0.873217	0.903834
585	0.847826	0.770352	0.78353	0.770522	0.782339	0.783743	0.766612	0.896233	0.903614	0.871937	0.858094	0.873064	0.903614
586	0.851449	0.769333	0.785105	0.770784	0.78267	0.783876	0.766551	0.898821	0.906647	0.875081	0.826323	0.877039	0.906647
587	0.855072	0.758774	0.777201	0.763147	0.773299	0.774858	0.756926	0.882798	0.890365	0.861936	0.808191	0.861244	0.890365
588	0.855072	0.754404	0.770552	0.755838	0.765862	0.767182	0.749575	0.876232	0.883857	0.854897	0.817598	0.855061	0.883857
589	0.855072	0.770874	0.786846	0.771267	0.782837	0.783931	0.766167	0.901668	0.90975	0.881478	0.861535	0.880578	0.90975
590	0.855072	0.76053	0.773514	0.757914	0.769592	0.769709	0.752968	0.887948	0.896055	0.866397	0.80573	0.867637	0.896055
591	0.858696	0.763927	0.78212	0.767469	0.77777	0.778716	0.760543	0.891974	0.900049	0.872342	0.856964	0.871437	0.900049
592	0.858696	0.758743	0.776921	0.762119	0.772529	0.773582	0.755497	0.885414	0.893277	0.867009	0.85891	0.86489	0.893277
593	0.858696	0.753272	0.771974	0.755477	0.765411	0.765576	0.747389	0.878093	0.886578	0.860495	0.837662	0.85876	0.886578
594	0.862319	0.760596	0.780204	0.765186	0.774798	0.776076	0.756969	0.888206	0.896572	0.869019	0.828333	0.868602	0.896572
595	0.862319	0.756621	0.778339	0.76238	0.771166	0.771831	0.753048	0.881882	0.890036	0.863008	0.863044	0.8623	0.890036
596	0.862319	0.755615	0.774642	0.758264	0.768922	0.769014	0.75025	0.887291	0.895842	0.869464	0.859452	0.868575	0.895842
597	0.862319	0.7553	0.772688	0.755522	0.766352	0.766379	0.747952	0.886662	0.895685	0.87043	0.860821	0.868614	0.895685
598	0.865942	0.756803	0.780064	0.762452	0.772429	0.772463	0.753268	0.890307	0.899011	0.873663	0.869207	0.872283	0.899011
599	0.862319	0.750262	0.770126	0.750485	0.76099	0.759684	0.742353	0.885465	0.89484	0.870473	0.803596	0.868612	0.89484
600	0.869565	0.748297	0.772112	0.755784	0.764996	0.764983	0.74551	0.88071	0.889528	0.864473	0.777724	0.863135	0.889528
601	0.869565	0.759783	0.783421	0.766885	0.776523	0.77659	0.756448	0.893233	0.902541	0.876611	0.849156	0.875802	0.902541
602	0.869565	0.754894	0.776258	0.759842	0.769373	0.769409	0.749817	0.886787	0.895877	0.871828	0.836105	0.869544	0.895877
603	0.869565	0.752642	0.775892	0.757915	0.767662	0.767804	0.74844	0.886507	0.895535	0.86747	0.844902	0.869575	0.895535
604	0.873188	0.755121	0.781531	0.764667	0.773519	0.774258	0.753661	0.889871	0.899142	0.872613	0.849911	0.873165	0.899142
605	0.873188	0.749473	0.775307	0.757198	0.765731	0.765476	0.745757	0.883036	0.892347	0.867057	0.860071	0.866836	0.892347
606	0.873188	0.754204	0.777249	0.757946	0.767107	0.766427	0.746833	0.888796	0.898571	0.873227	0.845363	0.873164	0.898571
607	0.873188	0.756786	0.782589	0.763719	0.77306	0.77221	0.752764	0.895205	0.905125	0.879373	0.870627	0.879499	0.905125
608	0.876812	0.74386	0.770912	0.751701	0.759912	0.759447	0.739567	0.878806	0.888774	0.865094	0.837722	0.864261	0.888774
609	0.876812	0.754514	0.780397	0.760541	0.769187	0.768001	0.748331	0.891211	0.901457	0.876132	0.836849	0.877048	0.901457
610	0.880435	0.750141	0.77767	0.757927	0.765453	0.764115	0.743759	0.887583	0.89802	0.86449	0.851595	0.874069	0.89802
611	0.880435	0.749695	0.776557	0.755809	0.763954	0.762311	0.742145	0.887631	0.898004	0.874941	0.868693	0.874108	0.898004
612	0.880435	0.747938	0.773562	0.753677	0.761829	0.760315	0.740824	0.887137	0.897851	0.87311	0.84617	0.874095	0.897851
613	0.880435	0.749481	0.779939	0.757702	0.765786	0.76452	0.7438	0.893319	0.90392	0.880735	0.838913	0.880338	0.90392
614	0.880435	0.749215	0.777148	0.754852	0.76383	0.761214	0.74139	0.892877	0.903992	0.880547	0.832724	0.880383	0.903992
615	0.884058	0.746995	0.779898	0.758642	0.766034	0.76411	0.74312	0.889841	0.900795	0.876821	0.830293	0.87779	0.900795
616	0.884058	0.74716	0.777817	0.756363	0.76423	0.761954	0.741591	0.890032	0.900989	0.878559	0.867803	0.87766	0.900989
617	0.887681	0.748902	0.779207	0.757465	0.764611	0.762238	0.741832	0.892659	0.90407	0.880247	0.839113	0.881395	0.90407
618	0.891304	0.743034	0.779133	0.758314	0.765427	0.763831	0.742527	0.889215	0.900589	0.87829	0.827976	0.878585	0.900589
619	0.891304	0.739998	0.772743	0.752469	0.758925	0.757382	0.735641	0.882527	0.894113	0.872323	0.835491	0.872326	0.894113
620	0.891304	0.742805	0.776703	0.754497	0.761042	0.758817	0.737462	0.888637	0.900442	0.87745	0.828305	0.878624	0.900442
621	0.891304	0.745874	0.780317	0.757518	0.764383	0.761678	0.740133	0.894319	0.906602	0.887527	0.805906	0.884952	0.906602
622	0.894928	0.741049	0.77763	0.756118	0.761409	0.759536	0.737919	0.885288	0.897158	0.875699	0.823801	0.875909	0.897158
623	0.894928	0.743537	0.780551	0.75977	0.766001	0.763588	0.742396	0.89177	0.903556	0.883767	0.835973	0.882098	0.903556
624	0.891304	0.750833	0.783773	0.757447	0.764956	0.76185	0.741206	0.900375	0.912742	0.890467	0.852335	0.891306	0.912742
625	0.894928	0.748314	0.78392	0.761925	0.768706	0.766614	0.744501	0.897713	0.910024	0.889941	0.827745	0.88852	0.910024
626	0.894928	0.747928	0.783721	0.761488	0.767745	0.765596	0.744222	0.897702	0.9099	0.890282	0.819814	0.888483	0.9099
627	0.898551	0.743329	0.781943	0.759316	0.765371	0.762795	0.74068	0.89382	0.906265	0.885661	0.844459	0.885692	0.906265
628	0.898551	0.730905	0.769601	0.745905	0.750905	0.747814	0.726419	0.87514	0.887363	0.865626	0.813488	0.867177	0.887363
629	0.898551	0.743777	0.783496	0.758325	0.763754	0.760004	0.738016	0.899116	0.912125	0.889943	0.849626	0.892165	0.912125
630	0.902174	0.743458	0.784516	0.761481	0.766929	0.764221	0.741357	0.896347	0.909177	0.891864	0.847991	0.889345	0.909177
631	0.902174	0.734737	0.77407	0.749999	0.754924	0.751049	0.729669	0.883436	0.896338	0.877971	0.852597	0.876779	0.896338
632	0.902174	0.742409	0.783856	0.760701	0.765587	0.762228	0.739966	0.896117	0.909169	0.888087	0.853085	0.88925	0.909169
633	0.902174	0.741009	0.782986	0.759689	0.764527	0.761484	0.739057	0.896078	0.909143	0.889871	0.872602	0.889258	0.909143
634	0.902174	0.742566	0.781238	0.756592	0.761492	0.75753	0.73599	0.89558	0.908833	0.881858	0.817444	0.889209	0.908833
635	0.902174	0.739507	0.780791	0.756289	0.761495	0.757635	0.735932	0.895663	0.90887	0.888912	0.857357	0.889307	0.90887
636	0.902174	0.736098	0.777804	0.749061	0.754567	0.749676	0.727755	0.894274	0.907925	0.889797	0.861084	0.889282	0.907925
637	0.905797	0.728427	0.771632	0.748583	0.752536	0.748604	0.726864	0.879788	0.893141	0.866948	0.844738	0.874038	0.893141
638	0.905797	0.737346	0.778672	0.754669	0.75958	0.755236	0.733174	0.891629	0.905345	0.88264	0.829981	0.886546	0.905345
639	0.905797	0.734061	0.777421	0.751664	0.75545	0.751076	0.728764	0.885226	0.898927	0.88146	0.849011	0.880269	0.898927
640	0.905797	0.741504	0.783787	0.75916	0.764172	0.759707	0.737487	0.89819	0.911908	0.895657	0.867201	0.892794	0.911908
641	0.905797	0.735887	0.77842	0.751807	0.756324	0.7513	0.729184	0.891089	0.905004	0.882435	0.794419	0.886282	0.905004
642	0.905797	0.740814	0.782947	0.755853	0.761205	0.755805	0.733987	0.897709	0.911789	0.893364	0.850436	0.892911	0.911789
643	0.905797	0.740176	0.782387	0.755687	0.760075	0.754832	0.733188	0.89747	0.911587	0.893785	0.839592	0.892781	0.911587
644	0.90942	0.737929	0.781905	0.75361	0.758775	0.752005	0.730466	0.899747	0.91422	0.895822	0.862127	0.896436	0.91422
645	0.913043	0.735562	0.782265	0.756483	0.760098	0.755224	0.733071	0.896371	0.911268	0.892087	0.850115	0.893629	0.911268
646	0.913043	0.730133	0.777192	0.750619	0.75406	0.748876	0.726634	0.890017	0.90463	0.889449	0.856468	0.887398	0.90463
647	0.913043	0.735258	0.78225	0.755624	0.759366	0.754086	0.731886	0.896333	0.911052	0.89302	0.830676	0.893745	0.911052
648	0.913043	0.730445	0.776073	0.749407	0.753188	0.747003	0.725393	0.889919	0.904532	0.890849	0.794616	0.887247	0.904532
649	0.913043	0.735725	0.781932	0.75354	0.756917	0.751013	0.728847	0.896027	0.91081	0.892158	0.859342	0.893647	0.91081
650	0.916667	0.727083	0.776574	0.749218	0.751685	0.745715	0.724149	0.886178	0.901166	0.881016	0.856651	0.884641	0.901166
651	0.916667	0.730593	0.778233	0.751049	0.754094	0.748176	0.726317	0.892282	0.907479	0.892453	0.849175	0.890935	0.907479
652	0.916667	0.724548	0.773443	0.74648	0.749197	0.742855	0.721395	0.885946	0.901177	0.886743	0.821698	0.884534	0.901177
653	0.92029	0.728371	0.782816	0.757701	0.759992	0.753937	0.73181	0.894983	0.910609	0.893976	0.817558	0.894299	0.910609
654	0.92029	0.727081	0.780011	0.750082	0.752334	0.744985	0.722765	0.893687	0.909566	0.897093	0.89171	0.894374	0.909566
655	0.923913	0.723349	0.77949	0.753103	0.754469	0.747696	0.7255	0.891125	0.906975	0.889771	0.873355	0.891584	0.906975
656	0.923913	0.728186	0.784845	0.756713	0.758675	0.751663	0.729204	0.896948	0.913082	0.890375	0.844159	0.897869	0.913082
657	0.923913	0.726189	0.782377	0.751	0.751689	0.743894	0.72135	0.895973	0.912416	0.895799	0.85968	0.897883	0.912416
658	0.927536	0.719754	0.778703	0.750292	0.75062	0.742674	0.721162	0.892764	0.909584	0.894882	0.835626	0.894984	0.909584
659	0.927536	0.720717	0.779745	0.751073	0.751358	0.74331	0.721619	0.892652	0.909305	0.891185	0.821413	0.895014	0.909305
660	0.927536	0.724366	0.784135	0.751135	0.751724	0.742633	0.720474	0.897892	0.915044	0.89595	0.829381	0.901335	0.915044
661	0.931159	0.715185	0.777031	0.748253	0.747665	0.739207	0.717318	0.888427	0.905563	0.892957	0.822383	0.892366	0.905563
662	0.931159	0.71901	0.780953	0.75064	0.750393	0.741621	0.719476	0.894588	0.912069	0.900376	0.815396	0.898686	0.912069
663	0.931159	0.717886	0.77979	0.748245	0.74811	0.739052	0.716928	0.89409	0.911614	0.901343	0.840339	0.898641	0.911614
664	0.934783	0.716218	0.783109	0.752758	0.75261	0.743451	0.721332	0.896845	0.914975	0.903165	0.801628	0.901972	0.914975
665	0.934783	0.711635	0.777768	0.74703	0.746269	0.736791	0.714841	0.890458	0.908372	0.896728	0.869998	0.895887	0.908372
666	0.934783	0.715204	0.77901	0.74727	0.746356	0.736338	0.714664	0.890637	0.908427	0.900494	0.861362	0.895958	0.908427
667	0.934783	0.715847	0.781295	0.747466	0.746332	0.735949	0.714314	0.895517	0.914019	0.897376	0.837751	0.902196	0.914019
668	0.938406	0.708083	0.779281	0.749282	0.747961	0.737333	0.71616	0.892602	0.911115	0.899458	0.8485	0.899249	0.911115
669	0.938406	0.711387	0.780431	0.748576	0.746695	0.735794	0.713967	0.892639	0.911156	0.89877	0.856675	0.899227	0.911156
670	0.938406	0.708358	0.777167	0.744072	0.7415	0.730488	0.709816	0.891576	0.910792	0.901723	0.85358	0.899329	0.910792
671	0.938406	0.713402	0.783129	0.747781	0.745522	0.734174	0.712343	0.897513	0.916807	0.900995	0.894042	0.905556	0.916807
672	0.942029	0.706806	0.781071	0.749015	0.746546	0.735355	0.713885	0.894391	0.913644	0.903111	0.880352	0.902748	0.913644
673	0.942029	0.712067	0.786238	0.750437	0.747053	0.734945	0.71325	0.899755	0.919656	0.907549	0.841273	0.909076	0.919656
674	0.942029	0.711174	0.78562	0.748684	0.745231	0.732717	0.711385	0.899643	0.919372	0.913062	0.849738	0.909014	0.919372
675	0.942029	0.716518	0.789307	0.752151	0.748493	0.735306	0.714469	0.905616	0.925902	0.914706	0.830774	0.915517	0.925902
676	0.945652	0.703231	0.782277	0.748669	0.744705	0.732739	0.711507	0.895997	0.916151	0.909911	0.876618	0.906323	0.916151
677	0.945652	0.701622	0.781319	0.745389	0.741828	0.728448	0.708241	0.895452	0.916043	0.909489	0.867138	0.906247	0.916043
678	0.949275	0.699278	0.783484	0.748598	0.743917	0.730234	0.709845	0.897913	0.919023	0.912238	0.887753	0.909789	0.919023
679	0.949275	0.70019	0.783672	0.745583	0.740894	0.727311	0.70645	0.897271	0.918296	0.911703	0.895918	0.909667	0.918296
680	0.949275	0.701081	0.783973	0.746001	0.740584	0.725968	0.706178	0.897605	0.918562	0.907054	0.854733	0.909701	0.918562
681	0.952899	0.697491	0.78703	0.750389	0.744386	0.729447	0.709586	0.899614	0.921614	0.912698	0.879711	0.913123	0.921614
682	0.952899	0.695415	0.785163	0.746921	0.740313	0.725897	0.70562	0.899111	0.921212	0.914662	0.865965	0.913164	0.921212
683	0.952899	0.694147	0.785289	0.746839	0.740564	0.725312	0.705131	0.899018	0.921018	0.917774	0.852401	0.913127	0.921018
684	0.952899	0.696375	0.785788	0.746034	0.739275	0.723622	0.703011	0.898743	0.920865	0.912422	0.869721	0.91333	0.920865
685	0.952899	0.696084	0.784456	0.74294	0.735669	0.719154	0.698771	0.898109	0.920475	0.91616	0.857516	0.91305	0.920475
686	0.956522	0.689536	0.786777	0.745932	0.738941	0.722064	0.702637	0.900681	0.923536	0.913408	0.809603	0.916633	0.923536
687	0.956522	0.690116	0.78597	0.745103	0.737175	0.720391	0.700597	0.900514	0.923445	0.921086	0.858944	0.9166	0.923445
688	0.960145	0.683107	0.788915	0.750273	0.742639	0.725562	0.706645	0.903309	0.92654	0.917727	0.878465	0.919953	0.92654
689	0.960145	0.684024	0.78893	0.748395	0.73969	0.72165	0.702554	0.902734	0.926111	0.922169	0.825112	0.92006	0.926111
690	0.960145	0.683784	0.788409	0.746721	0.738371	0.720851	0.700961	0.902221	0.925845	0.919729	0.83001	0.920144	0.925845
691	0.960145	0.684397	0.786919	0.741252	0.731692	0.712745	0.693205	0.9011	0.925089	0.911596	0.861537	0.920025	0.925089
692	0.963768	0.677714	0.790559	0.749392	0.739717	0.720976	0.702934	0.904494	0.928672	0.92964	0.886128	0.923632	0.92964
693	0.963768	0.678942	0.790257	0.747445	0.737687	0.71828	0.699618	0.903816	0.928615	0.923686	0.799055	0.923571	0.928615
694	0.963768	0.678235	0.789987	0.746463	0.736712	0.717485	0.698738	0.903865	0.928513	0.919603	0.853388	0.923719	0.928513
695	0.967391	0.669872	0.792282	0.747899	0.736359	0.716432	0.698351	0.90557	0.931179	0.932432	0.83442	0.926982	0.932432
696	0.971014	0.661741	0.79355	0.747536	0.734975	0.712704	0.695876	0.907172	0.933324	0.935582	0.848219	0.930636	0.935582
697	0.971014	0.661383	0.793538	0.746841	0.734443	0.712343	0.69408	0.90659	0.933188	0.925035	0.892004	0.930688	0.933188
698	0.974638	0.651456	0.795372	0.748003	0.734187	0.710563	0.693531	0.90877	0.935964	0.931124	0.824118	0.934061	0.935964
699	0.974638	0.651927	0.79623	0.746372	0.731631	0.708359	0.691278	0.908138	0.935586	0.939166	0.825194	0.934121	0.939166
700	0.978261	0.638467	0.797692	0.748125	0.732443	0.706907	0.690506	0.909853	0.938177	0.920401	0.87363	0.93742	0.938177
701	0.978261	0.640605	0.797161	0.747357	0.730405	0.705159	0.689748	0.909821	0.938004	0.937438	0.826341	0.937359	0.938004
702	0.978261	0.64172	0.798126	0.746379	0.729335	0.704223	0.688763	0.909532	0.937678	0.941627	0.858752	0.937579	0.941627
703	0.978261	0.640829	0.797526	0.745269	0.728347	0.70332	0.687133	0.909013	0.937508	0.925797	0.867964	0.93753	0.937508
704	0.978261	0.641338	0.798474	0.74474	0.727685	0.702163	0.685044	0.908726	0.937263	0.935569	0.81168	0.937557	0.937263
705	0.978261	0.641942	0.798404	0.743884	0.726756	0.701337	0.684052	0.908498	0.937072	0.935559	0.81317	0.937506	0.937072
706	0.981884	0.627957	0.800202	0.746485	0.727017	0.700769	0.685005	0.910572	0.940106	0.941678	0.858662	0.940894	0.941678
707	0.981884	0.629048	0.800534	0.744071	0.724886	0.697897	0.682203	0.910153	0.939585	0.940193	0.75174	0.940954	0.940193
708	0.985507	0.614137	0.80185	0.745216	0.725361	0.69656	0.682333	0.911833	0.942106	0.935082	0.742353	0.944534	0.942106
709	0.985507	0.612993	0.802447	0.743772	0.723375	0.693669	0.679244	0.911106	0.941978	0.946382	0.744218	0.944473	0.946382
710	0.98913	0.597882	0.804396	0.745183	0.722115	0.6915	0.677711	0.912396	0.94428	0.941515	0.836099	0.947918	0.94428
711	0.98913	0.598083	0.804327	0.744041	0.721085	0.690205	0.676618	0.912262	0.944034	0.947542	0.807915	0.947969	0.947542
712	0.992754	0.579423	0.806704	0.74385	0.718441	0.686443	0.67349	0.913528	0.946349	0.949186	0.797699	0.951241	0.949186
713	0.996377	0.557622	0.80892	0.743709	0.715679	0.680526	0.668195	0.913962	0.947964	0.950487	0.788529	0.954959	0.950487
714	1	0.532462	0.811642	0.743368	0.711655	0.675475	0.663921	0.914411	0.949912	0.952643	0.736081	0.9582	0.952643

## Sheet: Fig.c
No.	Normalized graph density	Parameter number									Random parameter	Random cut method	Transferred parameters
		1	2	3	4	5	6	7	8	9
1	0.112319	0.842203	0.837616	0.82917	0.82462	0.813505	0.812489	0.804655	0.703662	0.674585	0.535947	0.534642	0.842203
2	0.130435	0.830055	0.853194	0.846315	0.84116	0.827779	0.830164	0.826676	0.714304	0.689586	0.586188	0.562515	0.853194
3	0.144928	0.845605	0.879585	0.872608	0.86626	0.850687	0.852071	0.849141	0.744393	0.720621	0.587036	0.588097	0.879585
4	0.144928	0.830331	0.869365	0.86256	0.856018	0.840064	0.841792	0.840205	0.741498	0.718592	0.572362	0.588318	0.869365
5	0.141304	0.839845	0.875846	0.869153	0.863521	0.849148	0.850439	0.847191	0.746061	0.722347	0.563569	0.590843	0.875846
6	0.148551	0.804307	0.881186	0.876793	0.872169	0.85921	0.860183	0.856312	0.752792	0.731215	0.598527	0.60315	0.881186
7	0.155797	0.827489	0.894545	0.889646	0.884418	0.870803	0.871658	0.868338	0.768935	0.746412	0.620622	0.614319	0.894545
8	0.148551	0.784037	0.859586	0.854909	0.850237	0.837697	0.836828	0.83117	0.742349	0.719289	0.607722	0.585792	0.859586
9	0.206522	0.729244	0.842954	0.841195	0.833911	0.814433	0.816678	0.81758	0.729697	0.712969	0.576149	0.593893	0.842954
10	0.177536	0.787831	0.875196	0.871366	0.865703	0.850491	0.851889	0.850592	0.764777	0.743446	0.596706	0.612602	0.875196
11	0.199275	0.772814	0.881651	0.880216	0.87382	0.856249	0.858527	0.858764	0.771166	0.752416	0.633189	0.625025	0.881651
12	0.195652	0.787699	0.899516	0.898503	0.893142	0.876823	0.879914	0.88089	0.784391	0.766519	0.634028	0.642912	0.899516
13	0.177536	0.803158	0.887906	0.884354	0.879512	0.865752	0.867236	0.865696	0.777185	0.756425	0.625814	0.628489	0.887906
14	0.199275	0.785122	0.89378	0.891656	0.88612	0.870004	0.871915	0.872058	0.786795	0.767947	0.636378	0.639569	0.89378
15	0.188406	0.759074	0.874764	0.873814	0.869057	0.854396	0.855555	0.853451	0.753365	0.7356	0.606344	0.618901	0.874764
16	0.224638	0.746581	0.869979	0.872139	0.867149	0.850449	0.853664	0.855946	0.767639	0.751525	0.612957	0.632698	0.872139
17	0.202899	0.782919	0.883891	0.881821	0.876031	0.859739	0.862413	0.86297	0.779172	0.761075	0.628595	0.636264	0.883891
18	0.228261	0.737972	0.868014	0.869514	0.863815	0.845985	0.849072	0.850861	0.762469	0.747017	0.620632	0.629903	0.869514
19	0.166667	0.820687	0.893147	0.888629	0.882925	0.86782	0.869912	0.868453	0.779631	0.756667	0.631483	0.621549	0.893147
20	0.228261	0.767627	0.894983	0.895149	0.889888	0.874091	0.876804	0.878215	0.794762	0.77865	0.634559	0.656204	0.895149
21	0.213768	0.712414	0.831801	0.832694	0.827559	0.812193	0.813842	0.813464	0.734435	0.717912	0.587834	0.602	0.832694
22	0.231884	0.745886	0.873058	0.873746	0.868669	0.852835	0.855255	0.856497	0.775184	0.759002	0.613177	0.64001	0.873746
23	0.228261	0.765988	0.891304	0.892149	0.887916	0.873017	0.875999	0.877253	0.790376	0.774867	0.656118	0.656384	0.892149
24	0.228261	0.749909	0.875611	0.876056	0.871613	0.856119	0.858502	0.85888	0.778858	0.762537	0.64148	0.642789	0.876056
25	0.217391	0.765323	0.881676	0.881788	0.877656	0.864437	0.867035	0.867225	0.785778	0.76998	0.659658	0.651966	0.881788
26	0.23913	0.752859	0.887287	0.889973	0.885968	0.871358	0.874256	0.875268	0.794755	0.778949	0.655857	0.660068	0.889973
27	0.264493	0.740232	0.881836	0.885982	0.881951	0.866052	0.869655	0.872497	0.792081	0.77861	0.662611	0.663926	0.885982
28	0.231884	0.749783	0.875757	0.877074	0.873579	0.860032	0.863128	0.863869	0.784711	0.769701	0.629316	0.653206	0.877074
29	0.235507	0.731459	0.861609	0.863157	0.858835	0.844099	0.846072	0.846307	0.765587	0.750519	0.624683	0.637347	0.863157
30	0.271739	0.739591	0.88494	0.890057	0.886373	0.870148	0.874105	0.87692	0.797305	0.784603	0.65275	0.669633	0.890057
31	0.253623	0.741213	0.878536	0.880726	0.876611	0.861805	0.864572	0.866109	0.789285	0.775104	0.649895	0.660547	0.880726
32	0.271739	0.748166	0.898212	0.902791	0.899111	0.883536	0.887696	0.890461	0.813958	0.800224	0.670467	0.681648	0.902791
33	0.264493	0.709725	0.852343	0.856774	0.852788	0.836687	0.839702	0.841382	0.763192	0.7501	0.623268	0.640484	0.856774
34	0.26087	0.75577	0.896555	0.900385	0.896806	0.882367	0.885848	0.887744	0.811707	0.79729	0.697753	0.67913	0.900385
35	0.26087	0.75404	0.892103	0.897982	0.89533	0.881788	0.885534	0.887584	0.810619	0.796004	0.679624	0.679097	0.897982
36	0.271739	0.738757	0.882155	0.8864	0.882556	0.867548	0.87096	0.873205	0.797105	0.78347	0.678954	0.669772	0.8864
37	0.26087	0.738877	0.877399	0.881588	0.878591	0.865116	0.868358	0.869585	0.794462	0.780654	0.663607	0.666731	0.881588
38	0.293478	0.726954	0.876484	0.883686	0.881242	0.865814	0.870283	0.873613	0.79913	0.786946	0.656726	0.675058	0.883686
39	0.304348	0.707513	0.858266	0.869421	0.867995	0.853119	0.857956	0.861858	0.78628	0.775237	0.67899	0.66668	0.869421
40	0.268116	0.734996	0.882602	0.889296	0.886634	0.872464	0.875717	0.877063	0.798825	0.785551	0.659692	0.672663	0.889296
41	0.289855	0.716461	0.864525	0.872932	0.870921	0.856656	0.860551	0.863091	0.787084	0.775508	0.665825	0.6666	0.872932
42	0.289855	0.754171	0.904574	0.911341	0.909082	0.895758	0.899678	0.902627	0.830281	0.817295	0.678766	0.701836	0.911341
43	0.282609	0.742337	0.885885	0.891822	0.889581	0.87648	0.879985	0.882084	0.809685	0.796973	0.668144	0.684422	0.891822
44	0.300725	0.71554	0.861488	0.871145	0.869457	0.854804	0.859273	0.862603	0.79048	0.778859	0.671216	0.669254	0.871145
45	0.293478	0.736767	0.887413	0.895225	0.892949	0.878688	0.882389	0.884849	0.810903	0.798542	0.692693	0.686502	0.895225
46	0.275362	0.726727	0.864123	0.872085	0.870491	0.857464	0.861124	0.863136	0.791303	0.777912	0.665539	0.666622	0.872085
47	0.318841	0.701453	0.848176	0.860068	0.859702	0.845439	0.850588	0.854998	0.783959	0.773336	0.668071	0.666477	0.860068
48	0.286232	0.744554	0.888934	0.894622	0.892953	0.881289	0.884907	0.886664	0.817646	0.805185	0.683859	0.693002	0.894622
49	0.289855	0.741642	0.881576	0.891253	0.890761	0.878663	0.882719	0.885115	0.813401	0.800734	0.688845	0.689574	0.891253
50	0.297101	0.730089	0.875397	0.883252	0.881642	0.869038	0.872857	0.874958	0.805952	0.793857	0.66622	0.683389	0.883252
51	0.300725	0.734082	0.880356	0.88991	0.889529	0.877318	0.881642	0.884311	0.814262	0.802067	0.677078	0.691585	0.88991
52	0.315217	0.728334	0.871817	0.882814	0.883201	0.870958	0.876016	0.879769	0.810848	0.799501	0.693991	0.690564	0.883201
53	0.318841	0.722197	0.870314	0.880295	0.879438	0.866998	0.871166	0.874424	0.808223	0.796593	0.698302	0.687572	0.880295
54	0.297101	0.726412	0.870657	0.880584	0.880015	0.86823	0.871923	0.874037	0.802644	0.791268	0.684524	0.683332	0.880584
55	0.318841	0.723908	0.868459	0.881133	0.881388	0.868726	0.873238	0.876505	0.806522	0.795519	0.700608	0.687521	0.881388
56	0.307971	0.71467	0.851945	0.863417	0.863854	0.852414	0.857068	0.859809	0.791852	0.78083	0.689171	0.674567	0.863854
57	0.315217	0.682946	0.822068	0.834092	0.834264	0.821825	0.825684	0.828191	0.761646	0.751217	0.599049	0.649138	0.834264
58	0.322464	0.695989	0.833602	0.845645	0.846404	0.835081	0.839722	0.842874	0.778152	0.767426	0.656605	0.664233	0.846404
59	0.322464	0.738147	0.889699	0.901017	0.901186	0.888727	0.893222	0.896108	0.827619	0.816223	0.684291	0.706197	0.901186
60	0.333333	0.724278	0.868528	0.882595	0.88387	0.872501	0.877492	0.88152	0.814765	0.804335	0.6997	0.696983	0.88387
61	0.322464	0.740309	0.882067	0.894384	0.895655	0.88508	0.889676	0.892714	0.827229	0.816001	0.702873	0.706313	0.895655
62	0.333333	0.725167	0.867911	0.88006	0.881392	0.870522	0.875383	0.878414	0.814626	0.803915	0.665369	0.696847	0.881392
63	0.32971	0.717075	0.859926	0.87288	0.874121	0.862881	0.867405	0.870205	0.806252	0.795589	0.670629	0.689588	0.874121
64	0.318841	0.727437	0.867515	0.880146	0.882283	0.872905	0.87714	0.879306	0.818895	0.806947	0.685565	0.698381	0.882283
65	0.32971	0.739267	0.880006	0.894121	0.896397	0.886366	0.891357	0.894615	0.829727	0.818709	0.696416	0.710855	0.896397
66	0.34058	0.725119	0.866764	0.880777	0.882973	0.872729	0.87762	0.881094	0.818024	0.807636	0.693252	0.701591	0.882973
67	0.333333	0.732979	0.87655	0.889056	0.89061	0.881083	0.88554	0.888023	0.82554	0.814553	0.694757	0.707514	0.89061
68	0.322464	0.748342	0.891204	0.903783	0.905753	0.895899	0.900359	0.902633	0.838484	0.827002	0.705074	0.717723	0.905753
69	0.228261	0.75928	0.884137	0.885564	0.882071	0.868761	0.871356	0.871747	0.789018	0.773448	0.666867	0.656135	0.885564
70	0.336957	0.739998	0.882803	0.895495	0.89734	0.888079	0.892587	0.894917	0.832579	0.821925	0.719112	0.715524	0.89734
71	0.347826	0.737987	0.880378	0.896346	0.899367	0.889159	0.894701	0.898546	0.833926	0.82357	0.702662	0.716509	0.899367
72	0.333333	0.734957	0.872171	0.885977	0.888438	0.879208	0.883979	0.886784	0.823182	0.81291	0.705843	0.707663	0.888438
73	0.347826	0.725669	0.870835	0.885164	0.887122	0.87626	0.881276	0.8845	0.821828	0.811557	0.69721	0.705672	0.887122
74	0.336957	0.74267	0.879183	0.894116	0.89717	0.888076	0.893006	0.895929	0.833698	0.823041	0.68146	0.715514	0.89717
75	0.344203	0.698032	0.830161	0.847248	0.851064	0.841948	0.847129	0.8504	0.788172	0.778895	0.664253	0.678365	0.851064
76	0.355072	0.690398	0.82199	0.837995	0.841298	0.831487	0.83669	0.839805	0.77958	0.770339	0.669185	0.671074	0.841298
77	0.355072	0.738188	0.879414	0.894832	0.898463	0.88933	0.894481	0.897938	0.836418	0.826528	0.70198	0.720504	0.898463
78	0.365942	0.71593	0.849474	0.867673	0.872414	0.863628	0.869279	0.873569	0.812545	0.803457	0.695071	0.701459	0.873569
79	0.369565	0.711054	0.844094	0.86266	0.86775	0.85916	0.864789	0.868974	0.808571	0.799895	0.689167	0.698612	0.868974
80	0.369565	0.729539	0.868244	0.88506	0.889324	0.881034	0.88617	0.889719	0.832044	0.822549	0.701069	0.71843	0.889719
81	0.369565	0.74115	0.877089	0.89523	0.900404	0.892684	0.898408	0.90204	0.842842	0.833502	0.69042	0.728654	0.90204
82	0.369565	0.711222	0.842446	0.860249	0.865107	0.857099	0.862559	0.866366	0.807315	0.798672	0.690415	0.698617	0.866366
83	0.365942	0.744573	0.879491	0.896109	0.900982	0.894294	0.899342	0.902321	0.84694	0.836763	0.728885	0.731801	0.902321
84	0.362319	0.716585	0.849633	0.866964	0.871667	0.864232	0.86899	0.871231	0.815258	0.805401	0.702107	0.704165	0.871667
85	0.369565	0.728364	0.862102	0.88109	0.886944	0.880132	0.885285	0.888281	0.829153	0.820139	0.720345	0.718487	0.888281
86	0.376812	0.731128	0.863669	0.881492	0.887168	0.880182	0.885911	0.889506	0.834142	0.824989	0.722853	0.722233	0.889506
87	0.376812	0.73866	0.878245	0.895856	0.900944	0.893596	0.898766	0.901767	0.845044	0.835988	0.729074	0.732528	0.901767
88	0.398551	0.729754	0.859938	0.881056	0.887855	0.880214	0.886949	0.891957	0.832544	0.824887	0.718004	0.723533	0.891957
89	0.391304	0.705291	0.834379	0.853389	0.859552	0.852602	0.858123	0.86177	0.80773	0.799427	0.690222	0.701169	0.86177
90	0.384058	0.731909	0.864738	0.88471	0.891165	0.884322	0.890214	0.894022	0.836665	0.828029	0.72172	0.726129	0.894022
91	0.391304	0.70801	0.832727	0.853344	0.86034	0.85367	0.859519	0.863599	0.80665	0.798947	0.694292	0.701336	0.863599
92	0.402174	0.725366	0.851021	0.872253	0.879952	0.873441	0.880191	0.885504	0.828431	0.820877	0.720653	0.720809	0.885504
93	0.384058	0.733127	0.862971	0.882427	0.88881	0.882492	0.888071	0.891703	0.836157	0.827284	0.724349	0.725951	0.891703
94	0.398551	0.727595	0.855679	0.876231	0.883514	0.877191	0.883432	0.887902	0.832158	0.824193	0.72164	0.723696	0.887902
95	0.402174	0.715173	0.8412	0.862187	0.869688	0.863039	0.869216	0.873887	0.81783	0.810043	0.70787	0.71161	0.873887
96	0.384058	0.721999	0.850029	0.870407	0.877587	0.871137	0.876761	0.880084	0.825062	0.816388	0.715466	0.716307	0.880084
97	0.394928	0.73985	0.870973	0.890537	0.897288	0.891503	0.897206	0.900947	0.846744	0.838108	0.732597	0.736335	0.900947
98	0.376812	0.721204	0.847149	0.867394	0.874405	0.868223	0.873578	0.876557	0.820253	0.811873	0.708431	0.712312	0.876557
99	0.394928	0.702967	0.825851	0.847011	0.85454	0.848242	0.85393	0.857835	0.802693	0.795066	0.693758	0.698862	0.857835
100	0.394928	0.713756	0.834696	0.85547	0.863257	0.857624	0.863617	0.867741	0.813386	0.805677	0.700177	0.707784	0.867741
101	0.40942	0.72792	0.849415	0.871939	0.88045	0.8749	0.881676	0.886595	0.830673	0.82327	0.729872	0.724418	0.886595
102	0.405797	0.730121	0.853307	0.876139	0.88494	0.879292	0.88603	0.890905	0.834062	0.826697	0.724938	0.727459	0.890905
103	0.405797	0.731215	0.852242	0.873597	0.882112	0.877071	0.883432	0.887812	0.834309	0.826529	0.731274	0.727377	0.887812
104	0.391304	0.724311	0.847611	0.869461	0.877794	0.872379	0.878281	0.881784	0.82607	0.818309	0.72553	0.72001	0.881784
105	0.387681	0.739306	0.86315	0.885658	0.894365	0.889282	0.895196	0.898787	0.841514	0.833179	0.740369	0.732967	0.898787
106	0.40942	0.727464	0.846153	0.869608	0.878916	0.873871	0.880815	0.885715	0.830271	0.822835	0.723231	0.724282	0.885715
107	0.387681	0.738311	0.862178	0.882864	0.890732	0.886106	0.891665	0.894823	0.841557	0.833081	0.719762	0.732908	0.894823
108	0.416667	0.727519	0.847342	0.870457	0.879855	0.87534	0.882009	0.886692	0.833761	0.826308	0.723556	0.727904	0.886692
109	0.398551	0.709852	0.825809	0.847526	0.855969	0.851499	0.857332	0.861402	0.808757	0.80096	0.705047	0.705227	0.861402
110	0.40942	0.715558	0.836547	0.857831	0.866185	0.861513	0.867492	0.871583	0.819688	0.812162	0.715652	0.715122	0.871583
111	0.413043	0.731927	0.853005	0.8759	0.884998	0.880171	0.886648	0.891122	0.836877	0.829341	0.727794	0.73081	0.891122
112	0.394928	0.731377	0.851934	0.873748	0.882446	0.877676	0.883721	0.887362	0.833253	0.825537	0.713018	0.726624	0.887362
113	0.42029	0.725044	0.843217	0.865891	0.8754	0.871043	0.877486	0.882233	0.82945	0.822275	0.734461	0.72495	0.882233
114	0.413043	0.740593	0.86367	0.886761	0.896113	0.891163	0.897791	0.902139	0.847649	0.840134	0.717974	0.740256	0.902139
115	0.427536	0.727773	0.842453	0.866474	0.876809	0.872783	0.880096	0.885671	0.831998	0.825558	0.724406	0.728419	0.885671
116	0.434783	0.722832	0.833546	0.858232	0.868981	0.864937	0.872633	0.87919	0.825004	0.819063	0.705971	0.72288	0.87919
117	0.442029	0.716582	0.822831	0.848668	0.860116	0.856814	0.865114	0.872377	0.818138	0.812719	0.704956	0.717583	0.872377
118	0.434783	0.713528	0.82008	0.844514	0.855652	0.852292	0.860222	0.866787	0.814577	0.808688	0.723925	0.714307	0.866787
119	0.42029	0.732244	0.850795	0.873981	0.883848	0.879859	0.886481	0.891127	0.839538	0.832459	0.723591	0.734105	0.891127
120	0.416667	0.745055	0.867118	0.890487	0.900209	0.89614	0.902396	0.906458	0.854273	0.84688	0.713921	0.746662	0.906458
121	0.427536	0.736733	0.85143	0.87608	0.88718	0.883358	0.890554	0.895768	0.842197	0.835468	0.730452	0.737411	0.895768
122	0.416667	0.737298	0.853585	0.877099	0.887327	0.883741	0.890367	0.894769	0.842621	0.83532	0.708249	0.737378	0.894769
123	0.42029	0.734617	0.849704	0.873079	0.882953	0.879405	0.885923	0.890481	0.838506	0.831379	0.72892	0.734157	0.890481
124	0.427536	0.741894	0.861342	0.884061	0.893776	0.890874	0.897499	0.901866	0.852627	0.845337	0.743061	0.746903	0.901866
125	0.438406	0.728844	0.833259	0.858133	0.870421	0.867997	0.876165	0.88276	0.830495	0.824508	0.735245	0.728957	0.88276
126	0.42029	0.723233	0.838639	0.861382	0.871164	0.867684	0.873785	0.877532	0.827899	0.820753	0.728457	0.725127	0.877532
127	0.431159	0.725335	0.832188	0.856461	0.867921	0.865401	0.872576	0.87797	0.827213	0.820967	0.709285	0.7254	0.87797
128	0.434783	0.745237	0.862176	0.886527	0.897264	0.894371	0.900934	0.905498	0.85503	0.848128	0.754411	0.749922	0.905498
129	0.438406	0.737056	0.844971	0.869821	0.881419	0.878569	0.886167	0.891977	0.840709	0.834495	0.736663	0.73793	0.891977
130	0.431159	0.729984	0.843967	0.867274	0.877842	0.875257	0.881892	0.88632	0.837027	0.830301	0.723148	0.734535	0.88632
131	0.431159	0.728755	0.844297	0.867383	0.877757	0.875152	0.881554	0.885318	0.837445	0.830665	0.724821	0.734582	0.885318
132	0.427536	0.751984	0.868429	0.893045	0.904292	0.901672	0.908567	0.913235	0.862591	0.855532	0.750277	0.756423	0.913235
133	0.434783	0.746814	0.857869	0.88237	0.89408	0.892019	0.899211	0.90438	0.854653	0.847862	0.736333	0.749947	0.90438
134	0.438406	0.745056	0.853846	0.879817	0.89207	0.889596	0.89727	0.903041	0.85038	0.844335	0.748649	0.746975	0.903041
135	0.434783	0.736021	0.848759	0.873062	0.884203	0.88179	0.888699	0.89322	0.843811	0.837054	0.744352	0.740885	0.89322
136	0.442029	0.741646	0.849194	0.875239	0.887467	0.885085	0.892485	0.898126	0.846663	0.840869	0.750068	0.743844	0.898126
137	0.442029	0.732374	0.838247	0.864245	0.876727	0.87452	0.881921	0.88762	0.836237	0.830406	0.740423	0.734774	0.88762
138	0.449275	0.715024	0.822399	0.847265	0.858895	0.856462	0.863628	0.868999	0.819904	0.814177	0.715577	0.72093	0.868999
139	0.442029	0.724227	0.827786	0.854216	0.86694	0.864468	0.872272	0.877904	0.826131	0.820519	0.728375	0.726208	0.877904
140	0.449275	0.750643	0.859607	0.885015	0.89751	0.895873	0.903431	0.909169	0.859559	0.853467	0.757305	0.756096	0.909169
141	0.445652	0.734844	0.844864	0.869909	0.881804	0.879847	0.88674	0.891492	0.842693	0.836475	0.722272	0.740992	0.891492
142	0.449275	0.734403	0.838685	0.864904	0.877632	0.875624	0.883569	0.889255	0.838956	0.833352	0.729619	0.738117	0.889255
143	0.427536	0.742569	0.852437	0.878042	0.890164	0.888723	0.895124	0.898858	0.851083	0.844114	0.728664	0.746694	0.898858
144	0.442029	0.729691	0.837225	0.862295	0.874282	0.872364	0.879461	0.884158	0.836218	0.830005	0.740477	0.734897	0.884158
145	0.442029	0.748123	0.856669	0.882095	0.894663	0.893339	0.900243	0.90509	0.856221	0.849826	0.722549	0.75298	0.90509
146	0.438406	0.749809	0.862406	0.886772	0.898627	0.897235	0.903785	0.907444	0.86059	0.853587	0.751371	0.75624	0.907444
147	0.449275	0.70773	0.808633	0.834186	0.846873	0.845143	0.852546	0.8581	0.809439	0.804085	0.714684	0.712596	0.8581
148	0.438406	0.742286	0.849528	0.874876	0.887147	0.885989	0.89293	0.89756	0.849722	0.843171	0.748568	0.746916	0.89756
149	0.449275	0.73449	0.835223	0.861146	0.874529	0.873552	0.881489	0.887014	0.838283	0.832634	0.742324	0.738001	0.887014
150	0.445652	0.737836	0.838237	0.864289	0.877597	0.876913	0.884483	0.889874	0.841745	0.835946	0.73734	0.740943	0.889874
151	0.445652	0.753312	0.859485	0.884644	0.897513	0.896983	0.904088	0.90905	0.862148	0.855894	0.750861	0.759249	0.90905
152	0.445652	0.762709	0.869742	0.895838	0.909049	0.908395	0.915827	0.920767	0.872846	0.866709	0.767961	0.768643	0.920767
153	0.456522	0.718528	0.817638	0.843289	0.855901	0.855349	0.862698	0.868088	0.821904	0.81641	0.734989	0.724247	0.868088
154	0.460145	0.747114	0.852467	0.878652	0.892011	0.891286	0.898747	0.904113	0.857398	0.851556	0.746967	0.755971	0.904113
155	0.438406	0.747738	0.85922	0.884625	0.896966	0.896103	0.902382	0.905947	0.859155	0.852464	0.735871	0.756211	0.905947
156	0.449275	0.731957	0.83612	0.861863	0.874988	0.874105	0.881198	0.885895	0.83771	0.831943	0.729928	0.738116	0.885895
157	0.442029	0.738688	0.840944	0.866349	0.879323	0.879254	0.886164	0.890637	0.845112	0.838802	0.727217	0.743862	0.890637
158	0.452899	0.737093	0.839791	0.865951	0.879038	0.878264	0.885543	0.890645	0.843891	0.838102	0.727219	0.744063	0.890645
159	0.456522	0.744135	0.844514	0.870727	0.884389	0.884373	0.892143	0.897941	0.850291	0.844905	0.729177	0.750006	0.897941
160	0.471014	0.725782	0.815848	0.84324	0.857727	0.858048	0.866939	0.874342	0.826325	0.821913	0.738234	0.730469	0.874342
161	0.456522	0.743968	0.843451	0.870989	0.885367	0.884816	0.892928	0.899122	0.850252	0.845047	0.733395	0.749909	0.899122
162	0.456522	0.751583	0.851826	0.878454	0.892372	0.893084	0.900562	0.905994	0.859898	0.854256	0.758274	0.759037	0.905994
163	0.460145	0.748567	0.849177	0.875905	0.889938	0.890012	0.897631	0.903014	0.856537	0.850788	0.75005	0.755866	0.903014
164	0.456522	0.744774	0.84305	0.870204	0.884348	0.884248	0.892034	0.897561	0.849726	0.844442	0.751599	0.750123	0.897561
165	0.474638	0.721357	0.813261	0.840738	0.855284	0.855519	0.863831	0.870229	0.823607	0.819101	0.708884	0.727686	0.870229
166	0.460145	0.741575	0.837174	0.863839	0.878092	0.878873	0.886393	0.891887	0.846366	0.840777	0.738438	0.747113	0.891887
167	0.463768	0.735792	0.835062	0.861396	0.875164	0.875387	0.882831	0.887768	0.843191	0.837535	0.747588	0.744243	0.887768
168	0.467391	0.718777	0.810229	0.837481	0.852038	0.852473	0.860378	0.866433	0.820463	0.81568	0.715595	0.724588	0.866433
169	0.467391	0.711082	0.800785	0.828524	0.843594	0.843918	0.852321	0.858682	0.810924	0.806561	0.715699	0.716736	0.858682
170	0.471014	0.739135	0.833866	0.861163	0.875808	0.876644	0.884798	0.891091	0.845375	0.840532	0.741214	0.747124	0.891091
171	0.460145	0.746447	0.847274	0.873519	0.887845	0.888462	0.895846	0.900792	0.856345	0.850497	0.754868	0.755871	0.900792
172	0.463768	0.742104	0.843073	0.869496	0.883302	0.88419	0.891386	0.895975	0.852496	0.846692	0.746644	0.752976	0.895975
173	0.460145	0.740366	0.836164	0.863272	0.877984	0.878359	0.886037	0.891227	0.845857	0.840451	0.723695	0.747032	0.891227
174	0.467391	0.732982	0.828841	0.856374	0.87101	0.87147	0.879149	0.884853	0.83897	0.833999	0.73918	0.741316	0.884853
175	0.467391	0.740494	0.837415	0.864257	0.878596	0.879523	0.887066	0.892012	0.84795	0.842818	0.758654	0.749965	0.892012
176	0.467391	0.739698	0.837443	0.864311	0.878673	0.879538	0.886887	0.892041	0.848537	0.843139	0.751333	0.749927	0.892041
177	0.460145	0.738917	0.836025	0.862875	0.877627	0.878404	0.885933	0.890919	0.845567	0.840246	0.749491	0.747155	0.890919
178	0.463768	0.745815	0.840451	0.867754	0.883108	0.884133	0.891779	0.897194	0.851666	0.846439	0.74016	0.752857	0.897194
179	0.467391	0.749519	0.846281	0.87295	0.887632	0.889012	0.896513	0.901467	0.858194	0.852528	0.748154	0.758902	0.901467
180	0.467391	0.759047	0.855275	0.882361	0.897814	0.899337	0.907319	0.912935	0.868006	0.862712	0.77464	0.767969	0.912935
181	0.481884	0.731088	0.81965	0.847705	0.862979	0.864364	0.872921	0.879531	0.834247	0.82998	0.737468	0.739107	0.879531
182	0.478261	0.723696	0.814725	0.842133	0.857214	0.858452	0.866262	0.871871	0.828169	0.823464	0.730078	0.733277	0.871871
183	0.471014	0.74673	0.840719	0.868225	0.883914	0.885304	0.893144	0.89883	0.853968	0.848986	0.741477	0.755752	0.89883
184	0.481884	0.730074	0.818592	0.846186	0.861512	0.863222	0.87139	0.877538	0.834276	0.829872	0.724105	0.738715	0.877538
185	0.467391	0.750663	0.842782	0.869912	0.885452	0.887502	0.895109	0.900108	0.857501	0.8522	0.740851	0.758901	0.900108
186	0.481884	0.745591	0.83764	0.865918	0.881369	0.883282	0.89111	0.896894	0.853082	0.848441	0.760562	0.755634	0.896894
187	0.478261	0.749674	0.840092	0.868696	0.884409	0.886305	0.89441	0.900701	0.856335	0.851728	0.757468	0.758619	0.900701
188	0.474638	0.743072	0.835584	0.863122	0.87882	0.880761	0.888667	0.894482	0.850137	0.845573	0.754495	0.752909	0.894482
189	0.463768	0.722705	0.819302	0.846177	0.860593	0.862072	0.868762	0.872878	0.831821	0.82646	0.738826	0.735734	0.872878
190	0.481884	0.737284	0.82733	0.855392	0.870844	0.872856	0.880725	0.886609	0.843156	0.838418	0.750845	0.747074	0.886609
191	0.474638	0.751566	0.844962	0.873839	0.889435	0.891414	0.898977	0.903699	0.860096	0.854853	0.741892	0.761631	0.903699
192	0.485507	0.73517	0.822596	0.851617	0.867416	0.869561	0.877701	0.883862	0.839615	0.83534	0.746384	0.744441	0.883862
193	0.48913	0.748801	0.836461	0.864987	0.881439	0.884038	0.892213	0.89863	0.854689	0.850444	0.75607	0.758385	0.89863
194	0.481884	0.744107	0.835601	0.863993	0.879875	0.881944	0.889778	0.895045	0.852662	0.847931	0.749578	0.755669	0.895045
195	0.485507	0.752824	0.84035	0.868733	0.885	0.887636	0.895648	0.901682	0.858579	0.853905	0.753652	0.76145	0.901682
196	0.485507	0.749465	0.84104	0.869057	0.885227	0.887553	0.89523	0.900569	0.858708	0.853706	0.762125	0.761419	0.900569
197	0.48913	0.711521	0.788316	0.816224	0.832452	0.835192	0.844023	0.851074	0.809103	0.805468	0.712937	0.718304	0.851074
198	0.48913	0.738652	0.826469	0.854293	0.870141	0.872877	0.880737	0.886519	0.84506	0.840551	0.718584	0.749822	0.886519
199	0.478261	0.732355	0.818273	0.846806	0.863137	0.865499	0.873892	0.87974	0.8359	0.831768	0.736516	0.741441	0.87974
200	0.481884	0.754512	0.842893	0.871817	0.888359	0.8911	0.899141	0.904809	0.861327	0.856751	0.766831	0.76448	0.904809
201	0.5	0.750983	0.830183	0.859598	0.877309	0.880673	0.889941	0.89766	0.853228	0.849706	0.768431	0.758318	0.89766
202	0.492754	0.755077	0.83828	0.867855	0.884757	0.888129	0.89678	0.903571	0.860103	0.856172	0.761347	0.764024	0.903571
203	0.48913	0.740802	0.82499	0.853805	0.870803	0.873681	0.882302	0.888744	0.844637	0.84078	0.731376	0.749828	0.888744
204	0.478261	0.741537	0.8247	0.853487	0.87063	0.87393	0.882195	0.888174	0.845026	0.840779	0.750301	0.750027	0.888174
205	0.48913	0.741105	0.823553	0.851645	0.868734	0.871909	0.880435	0.886718	0.844458	0.840421	0.736703	0.749845	0.886718
206	0.492754	0.736991	0.819637	0.847709	0.864469	0.867724	0.876181	0.882745	0.841174	0.837215	0.749344	0.747213	0.882745
207	0.5	0.734168	0.811343	0.840529	0.857948	0.861245	0.870287	0.877538	0.834469	0.831102	0.737439	0.741985	0.877538
208	0.485507	0.750662	0.836511	0.865042	0.881747	0.885142	0.893064	0.899166	0.857424	0.853003	0.754269	0.761232	0.899166
209	0.5	0.755837	0.838788	0.868413	0.88589	0.88936	0.897942	0.904729	0.862289	0.858443	0.746541	0.766656	0.904729
210	0.492754	0.729698	0.808729	0.83793	0.855012	0.858822	0.867005	0.873358	0.831253	0.827556	0.724225	0.738952	0.873358
211	0.492754	0.754031	0.837587	0.867196	0.884366	0.888226	0.896629	0.902709	0.859604	0.855652	0.752135	0.763898	0.902709
212	0.5	0.740877	0.819245	0.847946	0.865469	0.869214	0.878229	0.885301	0.843233	0.839653	0.74877	0.750126	0.885301
213	0.48913	0.745676	0.831462	0.860617	0.877593	0.881186	0.888995	0.89452	0.853602	0.849396	0.753355	0.758536	0.89452
214	0.496377	0.733079	0.814815	0.844365	0.86169	0.865042	0.873138	0.87901	0.837687	0.833819	0.746055	0.744632	0.87901
215	0.492754	0.751729	0.835669	0.864289	0.881669	0.885577	0.893987	0.900319	0.859328	0.855279	0.743141	0.764028	0.900319
216	0.503623	0.74566	0.824244	0.853235	0.870589	0.874626	0.883434	0.890114	0.848963	0.845426	0.750495	0.755415	0.890114
217	0.503623	0.737461	0.81378	0.843238	0.860767	0.865061	0.873937	0.880814	0.839522	0.836034	0.741863	0.747272	0.880814
218	0.503623	0.752445	0.831861	0.861618	0.879714	0.883751	0.892436	0.898916	0.858139	0.854403	0.771028	0.76375	0.898916
219	0.496377	0.742079	0.820442	0.850223	0.868438	0.872712	0.881081	0.887329	0.846238	0.842357	0.749858	0.752726	0.887329
220	0.48913	0.763198	0.847542	0.876838	0.894356	0.898664	0.906966	0.912386	0.872661	0.868252	0.764544	0.775984	0.912386
221	0.503623	0.744546	0.822159	0.85231	0.870611	0.874762	0.883776	0.891211	0.848578	0.845522	0.75204	0.75549	0.891211
222	0.496377	0.751121	0.829318	0.858925	0.876584	0.881223	0.890042	0.896481	0.855501	0.8518	0.742535	0.761178	0.896481
223	0.507246	0.755615	0.836889	0.86698	0.885296	0.889568	0.897875	0.903863	0.864074	0.860083	0.771752	0.769196	0.903863
224	0.478261	0.738162	0.819678	0.849065	0.866744	0.871161	0.878731	0.883536	0.843173	0.838831	0.735911	0.749894	0.883536
225	0.496377	0.759175	0.837048	0.867573	0.885842	0.890602	0.899258	0.9054	0.865078	0.861199	0.760808	0.769563	0.9054
226	0.5	0.739373	0.815746	0.844927	0.862677	0.867354	0.875896	0.882171	0.842443	0.838765	0.748181	0.750037	0.882171
227	0.503623	0.752129	0.829786	0.858953	0.877012	0.881867	0.890301	0.896666	0.857245	0.85369	0.757032	0.763763	0.896666
228	0.5	0.761653	0.843779	0.873624	0.891699	0.896373	0.90479	0.91069	0.870477	0.866506	0.745825	0.775338	0.91069
229	0.503623	0.745677	0.819719	0.849659	0.868008	0.873034	0.881768	0.888168	0.847793	0.844258	0.744727	0.755219	0.888168
230	0.503623	0.739697	0.810134	0.839224	0.858031	0.863206	0.872325	0.879524	0.838346	0.83555	0.746602	0.747256	0.879524
231	0.514493	0.736721	0.809129	0.839171	0.85741	0.862319	0.870923	0.87774	0.838221	0.835095	0.74075	0.747374	0.87774
232	0.503623	0.750923	0.828883	0.859062	0.877613	0.882301	0.891104	0.897298	0.857084	0.853506	0.738543	0.763509	0.897298
233	0.507246	0.757194	0.833401	0.862632	0.880756	0.886169	0.895197	0.902041	0.862364	0.859145	0.772716	0.76899	0.902041
234	0.48913	0.762541	0.843263	0.873504	0.892121	0.897266	0.905304	0.910462	0.871611	0.867354	0.77078	0.775627	0.910462
235	0.514493	0.73696	0.807855	0.837708	0.856896	0.862125	0.871172	0.878312	0.8377	0.834951	0.740407	0.747424	0.878312
236	0.5	0.760083	0.841377	0.870795	0.889009	0.894459	0.902578	0.907973	0.870023	0.866106	0.754153	0.775222	0.907973
237	0.507246	0.757981	0.83219	0.862737	0.881637	0.887224	0.896007	0.902578	0.86266	0.859217	0.761333	0.769186	0.902578
238	0.514493	0.735845	0.80789	0.837624	0.856291	0.861563	0.870331	0.876986	0.837696	0.834641	0.726965	0.747431	0.876986
239	0.514493	0.753847	0.824242	0.854395	0.874026	0.879731	0.888953	0.896452	0.855372	0.852527	0.760727	0.763467	0.896452
240	0.51087	0.753576	0.828543	0.859011	0.877795	0.883246	0.891895	0.898425	0.859313	0.855987	0.762413	0.766268	0.898425
241	0.521739	0.739613	0.807403	0.83711	0.856211	0.862087	0.871715	0.879481	0.839808	0.837299	0.749086	0.75003	0.879481
242	0.514493	0.734568	0.805937	0.835705	0.8543	0.860127	0.868924	0.875626	0.837252	0.834367	0.749107	0.747246	0.875626
243	0.521739	0.733542	0.797735	0.827565	0.846899	0.852912	0.862797	0.871244	0.830826	0.828846	0.742285	0.74229	0.871244
244	0.514493	0.75179	0.823191	0.853455	0.873008	0.87895	0.888059	0.894949	0.855358	0.852591	0.76386	0.763513	0.894949
245	0.514493	0.767134	0.841062	0.871866	0.891473	0.897376	0.906457	0.91276	0.873869	0.870583	0.770384	0.780151	0.91276
246	0.514493	0.752151	0.823084	0.852876	0.871996	0.878188	0.88675	0.893412	0.854892	0.851714	0.773496	0.763353	0.893412
247	0.507246	0.740381	0.81102	0.841256	0.86008	0.866056	0.874707	0.880674	0.843173	0.839882	0.73609	0.752679	0.880674
248	0.518116	0.756311	0.826927	0.858393	0.878151	0.88415	0.893386	0.900455	0.860807	0.858006	0.760197	0.768928	0.900455
249	0.514493	0.750838	0.822528	0.853084	0.872852	0.878712	0.887806	0.894444	0.855083	0.852051	0.735052	0.763444	0.894444
250	0.521739	0.730672	0.796863	0.827685	0.846901	0.852911	0.862151	0.869371	0.830485	0.828189	0.736757	0.74244	0.869371
251	0.51087	0.735885	0.809018	0.838428	0.8574	0.863545	0.871871	0.877763	0.839997	0.836763	0.737756	0.750151	0.877763
252	0.514493	0.749935	0.822129	0.852597	0.872223	0.878483	0.887064	0.893286	0.854516	0.85153	0.763425	0.76346	0.893286
253	0.514493	0.757498	0.828945	0.861048	0.881199	0.88736	0.896561	0.903319	0.864156	0.861188	0.761638	0.771756	0.903319
254	0.518116	0.756703	0.825447	0.855994	0.876072	0.882721	0.89227	0.899609	0.8601	0.85771	0.777186	0.768783	0.899609
255	0.518116	0.749788	0.815724	0.847174	0.867543	0.874243	0.883184	0.890349	0.851053	0.848451	0.74111	0.760722	0.890349
256	0.525362	0.751259	0.817304	0.847977	0.867685	0.874515	0.883985	0.891406	0.853362	0.850976	0.742635	0.763104	0.891406
257	0.525362	0.720523	0.784521	0.814321	0.833297	0.839684	0.848426	0.855197	0.81867	0.816181	0.713899	0.73234	0.855197
258	0.525362	0.765208	0.834895	0.865907	0.886052	0.893018	0.902094	0.908733	0.871745	0.868827	0.758383	0.779516	0.908733
259	0.532609	0.745925	0.809817	0.840698	0.860649	0.867588	0.877115	0.884649	0.846749	0.844573	0.755326	0.757781	0.884649
260	0.51087	0.761998	0.830621	0.861127	0.881556	0.888699	0.897643	0.904132	0.866765	0.86369	0.749689	0.774632	0.904132
261	0.532609	0.753265	0.81769	0.849252	0.869491	0.876574	0.885872	0.893256	0.855321	0.85301	0.762723	0.765648	0.893256
262	0.536232	0.750992	0.812792	0.844782	0.865268	0.872249	0.882079	0.890194	0.852033	0.84996	0.762765	0.762817	0.890194
263	0.528986	0.739835	0.803539	0.834514	0.854738	0.861666	0.870709	0.877411	0.840993	0.83852	0.748208	0.752692	0.877411
264	0.532609	0.741764	0.798116	0.828889	0.849063	0.856547	0.866368	0.874864	0.837483	0.83566	0.733407	0.749919	0.874864
265	0.521739	0.761449	0.826969	0.858218	0.878629	0.886049	0.895155	0.901846	0.865345	0.862539	0.765841	0.774154	0.901846
266	0.532609	0.754682	0.815353	0.846609	0.867264	0.875085	0.885092	0.893801	0.854793	0.853209	0.737978	0.765561	0.893801
267	0.525362	0.765756	0.833057	0.864467	0.885353	0.892472	0.901898	0.908798	0.871305	0.868698	0.765945	0.779553	0.908798
268	0.528986	0.732507	0.794049	0.824792	0.845072	0.852208	0.861243	0.868173	0.831946	0.829687	0.718156	0.744917	0.868173
269	0.539855	0.763469	0.825356	0.856993	0.877822	0.885622	0.895184	0.903222	0.866021	0.863971	0.759281	0.776082	0.903222
270	0.539855	0.748379	0.807495	0.838903	0.859592	0.867086	0.877226	0.885575	0.848118	0.846559	0.754167	0.760404	0.885575
271	0.532609	0.745406	0.806433	0.837895	0.858591	0.866293	0.875501	0.882329	0.846121	0.843862	0.754282	0.757612	0.882329
272	0.536232	0.757027	0.819503	0.851832	0.872826	0.880432	0.889917	0.897541	0.86043	0.858319	0.754545	0.77082	0.897541
273	0.518116	0.73918	0.802621	0.834078	0.854782	0.862232	0.870881	0.876593	0.841025	0.838291	0.750644	0.752949	0.876593
274	0.536232	0.743306	0.802415	0.833657	0.854218	0.862083	0.871577	0.879256	0.842564	0.840685	0.739702	0.755329	0.879256
275	0.525362	0.744407	0.803486	0.83485	0.855755	0.863588	0.873119	0.880296	0.843202	0.841108	0.742739	0.755128	0.880296
276	0.539855	0.724475	0.783484	0.814079	0.834599	0.84207	0.850962	0.857957	0.822894	0.820882	0.732184	0.737672	0.857957
277	0.543478	0.759337	0.819309	0.850943	0.872102	0.880129	0.889917	0.897768	0.86215	0.860191	0.773729	0.773189	0.897768
278	0.539855	0.755053	0.814687	0.846453	0.867388	0.87557	0.884944	0.892762	0.856771	0.854734	0.754468	0.767945	0.892762
279	0.525362	0.765192	0.82901	0.86141	0.88254	0.890894	0.899598	0.90573	0.869855	0.867247	0.778711	0.779431	0.90573
280	0.528986	0.760138	0.826045	0.857232	0.877878	0.886094	0.894863	0.901136	0.866771	0.863994	0.7596	0.776642	0.901136
281	0.536232	0.756344	0.818117	0.850003	0.87102	0.878943	0.888239	0.895297	0.859869	0.857808	0.757437	0.770846	0.895297
282	0.528986	0.768994	0.832584	0.864833	0.886324	0.894733	0.903845	0.910161	0.875563	0.872984	0.783604	0.784947	0.910161
283	0.539855	0.753385	0.81396	0.846356	0.867942	0.875978	0.885076	0.891715	0.856567	0.854208	0.763134	0.768148	0.891715
284	0.539855	0.747665	0.804227	0.835415	0.856585	0.865136	0.875056	0.883062	0.84734	0.84579	0.756791	0.760181	0.883062
285	0.543478	0.767039	0.826673	0.858619	0.880106	0.888773	0.898357	0.906032	0.870785	0.868795	0.768116	0.781206	0.906032
286	0.543478	0.759593	0.817195	0.85026	0.871588	0.880297	0.89011	0.897773	0.861601	0.859752	0.775784	0.7732	0.897773
287	0.547101	0.765609	0.822557	0.855081	0.876906	0.885522	0.895443	0.902965	0.867025	0.865396	0.77579	0.778359	0.902965
288	0.532609	0.758423	0.819111	0.850668	0.872449	0.88103	0.890245	0.896817	0.862423	0.859977	0.768001	0.773748	0.896817
289	0.536232	0.76491	0.824293	0.856719	0.878361	0.887157	0.896711	0.903706	0.868324	0.86607	0.773566	0.77891	0.903706
290	0.536232	0.76316	0.823319	0.855252	0.877224	0.886267	0.895639	0.903058	0.868117	0.866148	0.779485	0.778955	0.903058
291	0.532609	0.742904	0.801751	0.833026	0.854702	0.863587	0.872571	0.879103	0.844854	0.842661	0.740568	0.757757	0.879103
292	0.539855	0.76025	0.819736	0.85207	0.873802	0.882502	0.892052	0.899155	0.864534	0.862678	0.764304	0.775943	0.899155
293	0.536232	0.742791	0.796727	0.828692	0.850529	0.859589	0.869281	0.877213	0.841326	0.839756	0.758879	0.75524	0.877213
294	0.539855	0.767945	0.827225	0.859482	0.881523	0.890505	0.900188	0.907053	0.873818	0.871552	0.771393	0.784252	0.907053
295	0.547101	0.757195	0.811963	0.844549	0.866752	0.875735	0.885876	0.894112	0.857768	0.856354	0.775109	0.770356	0.894112
296	0.554348	0.724498	0.773655	0.804394	0.825485	0.834289	0.844393	0.853044	0.818306	0.817444	0.718474	0.735569	0.853044
297	0.547101	0.757466	0.811154	0.843052	0.865023	0.874383	0.88409	0.891946	0.857604	0.856	0.747413	0.770509	0.891946
298	0.532609	0.772938	0.83375	0.86716	0.889372	0.899052	0.908232	0.914201	0.880565	0.87804	0.787924	0.790359	0.914201
299	0.536232	0.740958	0.795892	0.827962	0.849691	0.858953	0.868102	0.875145	0.840924	0.839178	0.756317	0.7551	0.875145
300	0.554348	0.766059	0.820198	0.853551	0.875928	0.885657	0.895221	0.902919	0.868627	0.867111	0.752259	0.780724	0.902919
301	0.550725	0.770215	0.823425	0.855918	0.878391	0.888214	0.898163	0.906051	0.87168	0.87019	0.758127	0.783454	0.906051
302	0.539855	0.753984	0.8085	0.840385	0.862875	0.872323	0.881754	0.888906	0.854879	0.853202	0.73202	0.767908	0.888906
303	0.547101	0.732792	0.786067	0.817088	0.838765	0.847986	0.85744	0.864876	0.831552	0.830307	0.735587	0.747426	0.864876
304	0.557971	0.741322	0.79164	0.824164	0.845951	0.855492	0.865062	0.872773	0.8393	0.838057	0.75063	0.755002	0.872773
305	0.554348	0.758532	0.810577	0.842627	0.864602	0.874388	0.884331	0.892734	0.859076	0.857973	0.769938	0.772698	0.892734
306	0.554348	0.765679	0.818587	0.851812	0.874612	0.884696	0.894378	0.902051	0.867958	0.866499	0.766416	0.780588	0.902051
307	0.550725	0.759853	0.814244	0.847176	0.869402	0.879091	0.888088	0.895013	0.862947	0.860946	0.760539	0.775394	0.895013
308	0.543478	0.765661	0.821414	0.853704	0.876323	0.886196	0.895699	0.90255	0.868878	0.867067	0.770191	0.781254	0.90255
309	0.557971	0.75628	0.805505	0.838401	0.861247	0.871234	0.88154	0.890024	0.855419	0.854524	0.769354	0.770038	0.890024
310	0.543478	0.756463	0.812263	0.845157	0.867529	0.87746	0.886631	0.893485	0.860156	0.858323	0.750888	0.773287	0.893485
311	0.547101	0.775928	0.833865	0.867127	0.88981	0.899847	0.909253	0.916012	0.883827	0.881858	0.789104	0.794733	0.916012
312	0.554348	0.757958	0.80969	0.842024	0.864097	0.874088	0.883817	0.891749	0.858811	0.857504	0.773346	0.772825	0.891749
313	0.543478	0.751872	0.801921	0.834561	0.857632	0.867816	0.877643	0.885034	0.850666	0.849432	0.736695	0.765244	0.885034
314	0.554348	0.749794	0.800905	0.833309	0.855716	0.865632	0.87512	0.882546	0.850171	0.84874	0.764941	0.76493	0.882546
315	0.550725	0.767717	0.819548	0.853396	0.876609	0.886974	0.896812	0.904372	0.870824	0.869323	0.777447	0.783552	0.904372
316	0.554348	0.749812	0.80035	0.832718	0.855132	0.86527	0.87508	0.882795	0.850007	0.848719	0.765712	0.76486	0.882795
317	0.561594	0.767027	0.816483	0.850477	0.873897	0.88441	0.894354	0.902611	0.869345	0.868374	0.780195	0.782751	0.902611
318	0.554348	0.771957	0.823986	0.857471	0.88088	0.89135	0.901074	0.908615	0.876024	0.874533	0.78634	0.788776	0.908615
319	0.554348	0.760785	0.803858	0.838291	0.861593	0.872739	0.883175	0.891651	0.858217	0.857341	0.778533	0.772741	0.891651
320	0.543478	0.766162	0.818771	0.850878	0.874172	0.885092	0.895154	0.903094	0.867984	0.866968	0.778003	0.781132	0.903094
321	0.554348	0.754229	0.799378	0.831102	0.853965	0.864617	0.874974	0.883832	0.84945	0.848855	0.736734	0.764957	0.883832
322	0.557971	0.767596	0.819336	0.852794	0.876346	0.886994	0.896636	0.904119	0.872476	0.87114	0.767773	0.785569	0.904119
323	0.554348	0.757808	0.806907	0.839435	0.86213	0.872997	0.882712	0.890906	0.858004	0.856953	0.770614	0.772696	0.890906
324	0.557971	0.769301	0.819658	0.853255	0.876582	0.887412	0.89691	0.904336	0.872119	0.870642	0.782561	0.78567	0.904336
325	0.561594	0.780779	0.831442	0.866098	0.889931	0.901284	0.911222	0.919124	0.886832	0.885819	0.790258	0.79886	0.919124
326	0.554348	0.763739	0.812649	0.846436	0.870059	0.881093	0.891064	0.898769	0.866593	0.865551	0.784649	0.780412	0.898769
327	0.557971	0.770167	0.819727	0.852701	0.875954	0.886886	0.896701	0.904923	0.872095	0.871028	0.784323	0.785659	0.904923
328	0.554348	0.765036	0.812904	0.845883	0.869686	0.880727	0.890637	0.898485	0.866389	0.86545	0.77161	0.780585	0.898485
329	0.565217	0.764248	0.810451	0.844338	0.86787	0.879152	0.889441	0.897682	0.865319	0.864596	0.76816	0.780046	0.897682
330	0.565217	0.757351	0.802588	0.835613	0.85881	0.8703	0.880154	0.888317	0.856457	0.855532	0.762779	0.772239	0.888317
331	0.561594	0.767033	0.813753	0.847724	0.871241	0.882618	0.892497	0.900669	0.868283	0.867373	0.774519	0.782931	0.900669
332	0.565217	0.757434	0.803612	0.835898	0.858785	0.869743	0.879881	0.888133	0.85649	0.855773	0.751482	0.772238	0.888133
333	0.565217	0.771993	0.81874	0.85229	0.875852	0.887293	0.897374	0.905353	0.873781	0.872922	0.783435	0.787893	0.905353
334	0.565217	0.763413	0.809368	0.842851	0.86672	0.878269	0.888449	0.896578	0.864999	0.864251	0.761758	0.780041	0.896578
335	0.568841	0.74698	0.790351	0.823406	0.846793	0.857876	0.8678	0.876172	0.844685	0.844205	0.745726	0.762243	0.876172
336	0.565217	0.750614	0.793994	0.826048	0.848992	0.860677	0.871044	0.879783	0.84756	0.847284	0.765399	0.764747	0.879783
337	0.565217	0.756718	0.801187	0.834263	0.857554	0.869159	0.879041	0.887236	0.855993	0.855245	0.742216	0.77229	0.887236
338	0.565217	0.751711	0.79291	0.825264	0.849218	0.860537	0.871446	0.880796	0.847274	0.847345	0.754546	0.764757	0.880796
339	0.572464	0.745811	0.78664	0.819462	0.843075	0.854392	0.864766	0.873576	0.841499	0.841429	0.757546	0.759527	0.873576
340	0.561594	0.781099	0.828538	0.863623	0.887813	0.899517	0.909756	0.917726	0.885641	0.884756	0.802694	0.798998	0.917726
341	0.572464	0.773149	0.816945	0.851283	0.875678	0.887595	0.897846	0.906285	0.875179	0.874627	0.787666	0.789978	0.906285
342	0.565217	0.762766	0.807008	0.84131	0.865698	0.877687	0.887415	0.895322	0.864428	0.863614	0.777272	0.779995	0.895322
343	0.572464	0.759743	0.800796	0.834402	0.858394	0.870209	0.880637	0.889458	0.857788	0.857662	0.768014	0.774578	0.889458
344	0.568841	0.761598	0.804416	0.837457	0.861104	0.87275	0.883145	0.891787	0.860719	0.860361	0.775528	0.777222	0.891787
345	0.576087	0.772019	0.812751	0.847169	0.871594	0.883547	0.894233	0.902978	0.871609	0.871365	0.770859	0.787239	0.902978
346	0.576087	0.750718	0.788532	0.822053	0.84632	0.858289	0.868867	0.878048	0.846157	0.846441	0.759662	0.764398	0.878048
347	0.561594	0.758527	0.802111	0.834607	0.858603	0.87083	0.881087	0.889287	0.858482	0.85804	0.753863	0.775079	0.889287
348	0.576087	0.763644	0.803326	0.837919	0.862765	0.874916	0.885292	0.894083	0.862844	0.862758	0.761597	0.779377	0.894083
349	0.57971	0.761887	0.800959	0.834972	0.859352	0.871517	0.882001	0.890837	0.859592	0.859657	0.760866	0.776694	0.890837
350	0.572464	0.758898	0.799842	0.83379	0.858275	0.869936	0.880191	0.888716	0.857446	0.857309	0.764371	0.77458	0.888716
351	0.572464	0.751753	0.790633	0.824127	0.84841	0.860807	0.871187	0.879784	0.848793	0.848792	0.758766	0.766958	0.879784
352	0.583333	0.766283	0.804343	0.838175	0.862748	0.875399	0.885968	0.895154	0.864351	0.864642	0.76759	0.781521	0.895154
353	0.568841	0.753773	0.792858	0.826947	0.851694	0.864365	0.874522	0.883425	0.851731	0.851797	0.769066	0.769657	0.883425
354	0.57971	0.78208	0.821606	0.856457	0.881944	0.894885	0.90572	0.914455	0.884606	0.88471	0.795979	0.800094	0.914455
355	0.57971	0.768863	0.806862	0.84015	0.864805	0.877755	0.888576	0.897469	0.867026	0.867141	0.782013	0.784317	0.897469
356	0.57971	0.766829	0.805176	0.840203	0.865213	0.878329	0.888767	0.897006	0.867223	0.866953	0.780894	0.784382	0.897006
357	0.583333	0.771109	0.808958	0.843492	0.868932	0.882034	0.89238	0.90101	0.872115	0.872125	0.789202	0.789396	0.90101
358	0.57971	0.7449	0.78014	0.814418	0.839002	0.852121	0.86234	0.871154	0.841743	0.841993	0.756609	0.762084	0.871154
359	0.586957	0.778373	0.813876	0.848663	0.873869	0.887323	0.897937	0.907119	0.877351	0.877631	0.791919	0.794085	0.907119
360	0.576087	0.770418	0.807914	0.841839	0.866982	0.880663	0.891239	0.899769	0.869719	0.869891	0.776047	0.787241	0.899769
361	0.576087	0.776575	0.814594	0.849697	0.875073	0.889041	0.899292	0.907373	0.878412	0.878288	0.773403	0.795084	0.907373
362	0.57971	0.767968	0.803238	0.837045	0.862269	0.876127	0.886799	0.89611	0.866222	0.866624	0.78104	0.784236	0.89611
363	0.583333	0.758014	0.791646	0.825873	0.851027	0.864439	0.874802	0.883348	0.854573	0.854782	0.762673	0.773957	0.883348
364	0.594203	0.780777	0.812167	0.847022	0.873129	0.886775	0.897896	0.907849	0.878432	0.879249	0.772229	0.796034	0.907849
365	0.586957	0.768641	0.803102	0.836928	0.862177	0.876296	0.886962	0.896326	0.867588	0.868151	0.769004	0.786522	0.896326
366	0.594203	0.77132	0.802237	0.837082	0.863259	0.877372	0.888366	0.89798	0.869361	0.870331	0.787604	0.788462	0.89798
367	0.597826	0.781425	0.81323	0.84955	0.876236	0.890726	0.901615	0.910966	0.883199	0.883816	0.793386	0.800904	0.910966
368	0.597826	0.774303	0.804764	0.840665	0.867278	0.881609	0.892577	0.901716	0.874386	0.875189	0.79326	0.793208	0.901716
369	0.59058	0.778962	0.812664	0.847668	0.874043	0.888904	0.899484	0.908114	0.881089	0.881572	0.807183	0.79894	0.908114
370	0.59058	0.772565	0.802639	0.838071	0.864518	0.879466	0.890434	0.899862	0.872004	0.872934	0.793682	0.791164	0.899862
371	0.601449	0.773134	0.799944	0.835803	0.862518	0.877703	0.888788	0.89887	0.870598	0.871846	0.790413	0.790451	0.89887
372	0.594203	0.763325	0.791393	0.82688	0.852789	0.867678	0.878771	0.888054	0.860334	0.861319	0.770801	0.781068	0.888054
373	0.605072	0.771696	0.79714	0.831791	0.858433	0.873396	0.884749	0.894964	0.867029	0.868539	0.7847	0.787837	0.894964
374	0.601449	0.772426	0.798434	0.834224	0.861072	0.876575	0.887438	0.896831	0.870235	0.871309	0.794212	0.790457	0.896831
375	0.601449	0.772867	0.799764	0.834768	0.861213	0.876803	0.887831	0.897278	0.870209	0.871345	0.782477	0.79046	0.897278
376	0.615942	0.75796	0.778222	0.813396	0.839357	0.854427	0.865785	0.876614	0.849701	0.851621	0.750392	0.772852	0.876614
377	0.608696	0.761142	0.783607	0.819156	0.845887	0.861365	0.872374	0.882504	0.855622	0.857227	0.768438	0.77789	0.882504
378	0.608696	0.753682	0.776329	0.811001	0.837572	0.853016	0.864074	0.873894	0.847541	0.849163	0.763224	0.770588	0.873894
379	0.605072	0.775607	0.801025	0.837535	0.864699	0.880564	0.891353	0.900547	0.874818	0.875937	0.790954	0.795197	0.900547
380	0.605072	0.767386	0.792081	0.828145	0.855261	0.871294	0.882315	0.891727	0.866099	0.867481	0.778743	0.787888	0.891727
381	0.615942	0.750685	0.768443	0.803267	0.830047	0.846001	0.857251	0.867622	0.841235	0.843188	0.7447	0.765774	0.867622
382	0.608696	0.780113	0.80362	0.839555	0.86739	0.883741	0.894827	0.904453	0.878978	0.880658	0.799148	0.800056	0.904453
383	0.601449	0.776814	0.800352	0.836998	0.865051	0.882061	0.893222	0.902333	0.876723	0.878076	0.783623	0.798052	0.902333
384	0.615942	0.767647	0.786537	0.821328	0.849048	0.865951	0.877598	0.888023	0.86323	0.86549	0.777301	0.786988	0.888023
385	0.626812	0.754661	0.768973	0.803923	0.831451	0.848203	0.859905	0.87121	0.846433	0.849169	0.75625	0.772281	0.87121
386	0.619565	0.758195	0.774357	0.810162	0.838372	0.855188	0.866282	0.876365	0.852284	0.854493	0.764203	0.777232	0.876365
387	0.619565	0.785649	0.80287	0.840144	0.869162	0.886898	0.898267	0.908462	0.884267	0.886462	0.804814	0.806604	0.908462
388	0.623188	0.768279	0.784021	0.820646	0.849278	0.866879	0.878228	0.888103	0.864923	0.866996	0.781626	0.788905	0.888103
389	0.619565	0.763864	0.779309	0.815326	0.844463	0.862455	0.873809	0.883891	0.859726	0.861815	0.777782	0.784587	0.883891
390	0.626812	0.779754	0.794075	0.830983	0.860458	0.878508	0.890158	0.900698	0.877185	0.879623	0.775725	0.801016	0.900698
391	0.623188	0.790244	0.804265	0.841732	0.87158	0.89003	0.901861	0.912541	0.888545	0.891027	0.789769	0.811296	0.912541
392	0.623188	0.763402	0.775649	0.811491	0.839771	0.857942	0.86976	0.880667	0.856239	0.858891	0.779503	0.781925	0.880667
393	0.630435	0.784993	0.796472	0.833658	0.863477	0.881752	0.893723	0.904563	0.881601	0.884423	0.806454	0.805654	0.904563
394	0.623188	0.774811	0.787334	0.824492	0.85413	0.872865	0.884351	0.894202	0.871628	0.873863	0.790858	0.796425	0.894202
395	0.637681	0.760087	0.769653	0.805235	0.834115	0.851789	0.863696	0.874685	0.851828	0.854869	0.767423	0.778697	0.874685
396	0.637681	0.77734	0.788288	0.825798	0.85588	0.874481	0.885983	0.89649	0.875055	0.877949	0.798821	0.800063	0.89649
397	0.634058	0.769068	0.779202	0.814835	0.843964	0.862082	0.874235	0.885382	0.861973	0.865266	0.780776	0.788316	0.885382
398	0.634058	0.767719	0.775856	0.812946	0.842259	0.861202	0.872845	0.883278	0.86148	0.864454	0.781861	0.788245	0.883278
399	0.641304	0.788359	0.795977	0.834576	0.865894	0.885462	0.897302	0.907965	0.887016	0.890073	0.802621	0.811959	0.907965
400	0.644928	0.786375	0.79313	0.831169	0.862025	0.881541	0.893527	0.904932	0.88347	0.887002	0.806563	0.809081	0.904932
401	0.641304	0.775991	0.782213	0.819524	0.84963	0.869143	0.880801	0.891832	0.870745	0.873885	0.779512	0.797302	0.891832
402	0.644928	0.786779	0.792062	0.830156	0.86071	0.880527	0.892703	0.903979	0.883166	0.886471	0.798216	0.809053	0.903979
403	0.644928	0.777242	0.781716	0.82029	0.851907	0.872205	0.883886	0.895034	0.874735	0.878111	0.781376	0.801837	0.895034
404	0.641304	0.786524	0.792528	0.830589	0.862641	0.883074	0.894952	0.905805	0.885814	0.889086	0.788593	0.811942	0.905805
405	0.652174	0.787553	0.790378	0.828244	0.860106	0.880565	0.892603	0.90399	0.883932	0.887684	0.799111	0.810842	0.90399
406	0.655797	0.776749	0.77938	0.81741	0.849004	0.868993	0.881066	0.892582	0.872893	0.87689	0.788394	0.80089	0.892582
407	0.637681	0.776163	0.779706	0.817963	0.849634	0.870211	0.881836	0.892393	0.872506	0.87567	0.79114	0.800065	0.892393
408	0.648551	0.770496	0.77206	0.808386	0.838894	0.859484	0.871643	0.883171	0.86305	0.86695	0.785963	0.791974	0.883171
409	0.655797	0.77958	0.778901	0.816627	0.848353	0.868985	0.881154	0.892897	0.872549	0.876617	0.800908	0.800865	0.892897
410	0.652174	0.775229	0.774399	0.812301	0.843162	0.863922	0.876634	0.888443	0.867728	0.87186	0.781089	0.796282	0.888443
411	0.648551	0.767118	0.767376	0.805969	0.837827	0.858981	0.870976	0.881775	0.86292	0.866558	0.77631	0.792028	0.881775
412	0.663043	0.773402	0.771187	0.808751	0.840648	0.861266	0.873447	0.885728	0.866087	0.870674	0.785015	0.795651	0.885728
413	0.663043	0.793482	0.792104	0.830643	0.863112	0.884229	0.896469	0.908404	0.88934	0.893779	0.81016	0.816926	0.908404
414	0.663043	0.761874	0.758912	0.795087	0.825693	0.846133	0.858112	0.870649	0.851073	0.855683	0.778017	0.782002	0.870649
415	0.652174	0.781487	0.779062	0.816977	0.848934	0.870625	0.883088	0.894624	0.874851	0.879007	0.766174	0.803616	0.894624
416	0.652174	0.779128	0.776984	0.815677	0.848249	0.870273	0.882595	0.893972	0.874733	0.878801	0.798058	0.803576	0.893972
417	0.65942	0.783943	0.781172	0.81847	0.850221	0.871374	0.883871	0.895652	0.876347	0.880704	0.792318	0.805377	0.895652
418	0.655797	0.784887	0.781549	0.81991	0.852716	0.874453	0.886874	0.898382	0.879482	0.883542	0.787424	0.807923	0.898382
419	0.663043	0.784209	0.781872	0.820631	0.853385	0.875039	0.887159	0.899006	0.880777	0.885228	0.789148	0.809823	0.899006
420	0.666667	0.778249	0.774864	0.811007	0.843112	0.864251	0.876761	0.889124	0.869875	0.874888	0.7943	0.800059	0.889124
421	0.663043	0.771291	0.768651	0.806062	0.838597	0.859993	0.872285	0.883892	0.86544	0.869989	0.775669	0.795609	0.883892
422	0.655797	0.782256	0.777705	0.817346	0.850726	0.873282	0.885386	0.896693	0.878955	0.882792	0.801936	0.808064	0.896693
423	0.663043	0.776702	0.772132	0.811117	0.84423	0.866529	0.878421	0.89005	0.872551	0.87691	0.785203	0.80276	0.89005
424	0.67029	0.769363	0.763674	0.799543	0.831071	0.852599	0.864884	0.877762	0.858866	0.864091	0.770632	0.790647	0.877762
425	0.655797	0.775644	0.769888	0.808803	0.841843	0.864409	0.877113	0.888901	0.870408	0.874624	0.802707	0.800951	0.888901
426	0.666667	0.78132	0.77409	0.813223	0.84693	0.869987	0.882248	0.89393	0.876668	0.88131	0.792925	0.806979	0.89393
427	0.67029	0.781212	0.772592	0.810506	0.843768	0.866231	0.878998	0.891195	0.873511	0.878523	0.791161	0.804289	0.891195
428	0.67029	0.784806	0.777884	0.816749	0.850408	0.873422	0.885641	0.897793	0.881151	0.885835	0.809626	0.811331	0.897793
429	0.67029	0.786387	0.77792	0.81655	0.850208	0.87347	0.885993	0.898267	0.880873	0.885834	0.791552	0.811336	0.898267
430	0.663043	0.782131	0.774676	0.814279	0.848417	0.871902	0.884356	0.896084	0.879215	0.883774	0.809541	0.809885	0.896084
431	0.666667	0.786273	0.77873	0.817624	0.852107	0.87573	0.888434	0.901012	0.883594	0.888636	0.801636	0.814136	0.901012
432	0.673913	0.777198	0.767411	0.805559	0.838692	0.861932	0.874587	0.887516	0.869886	0.875311	0.77646	0.801689	0.887516
433	0.673913	0.776224	0.767652	0.805512	0.839286	0.862031	0.874569	0.886788	0.870093	0.875267	0.787212	0.801716	0.886788
434	0.666667	0.780266	0.770698	0.809786	0.844206	0.867651	0.880244	0.892295	0.875719	0.880469	0.802657	0.806978	0.892295
435	0.67029	0.790306	0.779089	0.820163	0.855126	0.879195	0.891683	0.90285	0.888097	0.89261	0.814804	0.818533	0.90285
436	0.677536	0.786259	0.777236	0.8149	0.848894	0.872148	0.885031	0.897931	0.881196	0.887009	0.802383	0.813152	0.897931
437	0.681159	0.790842	0.778978	0.817389	0.852567	0.876489	0.889382	0.902213	0.885931	0.891568	0.813563	0.817391	0.902213
438	0.673913	0.782006	0.771062	0.809627	0.843481	0.867504	0.88014	0.89295	0.876685	0.881999	0.778358	0.808729	0.89295
439	0.681159	0.796625	0.785135	0.823922	0.858882	0.883096	0.89613	0.909071	0.893373	0.899136	0.787368	0.824599	0.909071
440	0.67029	0.790378	0.780567	0.818732	0.853524	0.877783	0.89043	0.903163	0.887005	0.892329	0.795444	0.818361	0.903163
441	0.681159	0.784078	0.772561	0.810032	0.844171	0.868069	0.880969	0.894321	0.877746	0.883586	0.806657	0.810308	0.894321
442	0.688406	0.773091	0.761785	0.797598	0.831135	0.854224	0.866888	0.880273	0.864381	0.870566	0.791893	0.798375	0.880273
443	0.684783	0.76943	0.755326	0.792657	0.826337	0.849916	0.862736	0.875811	0.860086	0.865797	0.77661	0.794129	0.875811
444	0.684783	0.77062	0.756664	0.792826	0.826105	0.849491	0.862529	0.875901	0.859743	0.865801	0.778766	0.794165	0.875901
445	0.677536	0.785759	0.773184	0.810996	0.845822	0.870299	0.883412	0.896525	0.880444	0.886121	0.785897	0.812994	0.896525
446	0.677536	0.7901	0.775627	0.815881	0.851731	0.877022	0.889732	0.902367	0.888111	0.893522	0.805421	0.820212	0.902367
447	0.688406	0.776597	0.764808	0.802008	0.835753	0.859515	0.872461	0.885771	0.871149	0.877317	0.803571	0.805065	0.885771
448	0.684783	0.794123	0.778683	0.81817	0.853298	0.878084	0.890812	0.904045	0.889111	0.894998	0.823928	0.82172	0.904045
449	0.695652	0.779277	0.762098	0.799728	0.835063	0.859859	0.873007	0.886561	0.872012	0.878488	0.78564	0.806801	0.886561
450	0.692029	0.785781	0.767364	0.807519	0.844167	0.870007	0.882756	0.895521	0.882487	0.888311	0.811842	0.816187	0.895521
451	0.688406	0.796451	0.779335	0.817873	0.854507	0.880245	0.893598	0.906908	0.892917	0.899137	0.813265	0.826011	0.906908
452	0.688406	0.796073	0.777276	0.817622	0.854407	0.880764	0.893511	0.906541	0.893047	0.898969	0.790388	0.825998	0.906541
453	0.695652	0.791419	0.772648	0.811483	0.847689	0.873671	0.886663	0.900086	0.886597	0.892914	0.801428	0.820448	0.900086
454	0.695652	0.771331	0.753717	0.791309	0.826781	0.851579	0.864456	0.878162	0.864299	0.870612	0.766344	0.800008	0.878162
455	0.692029	0.791552	0.773778	0.812855	0.849742	0.87626	0.88933	0.902556	0.889485	0.895694	0.809455	0.823322	0.902556
456	0.692029	0.785319	0.766533	0.806302	0.842915	0.86881	0.881754	0.894623	0.881824	0.887903	0.806157	0.816364	0.894623
457	0.699275	0.77658	0.756622	0.794559	0.829851	0.855329	0.868519	0.881949	0.868426	0.875024	0.803457	0.804255	0.881949
458	0.699275	0.784282	0.763302	0.801135	0.836908	0.862664	0.875729	0.889511	0.875712	0.882331	0.788133	0.810969	0.889511
459	0.702899	0.791589	0.771504	0.809784	0.846956	0.873102	0.886213	0.89985	0.887102	0.893878	0.816605	0.822071	0.89985
460	0.702899	0.78581	0.764252	0.802406	0.838791	0.864965	0.878412	0.89274	0.879317	0.886427	0.808105	0.815113	0.89274
461	0.695652	0.801752	0.776773	0.818647	0.85708	0.885357	0.898963	0.912093	0.900615	0.906938	0.817371	0.834601	0.912093
462	0.692029	0.795311	0.773344	0.814094	0.852545	0.880899	0.894382	0.907618	0.89603	0.902244	0.797089	0.83038	0.907618
463	0.699275	0.791618	0.769722	0.809075	0.847569	0.874664	0.887911	0.901668	0.88954	0.896147	0.813074	0.824835	0.901668
464	0.706522	0.791877	0.76884	0.808896	0.847469	0.87526	0.888535	0.90217	0.890706	0.897779	0.813388	0.826165	0.90217
465	0.702899	0.787325	0.76475	0.801312	0.837916	0.863984	0.877262	0.891702	0.878636	0.885938	0.811984	0.815105	0.891702
466	0.702899	0.792255	0.769717	0.807207	0.843733	0.870551	0.883859	0.898404	0.885943	0.893009	0.797387	0.822244	0.898404
467	0.706522	0.764131	0.73969	0.775727	0.812005	0.838359	0.85177	0.866122	0.853769	0.861077	0.771374	0.792587	0.866122
468	0.706522	0.788144	0.763099	0.800836	0.838716	0.866239	0.87953	0.893998	0.882367	0.889722	0.786958	0.819473	0.893998
469	0.710145	0.798288	0.771694	0.810787	0.849435	0.877494	0.891089	0.905383	0.894271	0.901739	0.83303	0.830554	0.905383
470	0.706522	0.789917	0.764089	0.801161	0.838534	0.865729	0.879495	0.894371	0.882242	0.889649	0.798971	0.819241	0.894371
471	0.710145	0.791748	0.766462	0.804364	0.842557	0.870027	0.88346	0.897677	0.88678	0.89407	0.798959	0.823552	0.897677
472	0.702899	0.789851	0.762252	0.801174	0.839496	0.868196	0.88183	0.896044	0.88491	0.892076	0.815778	0.821937	0.896044
473	0.717391	0.77568	0.752734	0.787107	0.823305	0.84944	0.862812	0.877701	0.866081	0.874063	0.801042	0.804865	0.877701
474	0.713768	0.793709	0.763581	0.803309	0.843377	0.872713	0.886222	0.900704	0.890446	0.897949	0.802166	0.827751	0.900704
475	0.717391	0.798979	0.770252	0.808914	0.848282	0.876939	0.890551	0.904911	0.894591	0.902519	0.825778	0.831796	0.904911
476	0.717391	0.785636	0.758761	0.795208	0.833378	0.861839	0.875371	0.890664	0.87959	0.887872	0.81604	0.818134	0.890664
477	0.717391	0.786187	0.758832	0.795311	0.833703	0.861711	0.875449	0.89042	0.879611	0.887678	0.809382	0.818144	0.89042
478	0.721014	0.788894	0.763253	0.799118	0.837296	0.8653	0.879086	0.894267	0.883819	0.892117	0.800087	0.822435	0.894267
479	0.717391	0.789879	0.76036	0.798403	0.838088	0.867723	0.881412	0.896147	0.886666	0.894436	0.821965	0.825012	0.896147
480	0.721014	0.782983	0.753703	0.790596	0.829477	0.858183	0.87177	0.886316	0.876374	0.884422	0.812932	0.815535	0.886316
481	0.717391	0.776351	0.744197	0.782405	0.821953	0.851934	0.865585	0.879836	0.871402	0.878989	0.788969	0.811458	0.879836
482	0.721014	0.788068	0.756437	0.793579	0.833414	0.862899	0.876922	0.891865	0.882762	0.8909	0.823383	0.822279	0.891865
483	0.731884	0.783961	0.754396	0.791169	0.831729	0.861003	0.874669	0.889702	0.880965	0.889664	0.809433	0.821146	0.889702
484	0.717391	0.796667	0.760358	0.799066	0.840566	0.872087	0.886385	0.901456	0.892647	0.900572	0.821733	0.83187	0.901456
485	0.731884	0.791127	0.758799	0.794874	0.836042	0.86628	0.879747	0.895303	0.887431	0.896325	0.78899	0.827897	0.896325
486	0.731884	0.797299	0.765725	0.801111	0.842607	0.872728	0.886746	0.902515	0.894603	0.90359	0.815507	0.834685	0.90359
487	0.731884	0.798236	0.764593	0.799872	0.841031	0.872047	0.886039	0.902186	0.894367	0.903355	0.828825	0.834802	0.903355
488	0.731884	0.789836	0.753292	0.79057	0.832614	0.864511	0.878339	0.893871	0.886577	0.895304	0.808922	0.827859	0.895304
489	0.73913	0.788547	0.754398	0.790361	0.832645	0.864456	0.878558	0.894393	0.887762	0.896896	0.822056	0.829316	0.896896
490	0.742754	0.800159	0.764032	0.800222	0.844014	0.875655	0.889628	0.905972	0.899077	0.908458	0.822259	0.840158	0.908458
491	0.735507	0.800432	0.762297	0.798718	0.841005	0.873879	0.888342	0.904616	0.897547	0.906891	0.816074	0.839017	0.906891
492	0.73913	0.786093	0.750613	0.784383	0.825325	0.856798	0.870848	0.887236	0.880041	0.889457	0.801704	0.82265	0.889457
493	0.742754	0.782089	0.740351	0.776544	0.819373	0.852287	0.866461	0.882625	0.876652	0.885711	0.772779	0.820039	0.885711
494	0.742754	0.799632	0.759873	0.796016	0.839839	0.873151	0.887431	0.903733	0.898278	0.907609	0.835625	0.840081	0.907609
495	0.75	0.789764	0.750065	0.784681	0.8273	0.859459	0.873669	0.890598	0.884572	0.894519	0.82768	0.827926	0.894519
496	0.742754	0.797681	0.755609	0.792782	0.837207	0.871799	0.886314	0.90263	0.897619	0.907125	0.818068	0.840173	0.907125
497	0.753623	0.790264	0.755924	0.788291	0.830972	0.863179	0.877253	0.89402	0.888361	0.898946	0.812235	0.832092	0.898946
498	0.75	0.798219	0.758583	0.793412	0.837947	0.872495	0.886482	0.903498	0.898537	0.908479	0.813881	0.841349	0.908479
499	0.746377	0.791668	0.749667	0.783767	0.827064	0.860878	0.875478	0.892517	0.886747	0.896734	0.815577	0.8306	0.896734
500	0.75	0.799624	0.758675	0.793691	0.837846	0.871936	0.886323	0.903139	0.898471	0.908548	0.828575	0.841432	0.908548
501	0.75	0.784643	0.744246	0.776812	0.819035	0.85149	0.865787	0.882939	0.876861	0.887019	0.810612	0.821441	0.887019
502	0.75	0.787848	0.746188	0.779931	0.824155	0.857887	0.872264	0.888632	0.883872	0.893652	0.821804	0.82791	0.893652
503	0.75	0.798876	0.756907	0.791669	0.836983	0.871275	0.885914	0.902499	0.898147	0.908025	0.799183	0.841519	0.908025
504	0.75	0.800712	0.757467	0.792396	0.836914	0.871317	0.886259	0.90302	0.898012	0.908175	0.837543	0.841388	0.908175
505	0.753623	0.795578	0.755169	0.789263	0.834528	0.868309	0.882597	0.899561	0.894967	0.905258	0.812887	0.838672	0.905258
506	0.75	0.79739	0.755377	0.789915	0.835153	0.870145	0.884835	0.902005	0.897537	0.907754	0.836278	0.841364	0.907754
507	0.75	0.791627	0.748809	0.783813	0.828036	0.863061	0.877515	0.894698	0.89046	0.900389	0.823521	0.834552	0.900389
508	0.753623	0.779841	0.737617	0.769991	0.812992	0.846295	0.860597	0.877843	0.873415	0.883541	0.807325	0.818886	0.883541
509	0.753623	0.803736	0.759085	0.793617	0.838455	0.873828	0.888223	0.905664	0.901485	0.911913	0.83831	0.845558	0.911913
510	0.76087	0.79034	0.74976	0.782144	0.826643	0.860647	0.875208	0.892254	0.88831	0.899039	0.813571	0.833216	0.899039
511	0.76087	0.794184	0.752611	0.785784	0.831194	0.866339	0.880998	0.898315	0.895042	0.905546	0.79116	0.840093	0.905546
512	0.76087	0.798398	0.753183	0.787418	0.834457	0.871188	0.885947	0.903452	0.901548	0.912247	0.846311	0.84681	0.912247
513	0.76087	0.789595	0.742709	0.775271	0.821063	0.856953	0.872051	0.889251	0.887004	0.89766	0.818011	0.833257	0.89766
514	0.764493	0.793215	0.74325	0.775979	0.82242	0.859415	0.874555	0.892577	0.89042	0.901432	0.810739	0.837192	0.901432
515	0.778986	0.786269	0.74526	0.772608	0.818191	0.853924	0.868322	0.886895	0.885071	0.897303	0.830444	0.833223	0.897303
516	0.775362	0.789646	0.742509	0.771863	0.818606	0.855602	0.870594	0.889083	0.887748	0.899546	0.833669	0.835985	0.899546
517	0.778986	0.792758	0.751333	0.780901	0.829057	0.866559	0.881317	0.899602	0.898738	0.910843	0.831664	0.846419	0.910843
518	0.775362	0.784239	0.737715	0.765586	0.811467	0.848722	0.863235	0.881912	0.880589	0.892376	0.822372	0.82953	0.892376
519	0.775362	0.794452	0.748335	0.777501	0.823952	0.861868	0.8768	0.895282	0.894405	0.906293	0.839101	0.842458	0.906293
520	0.778986	0.782609	0.738226	0.767109	0.814483	0.852032	0.866821	0.88526	0.884573	0.896479	0.791691	0.833264	0.896479
521	0.782609	0.796556	0.754078	0.782913	0.831137	0.868933	0.883561	0.902507	0.902311	0.914819	0.837999	0.850371	0.914819
522	0.775362	0.799788	0.746261	0.777326	0.826438	0.866819	0.882195	0.9011	0.900969	0.912802	0.846307	0.849168	0.912802
523	0.775362	0.785921	0.734554	0.764207	0.812263	0.851685	0.866945	0.886107	0.886344	0.898213	0.825204	0.835942	0.898213
524	0.782609	0.805272	0.75667	0.784393	0.833251	0.873032	0.888504	0.907797	0.908516	0.921126	0.821621	0.85705	0.921126
525	0.782609	0.794853	0.743969	0.771451	0.82003	0.859817	0.87515	0.893968	0.89419	0.906566	0.812386	0.843832	0.906566
526	0.786232	0.790419	0.744043	0.77022	0.81767	0.856736	0.871468	0.890683	0.891198	0.90376	0.813099	0.841045	0.90376
527	0.786232	0.794166	0.74668	0.773696	0.822842	0.862876	0.878027	0.897359	0.898086	0.910646	0.828626	0.847732	0.910646
528	0.782609	0.792263	0.738542	0.767963	0.816654	0.857119	0.873112	0.892248	0.893758	0.905957	0.831429	0.843689	0.905957
529	0.786232	0.792331	0.742122	0.768068	0.815712	0.855433	0.87039	0.890199	0.890808	0.903354	0.831682	0.841086	0.903354
530	0.789855	0.782033	0.734494	0.758674	0.806163	0.845425	0.860376	0.87981	0.880886	0.893648	0.811509	0.83212	0.893648
531	0.793478	0.786131	0.738734	0.761815	0.808993	0.848602	0.863246	0.883205	0.884308	0.897625	0.811479	0.835925	0.897625
532	0.793478	0.791766	0.741379	0.767703	0.81896	0.860609	0.876074	0.895735	0.897966	0.911161	0.836965	0.848772	0.911161
533	0.793478	0.79738	0.747269	0.773747	0.825374	0.867295	0.882497	0.902543	0.904901	0.918039	0.822115	0.855362	0.918039
534	0.793478	0.7894	0.738651	0.763269	0.81237	0.853329	0.868754	0.888889	0.89071	0.90394	0.834338	0.842277	0.90394
535	0.789855	0.79133	0.736293	0.762594	0.812793	0.854942	0.870715	0.890807	0.893313	0.906278	0.840577	0.84488	0.906278
536	0.797101	0.792171	0.742565	0.765565	0.815683	0.8571	0.872295	0.892003	0.894479	0.907963	0.84471	0.84611	0.907963
537	0.797101	0.791206	0.739854	0.764058	0.813282	0.855447	0.87085	0.891496	0.893998	0.907595	0.830004	0.846233	0.907595
538	0.800725	0.786919	0.737763	0.760961	0.811146	0.853159	0.867983	0.888099	0.891066	0.904742	0.827331	0.843502	0.904742
539	0.797101	0.789323	0.733728	0.758577	0.809894	0.853544	0.869356	0.889658	0.89354	0.906794	0.820817	0.846169	0.906794
540	0.797101	0.787074	0.730919	0.753927	0.803394	0.846583	0.862551	0.883208	0.88634	0.899899	0.822776	0.839645	0.899899
541	0.797101	0.792978	0.735417	0.761234	0.814267	0.859151	0.87534	0.895796	0.900061	0.913387	0.808773	0.85276	0.913387
542	0.797101	0.786008	0.728628	0.75196	0.801825	0.845687	0.861731	0.882473	0.88639	0.899582	0.83606	0.839616	0.899582
543	0.800725	0.782423	0.725836	0.748665	0.799431	0.843267	0.859259	0.879597	0.883503	0.896905	0.815228	0.837179	0.896905
544	0.800725	0.791368	0.738027	0.760741	0.812309	0.856152	0.87203	0.893171	0.89705	0.910705	0.840618	0.849922	0.910705
545	0.800725	0.788415	0.731256	0.753715	0.805516	0.849402	0.865286	0.886083	0.890146	0.903621	0.821253	0.843424	0.903621
546	0.800725	0.794438	0.737897	0.760362	0.811199	0.855763	0.871721	0.892629	0.896741	0.910566	0.838092	0.84996	0.910566
547	0.804348	0.783224	0.728605	0.750052	0.801135	0.845938	0.861576	0.882499	0.886866	0.900555	0.794566	0.840786	0.900555
548	0.807971	0.788335	0.736891	0.758792	0.810913	0.856105	0.87166	0.892683	0.897358	0.911618	0.839035	0.85104	0.911618
549	0.807971	0.780656	0.727783	0.748214	0.798845	0.842287	0.857839	0.878999	0.8836	0.897806	0.808156	0.83834	0.897806
550	0.804348	0.782939	0.727384	0.7477	0.798668	0.843674	0.859491	0.881193	0.886397	0.900239	0.828034	0.840894	0.900239
551	0.811594	0.791094	0.739345	0.758043	0.808921	0.853102	0.868448	0.889687	0.894097	0.908679	0.838706	0.84844	0.908679
552	0.811594	0.784258	0.731852	0.751187	0.801288	0.845579	0.861201	0.882158	0.887174	0.901795	0.817064	0.842051	0.901795
553	0.811594	0.793223	0.739616	0.758747	0.810601	0.857101	0.873035	0.894678	0.900416	0.915088	0.843076	0.855007	0.915088
554	0.811594	0.79198	0.739606	0.758591	0.810414	0.856304	0.872451	0.894399	0.900195	0.914936	0.833656	0.854854	0.914936
555	0.815217	0.790322	0.734955	0.753062	0.805118	0.852265	0.868459	0.890594	0.896656	0.911502	0.813363	0.852184	0.911502
556	0.811594	0.791343	0.73608	0.75448	0.806739	0.854173	0.87078	0.893222	0.899638	0.914077	0.821728	0.855029	0.914077
557	0.815217	0.79543	0.740248	0.757704	0.810332	0.857694	0.874224	0.896341	0.903413	0.918219	0.830384	0.858732	0.918219
558	0.818841	0.78936	0.734562	0.752015	0.805731	0.854287	0.870849	0.892903	0.900105	0.915036	0.825852	0.856132	0.915036
559	0.815217	0.782061	0.722174	0.737803	0.788606	0.836113	0.852817	0.875496	0.882312	0.896965	0.828261	0.839522	0.896965
560	0.822464	0.785561	0.734169	0.748558	0.800997	0.849085	0.865496	0.888744	0.896391	0.911851	0.842532	0.853275	0.911851
561	0.822464	0.777762	0.721922	0.735836	0.787663	0.835941	0.852344	0.875358	0.883059	0.898123	0.821538	0.840721	0.898123
562	0.822464	0.783156	0.725159	0.739476	0.792233	0.842035	0.85847	0.88182	0.889582	0.904666	0.841379	0.847132	0.904666
563	0.822464	0.790375	0.731288	0.745267	0.799177	0.848477	0.865252	0.888209	0.896109	0.91146	0.821484	0.853534	0.91146
564	0.822464	0.778437	0.721049	0.736525	0.791399	0.841199	0.857848	0.881031	0.889358	0.904365	0.837336	0.846989	0.904365
565	0.826087	0.783071	0.728556	0.742454	0.796234	0.845921	0.862075	0.885065	0.893259	0.908688	0.844123	0.850593	0.908688
566	0.822464	0.789006	0.733052	0.745717	0.797968	0.847586	0.863893	0.887583	0.895502	0.911164	0.838896	0.853177	0.911164
567	0.826087	0.792529	0.735001	0.749156	0.80368	0.855722	0.872945	0.896512	0.905973	0.921852	0.843265	0.863554	0.921852
568	0.826087	0.783824	0.721005	0.734429	0.789239	0.841165	0.858635	0.882883	0.892006	0.907527	0.8075	0.850696	0.907527
569	0.82971	0.795744	0.737915	0.750523	0.80545	0.857706	0.875141	0.89925	0.909558	0.925436	0.849482	0.867543	0.925436
570	0.82971	0.787908	0.730331	0.739772	0.792854	0.844115	0.861448	0.885832	0.895366	0.911377	0.822716	0.854466	0.911377
571	0.82971	0.784888	0.723835	0.734634	0.789219	0.842726	0.860527	0.885257	0.895036	0.910989	0.833252	0.854439	0.910989
572	0.833333	0.776696	0.721382	0.729963	0.782491	0.834444	0.851316	0.875881	0.885504	0.901667	0.831708	0.845616	0.901667
573	0.836957	0.781516	0.732498	0.740416	0.794168	0.845646	0.862282	0.886343	0.896014	0.91264	0.833431	0.855582	0.91264
574	0.82971	0.784548	0.723872	0.73376	0.787747	0.841315	0.859113	0.883972	0.89451	0.91063	0.841588	0.854552	0.91063
575	0.82971	0.788842	0.724062	0.733832	0.789967	0.845527	0.864011	0.88925	0.901035	0.916931	0.853587	0.860872	0.916931
576	0.836957	0.789489	0.731811	0.738505	0.793211	0.847976	0.865609	0.891037	0.901905	0.918472	0.827012	0.862035	0.918472
577	0.84058	0.784161	0.728777	0.736173	0.790697	0.845543	0.862912	0.887953	0.898589	0.915419	0.836812	0.85917	0.915419
578	0.836957	0.795252	0.732775	0.739544	0.794698	0.850451	0.869133	0.895241	0.907769	0.924556	0.835918	0.868431	0.924556
579	0.844203	0.780502	0.726679	0.731324	0.785337	0.840634	0.857932	0.883603	0.895246	0.91235	0.840367	0.856591	0.91235
580	0.84058	0.789892	0.727176	0.733166	0.789267	0.846619	0.865344	0.891815	0.904261	0.921137	0.854088	0.86578	0.921137
581	0.84058	0.788362	0.725887	0.731021	0.787313	0.845775	0.864721	0.89128	0.903434	0.920528	0.836773	0.865635	0.920528
582	0.844203	0.784749	0.729	0.72936	0.783706	0.838655	0.856539	0.8829	0.894551	0.911911	0.786481	0.85655	0.911911
583	0.847826	0.788313	0.738561	0.739582	0.793195	0.849037	0.866575	0.893234	0.905083	0.922812	0.83492	0.866685	0.922812
584	0.847826	0.793635	0.737233	0.738897	0.794087	0.852737	0.871164	0.898106	0.911052	0.928869	0.842712	0.873217	0.928869
585	0.847826	0.792687	0.733976	0.736354	0.792534	0.851605	0.870393	0.89769	0.911081	0.928666	0.83869	0.873064	0.928666
586	0.851449	0.789224	0.734136	0.734317	0.792084	0.852328	0.87157	0.899209	0.913969	0.932227	0.85251	0.877039	0.932227
587	0.855072	0.775786	0.728166	0.725657	0.780201	0.838634	0.856441	0.884072	0.897691	0.916027	0.849613	0.861244	0.916027
588	0.855072	0.77597	0.723576	0.719168	0.773796	0.831085	0.849647	0.877247	0.891071	0.909321	0.789532	0.855061	0.909321
589	0.855072	0.793021	0.734938	0.732432	0.790748	0.853258	0.872573	0.901477	0.917089	0.935517	0.86742	0.880578	0.935517
590	0.855072	0.785229	0.72308	0.719449	0.7766	0.839064	0.858944	0.887705	0.903024	0.921212	0.836118	0.867637	0.921212
591	0.858696	0.785845	0.732393	0.727699	0.784211	0.845051	0.86381	0.892411	0.907126	0.925691	0.85896	0.871437	0.925691
592	0.858696	0.778492	0.728195	0.722297	0.777637	0.838365	0.857016	0.885597	0.900255	0.918801	0.825482	0.86489	0.918801
593	0.858696	0.778671	0.72648	0.718993	0.771062	0.831106	0.849886	0.878513	0.893481	0.912303	0.846928	0.85876	0.912303
594	0.862319	0.780992	0.728458	0.722251	0.778359	0.840516	0.8594	0.888389	0.903882	0.922555	0.845395	0.868602	0.922555
595	0.862319	0.781826	0.733465	0.723737	0.775583	0.835239	0.853472	0.882277	0.896988	0.915988	0.839354	0.8623	0.915988
596	0.862319	0.778458	0.723223	0.71614	0.772285	0.836639	0.856467	0.885911	0.902787	0.921528	0.848586	0.868575	0.921528
597	0.862319	0.782524	0.721328	0.713646	0.770249	0.835711	0.855117	0.885806	0.902454	0.921539	0.839083	0.868614	0.921539
598	0.865942	0.778084	0.72803	0.717943	0.774733	0.83892	0.858666	0.888664	0.906013	0.925273	0.834558	0.872283	0.925273
599	0.862319	0.77948	0.718838	0.70883	0.765535	0.831011	0.851756	0.883173	0.90185	0.920959	0.856496	0.868612	0.920959
600	0.869565	0.770427	0.72058	0.709335	0.765163	0.829793	0.848846	0.879542	0.896429	0.915761	0.854707	0.863135	0.915761
601	0.869565	0.782798	0.732303	0.720578	0.775798	0.841811	0.861247	0.892086	0.908951	0.928694	0.863559	0.875802	0.928694
602	0.869565	0.780433	0.726093	0.713918	0.769464	0.83512	0.854684	0.885488	0.902598	0.922101	0.851608	0.869544	0.922101
603	0.869565	0.77487	0.723931	0.712182	0.767765	0.833791	0.853865	0.884744	0.902737	0.921978	0.859371	0.869575	0.921978
604	0.873188	0.776434	0.730259	0.715279	0.770553	0.837473	0.856941	0.888328	0.90577	0.925666	0.838921	0.873165	0.925666
605	0.873188	0.774873	0.726239	0.710667	0.764242	0.829943	0.849495	0.881059	0.899018	0.919001	0.85921	0.866836	0.919001
606	0.873188	0.781442	0.726443	0.709448	0.765558	0.833604	0.853903	0.886425	0.904892	0.924993	0.843769	0.873164	0.924993
607	0.873188	0.783187	0.731359	0.715047	0.771713	0.839222	0.860034	0.892647	0.911587	0.93192	0.868151	0.879499	0.93192
608	0.876812	0.771117	0.723435	0.702936	0.756152	0.823592	0.843496	0.876104	0.894674	0.915131	0.835961	0.864261	0.915131
609	0.876812	0.781517	0.729679	0.709548	0.764827	0.834692	0.855142	0.887818	0.907756	0.928129	0.824094	0.877048	0.928129
610	0.880435	0.776512	0.726535	0.704256	0.759752	0.830335	0.851023	0.884277	0.904253	0.92499	0.813453	0.874069	0.92499
611	0.880435	0.780247	0.725761	0.703175	0.758404	0.829274	0.850531	0.884104	0.904345	0.925209	0.853512	0.874108	0.925209
612	0.880435	0.777336	0.720803	0.699836	0.755335	0.827628	0.849075	0.884031	0.904184	0.925059	0.861603	0.874095	0.925059
613	0.880435	0.77696	0.728052	0.704257	0.760232	0.832433	0.854076	0.88851	0.909997	0.931119	0.851443	0.880338	0.931119
614	0.880435	0.778896	0.722389	0.699989	0.757749	0.831113	0.853429	0.888507	0.910279	0.931419	0.830173	0.880383	0.931419
615	0.884058	0.773022	0.728007	0.702394	0.757815	0.829887	0.850717	0.885097	0.907404	0.928528	0.866684	0.87779	0.928528
616	0.884058	0.777495	0.726745	0.701997	0.756494	0.828354	0.850471	0.885391	0.9068	0.928213	0.832907	0.87766	0.928213
617	0.887681	0.778603	0.725909	0.698769	0.753865	0.829619	0.851742	0.887891	0.909977	0.931846	0.857092	0.881395	0.931846
618	0.891304	0.763161	0.725096	0.695917	0.752131	0.826856	0.848075	0.884495	0.906989	0.928706	0.854727	0.878585	0.928706
619	0.891304	0.76282	0.720426	0.690983	0.745177	0.820359	0.841665	0.878126	0.899875	0.921566	0.837822	0.872326	0.921566
620	0.891304	0.769849	0.723496	0.693049	0.748727	0.824896	0.846672	0.883198	0.906541	0.928502	0.833152	0.878624	0.928502
621	0.891304	0.771751	0.726348	0.694388	0.750449	0.828266	0.850989	0.888938	0.912408	0.934663	0.874258	0.884952	0.934663
622	0.894928	0.770056	0.727734	0.693516	0.746175	0.821978	0.843551	0.880329	0.903001	0.925257	0.854804	0.875909	0.925257
623	0.894928	0.767499	0.726197	0.69523	0.749749	0.827131	0.849171	0.886489	0.909817	0.93197	0.825138	0.882098	0.93197
624	0.891304	0.781371	0.727878	0.694044	0.752248	0.831326	0.855448	0.893326	0.918799	0.941183	0.844027	0.891306	0.941183
625	0.894928	0.772939	0.72801	0.697117	0.753207	0.831108	0.854373	0.892259	0.915604	0.938442	0.86875	0.88852	0.938442
626	0.894928	0.774269	0.726762	0.695603	0.752127	0.83144	0.854127	0.892065	0.915695	0.938332	0.871229	0.888483	0.938332
627	0.898551	0.76626	0.726826	0.691928	0.746541	0.826042	0.848682	0.887702	0.911825	0.934417	0.875302	0.885692	0.934417
628	0.898551	0.760008	0.722405	0.682541	0.733849	0.809312	0.831254	0.868774	0.892537	0.914972	0.842344	0.867177	0.914972
629	0.898551	0.771391	0.728652	0.689812	0.74496	0.827156	0.851367	0.89092	0.917566	0.940822	0.852056	0.892165	0.940822
630	0.902174	0.767462	0.729023	0.690525	0.744777	0.826531	0.849936	0.889342	0.914714	0.937858	0.868097	0.889345	0.937858
631	0.902174	0.764168	0.722504	0.682131	0.734995	0.814462	0.837431	0.876327	0.901642	0.924856	0.842343	0.876779	0.924856
632	0.902174	0.766816	0.730755	0.690371	0.74427	0.825556	0.849348	0.889247	0.914611	0.937864	0.841671	0.88925	0.937864
633	0.902174	0.766963	0.728861	0.688236	0.742528	0.825303	0.848785	0.888446	0.914996	0.938135	0.88538	0.889258	0.938135
634	0.902174	0.772487	0.723835	0.684578	0.740225	0.82307	0.847526	0.887976	0.914426	0.937985	0.835367	0.889209	0.937985
635	0.902174	0.764505	0.72458	0.684893	0.739904	0.822839	0.847257	0.887503	0.913529	0.937081	0.820993	0.889307	0.937081
636	0.902174	0.768452	0.720233	0.676898	0.732987	0.818359	0.844232	0.884134	0.914052	0.937517	0.832115	0.889282	0.937517
637	0.905797	0.754634	0.721074	0.677158	0.728935	0.809663	0.832713	0.872744	0.898522	0.921832	0.822954	0.874038	0.921832
638	0.905797	0.760794	0.722909	0.680974	0.734334	0.817987	0.842865	0.883685	0.910105	0.933593	0.83558	0.886546	0.933593
639	0.905797	0.766568	0.728141	0.680423	0.732123	0.813646	0.836495	0.876991	0.904689	0.928235	0.826402	0.880269	0.928235
640	0.905797	0.765895	0.728468	0.685793	0.739443	0.823958	0.848662	0.89006	0.917312	0.941177	0.85945	0.892794	0.941177
641	0.905797	0.765827	0.723575	0.678125	0.731852	0.816878	0.841017	0.88223	0.910664	0.934325	0.841318	0.886282	0.934325
642	0.905797	0.76971	0.726194	0.682519	0.736414	0.822256	0.847198	0.888987	0.916721	0.941425	0.821088	0.892911	0.941425
643	0.905797	0.768482	0.726903	0.681978	0.735573	0.821094	0.846681	0.888439	0.916397	0.940839	0.851794	0.892781	0.940839
644	0.90942	0.767056	0.720899	0.673985	0.729561	0.819534	0.846309	0.889838	0.9194	0.944444	0.84882	0.896436	0.944444
645	0.913043	0.761412	0.723946	0.676259	0.729206	0.818005	0.84417	0.887207	0.916326	0.941167	0.860514	0.893629	0.941167
646	0.913043	0.755416	0.719276	0.671754	0.723569	0.81162	0.837615	0.880721	0.909484	0.934312	0.84996	0.887398	0.934312
647	0.913043	0.760766	0.724336	0.675639	0.728528	0.817072	0.84379	0.886914	0.915935	0.940809	0.832637	0.893745	0.940809
648	0.913043	0.757712	0.718514	0.670315	0.722223	0.810739	0.837115	0.880188	0.909291	0.93435	0.799373	0.887247	0.93435
649	0.913043	0.76383	0.722975	0.673008	0.726169	0.816003	0.842357	0.886048	0.915944	0.941259	0.841422	0.893647	0.941259
650	0.916667	0.754481	0.723841	0.669126	0.717732	0.805911	0.832108	0.875504	0.905772	0.930794	0.833725	0.884641	0.930794
651	0.916667	0.756673	0.720617	0.6687	0.719887	0.811327	0.837816	0.882151	0.912388	0.937676	0.827544	0.890935	0.937676
652	0.916667	0.751473	0.716316	0.663779	0.71508	0.805371	0.832109	0.875828	0.906209	0.931162	0.812222	0.884534	0.931162
653	0.92029	0.750465	0.725308	0.673107	0.721912	0.813148	0.839939	0.885206	0.914762	0.940349	0.84344	0.894299	0.940349
654	0.92029	0.754938	0.721769	0.664428	0.714419	0.807573	0.835855	0.881078	0.914646	0.940414	0.8471	0.894374	0.940414
655	0.923913	0.744408	0.724012	0.667183	0.713236	0.806269	0.83387	0.879805	0.911403	0.937559	0.842672	0.891584	0.937559
656	0.923913	0.752187	0.728974	0.670322	0.716435	0.810183	0.838688	0.884987	0.917686	0.943703	0.87947	0.897869	0.943703
657	0.923913	0.752411	0.725283	0.66214	0.710588	0.805391	0.835165	0.881773	0.916891	0.943389	0.874802	0.897883	0.943389
658	0.927536	0.739535	0.717189	0.658217	0.705592	0.802676	0.833093	0.879973	0.913281	0.941064	0.809285	0.894984	0.941064
659	0.927536	0.739636	0.722678	0.660216	0.706113	0.803546	0.832252	0.879443	0.913508	0.940854	0.814756	0.895014	0.940854
660	0.927536	0.750382	0.724289	0.657592	0.704576	0.803928	0.835022	0.883142	0.919457	0.946388	0.854458	0.901335	0.946388
661	0.931159	0.732832	0.720699	0.655442	0.698032	0.796139	0.826435	0.874086	0.909404	0.936193	0.829208	0.892366	0.936193
662	0.931159	0.739465	0.720724	0.655939	0.701391	0.800548	0.831598	0.880747	0.915696	0.94381	0.829062	0.898686	0.94381
663	0.931159	0.740597	0.718404	0.651761	0.697202	0.798479	0.830211	0.879005	0.915932	0.943192	0.882354	0.898641	0.943192
664	0.934783	0.732492	0.721678	0.655769	0.698308	0.80023	0.832425	0.882278	0.918527	0.946421	0.844408	0.901972	0.946421
665	0.934783	0.729645	0.716378	0.649529	0.692087	0.794046	0.825786	0.875601	0.911535	0.939395	0.838604	0.895887	0.939395
666	0.934783	0.738243	0.72132	0.650824	0.692894	0.794328	0.825442	0.875031	0.911971	0.94014	0.828924	0.895958	0.94014
667	0.934783	0.738847	0.718599	0.645711	0.690433	0.794673	0.82833	0.879159	0.917225	0.94553	0.868271	0.902196	0.94553
668	0.938406	0.723922	0.719149	0.648566	0.68901	0.793002	0.826023	0.876653	0.914523	0.942459	0.856967	0.899249	0.942459
669	0.938406	0.730916	0.722301	0.649739	0.689677	0.792075	0.825653	0.875563	0.914464	0.943695	0.83823	0.899227	0.943695
670	0.938406	0.732513	0.71215	0.6389	0.682823	0.788291	0.823528	0.875105	0.913647	0.94328	0.842377	0.899329	0.94328
671	0.938406	0.740137	0.718534	0.642108	0.685968	0.792467	0.828061	0.879747	0.919975	0.949531	0.853102	0.905556	0.949531
672	0.942029	0.725403	0.718972	0.644444	0.683303	0.790025	0.825466	0.876944	0.917029	0.946161	0.864508	0.902748	0.946161
673	0.942029	0.740643	0.723834	0.643263	0.683896	0.791503	0.82796	0.881107	0.922308	0.953017	0.845399	0.909076	0.953017
674	0.942029	0.73527	0.721178	0.640299	0.681517	0.790069	0.826756	0.880228	0.922174	0.952838	0.86046	0.909014	0.952838
675	0.942029	0.745459	0.721816	0.64029	0.683693	0.793636	0.832547	0.886863	0.927449	0.959836	0.82088	0.915517	0.959836
676	0.945652	0.728263	0.718216	0.639645	0.676025	0.786553	0.823295	0.876971	0.918654	0.948562	0.84528	0.906323	0.948562
677	0.945652	0.728739	0.716238	0.635213	0.673346	0.784087	0.822525	0.876017	0.919038	0.949503	0.859866	0.906247	0.949503
678	0.949275	0.728932	0.71852	0.634236	0.670715	0.783525	0.822517	0.877964	0.921355	0.952746	0.806844	0.909789	0.952746
679	0.949275	0.73267	0.717009	0.630885	0.667666	0.7803	0.820357	0.876345	0.92058	0.952265	0.833212	0.909667	0.952265
680	0.949275	0.736115	0.719384	0.631809	0.6685	0.780213	0.820568	0.875799	0.919658	0.952854	0.833564	0.909701	0.952854
681	0.952899	0.736591	0.725808	0.635255	0.667224	0.780285	0.820867	0.877431	0.923435	0.955283	0.880319	0.913123	0.955283
682	0.952899	0.732865	0.717808	0.628388	0.662798	0.777344	0.81998	0.876862	0.922617	0.956001	0.844135	0.913164	0.956001
683	0.952899	0.730525	0.718625	0.627195	0.661781	0.776785	0.819714	0.876208	0.923147	0.955565	0.833617	0.913127	0.955565
684	0.952899	0.731708	0.719044	0.625185	0.659819	0.775805	0.818063	0.875556	0.9221	0.955476	0.84496	0.91333	0.955476
685	0.952899	0.725831	0.715957	0.618634	0.654125	0.771313	0.815714	0.873586	0.920961	0.95519	0.829421	0.91305	0.95519
686	0.956522	0.733271	0.717671	0.622148	0.655474	0.772205	0.817392	0.876367	0.92342	0.959359	0.789197	0.916633	0.959359
687	0.956522	0.728593	0.716642	0.618671	0.651407	0.769653	0.816355	0.875496	0.924245	0.958427	0.844913	0.9166	0.958427
688	0.960145	0.733666	0.722375	0.624437	0.652737	0.772719	0.818394	0.877627	0.927696	0.96104	0.843394	0.919953	0.96104
689	0.960145	0.733	0.720331	0.619866	0.650088	0.769121	0.816664	0.876788	0.926711	0.962079	0.856794	0.92006	0.962079
690	0.960145	0.727113	0.720635	0.617424	0.645704	0.767027	0.814567	0.875279	0.927164	0.961318	0.855063	0.920144	0.961318
691	0.960145	0.72051	0.71481	0.606928	0.636199	0.757918	0.809776	0.872391	0.9241	0.961063	0.852206	0.920025	0.961063
692	0.963768	0.731	0.722309	0.616694	0.643635	0.764979	0.815356	0.876779	0.929324	0.964583	0.886783	0.923632	0.964583
693	0.963768	0.730048	0.721399	0.613805	0.641432	0.762108	0.81387	0.875737	0.92806	0.965099	0.82152	0.923571	0.965099
694	0.963768	0.724176	0.719561	0.612055	0.638835	0.761193	0.81317	0.875751	0.928306	0.964896	0.825443	0.923719	0.964896
695	0.967391	0.723129	0.722085	0.61071	0.633559	0.75693	0.811699	0.87562	0.93071	0.968015	0.849529	0.926982	0.968015
696	0.971014	0.715619	0.723898	0.604533	0.624362	0.748797	0.808627	0.874467	0.932178	0.970938	0.865835	0.930636	0.970938
697	0.971014	0.711049	0.72256	0.603564	0.622372	0.746441	0.808249	0.87388	0.931985	0.970663	0.848248	0.930688	0.970663
698	0.974638	0.710487	0.725172	0.600626	0.615345	0.741835	0.806025	0.873215	0.93445	0.973863	0.87412	0.934061	0.973863
699	0.974638	0.704015	0.723973	0.598556	0.612086	0.736358	0.803436	0.872298	0.932435	0.974013	0.860749	0.934121	0.974013
700	0.978261	0.702509	0.725977	0.596098	0.605519	0.731503	0.802416	0.871858	0.935761	0.976694	0.856258	0.93742	0.976694
701	0.978261	0.69872	0.724996	0.595165	0.604079	0.728807	0.800924	0.870802	0.934869	0.976846	0.829626	0.937359	0.976846
702	0.978261	0.695476	0.725012	0.594014	0.601261	0.726087	0.799924	0.870511	0.933082	0.976784	0.796971	0.937579	0.976784
703	0.978261	0.693099	0.723834	0.593276	0.598829	0.724634	0.798508	0.869611	0.933558	0.976594	0.817978	0.93753	0.976594
704	0.978261	0.690045	0.723068	0.591898	0.596023	0.722462	0.796946	0.868755	0.932286	0.97652	0.803396	0.937557	0.97652
705	0.978261	0.688638	0.722393	0.590317	0.593404	0.720034	0.796089	0.867766	0.930541	0.97642	0.806998	0.937506	0.97642
706	0.981884	0.688088	0.725737	0.591073	0.590298	0.714748	0.794656	0.868898	0.934512	0.979751	0.835123	0.940894	0.979751
707	0.981884	0.678987	0.723888	0.588067	0.585566	0.709445	0.792199	0.866966	0.930873	0.979396	0.787496	0.940954	0.979396
708	0.985507	0.684442	0.727036	0.586803	0.578494	0.702319	0.78981	0.866101	0.935373	0.982544	0.852144	0.944534	0.982544
709	0.985507	0.671974	0.725098	0.584435	0.572856	0.695332	0.786968	0.86463	0.931422	0.982119	0.80089	0.944473	0.982119
710	0.98913	0.678481	0.72818	0.582774	0.562425	0.683386	0.782079	0.862357	0.934306	0.985197	0.782634	0.947918	0.985197
711	0.98913	0.67117	0.726765	0.581758	0.559994	0.679524	0.781578	0.861785	0.932154	0.984741	0.723407	0.947969	0.984741
712	0.992754	0.6785	0.729219	0.579693	0.547698	0.662515	0.774749	0.858573	0.932473	0.987575	0.822924	0.951241	0.987575
713	0.996377	0.685829	0.73123	0.57862	0.531397	0.638657	0.764988	0.854612	0.92983	0.98952	0.733339	0.954959	0.98952
714	1	0.70375	0.734607	0.578546	0.515038	0.611885	0.753834	0.850198	0.926841	0.991286	0.658314	0.9582	0.991286

## Sheet: Fig.d
No.	Normalized graph density	Parameter number									Random parameter	Random cut method	Transferred parameters
		1	2	3	4	5	6	7	8	9
1	0.0830536	0.735017	0.689292	0.668687	0.654092	0.643888	0.63494	0.628446	0.622657	0.617958	0.56743	0.542715	0.735017
2	0.084717	0.753734	0.717025	0.698309	0.684114	0.673752	0.665413	0.658869	0.653281	0.648552	0.572818	0.57136	0.753734
3	0.0864134	0.747281	0.703348	0.682827	0.668188	0.657675	0.648785	0.642197	0.636064	0.631366	0.565432	0.554591	0.747281
4	0.0847987	0.767745	0.723663	0.70444	0.690108	0.679824	0.671382	0.664814	0.659154	0.654514	0.556746	0.579691	0.767745
5	0.0885433	0.762065	0.714696	0.694242	0.679366	0.668442	0.659525	0.652892	0.647126	0.642182	0.56989	0.566492	0.762065
6	0.0892144	0.762718	0.714186	0.693027	0.677141	0.666034	0.65665	0.650059	0.643812	0.638784	0.550089	0.55929	0.762718
7	0.0904268	0.764723	0.727162	0.707297	0.692596	0.681784	0.67274	0.665983	0.659498	0.654951	0.558257	0.572938	0.764723
8	0.0868549	0.761876	0.719334	0.699656	0.684818	0.674399	0.665662	0.65925	0.653541	0.64868	0.56453	0.572497	0.761876
9	0.08801	0.764015	0.738503	0.722922	0.710513	0.701069	0.693339	0.687566	0.682178	0.677407	0.565026	0.601575	0.764015
10	0.086952	0.7382	0.693306	0.673161	0.658669	0.648141	0.639377	0.63291	0.627081	0.622249	0.5492	0.546777	0.7382
11	0.0923897	0.785657	0.754559	0.73523	0.720465	0.709326	0.700313	0.69338	0.687173	0.681757	0.593575	0.597085	0.785657
12	0.0932269	0.742472	0.697796	0.677031	0.662016	0.65123	0.642139	0.635528	0.629492	0.624692	0.531525	0.546562	0.742472
13	0.0931578	0.733637	0.689047	0.66894	0.653852	0.643821	0.634795	0.628402	0.622693	0.617662	0.547137	0.542086	0.733637
14	0.091654	0.740917	0.702003	0.683303	0.669106	0.65916	0.650718	0.644433	0.638825	0.634031	0.588035	0.557857	0.740917
15	0.0763901	0.768734	0.718287	0.697505	0.68275	0.671945	0.662948	0.656591	0.6507	0.64583	0.557526	0.570697	0.768734
16	0.0959273	0.754152	0.718736	0.699712	0.685556	0.675241	0.666868	0.660272	0.654387	0.649537	0.568487	0.571174	0.754152
17	0.0916409	0.744208	0.709916	0.691505	0.677325	0.667266	0.65863	0.652367	0.646344	0.641579	0.550493	0.563775	0.744208
18	0.09875	0.764877	0.736588	0.718846	0.704964	0.694855	0.686036	0.679705	0.673516	0.668804	0.598015	0.588047	0.764877
19	0.0959305	0.765507	0.737723	0.721029	0.708018	0.698688	0.690637	0.684389	0.679266	0.674429	0.544258	0.598529	0.765507
20	0.0953288	0.730607	0.696819	0.678908	0.664992	0.655165	0.646684	0.64033	0.634639	0.630222	0.552176	0.554218	0.730607
21	0.098029	0.787531	0.746943	0.726843	0.711866	0.701226	0.692235	0.6854	0.679344	0.674456	0.5805	0.594289	0.787531
22	0.0990592	0.775533	0.740263	0.721375	0.706747	0.69652	0.687505	0.681206	0.675133	0.67018	0.570283	0.590334	0.775533
23	0.100557	0.783153	0.749956	0.731647	0.717711	0.707448	0.698858	0.692466	0.68686	0.682097	0.565503	0.603758	0.783153
24	0.0968101	0.77472	0.730422	0.708908	0.693242	0.681974	0.672626	0.665394	0.659362	0.653999	0.566302	0.571227	0.77472
25	0.0977232	0.771148	0.741933	0.725402	0.712662	0.703457	0.695259	0.689209	0.683871	0.679475	0.579065	0.606571	0.771148
26	0.101612	0.763194	0.727933	0.709537	0.695484	0.685239	0.676284	0.669623	0.66376	0.658919	0.568334	0.578857	0.763194
27	0.0994698	0.780994	0.746407	0.72811	0.714318	0.704421	0.695863	0.689505	0.683772	0.678906	0.585323	0.601764	0.780994
28	0.101656	0.791857	0.754075	0.735113	0.721242	0.710784	0.702276	0.695882	0.689941	0.685265	0.580858	0.608134	0.791857
29	0.101254	0.756041	0.722741	0.703958	0.689541	0.679488	0.670655	0.664018	0.657993	0.653191	0.583938	0.573575	0.756041
30	0.109376	0.763613	0.728879	0.709448	0.694465	0.684007	0.674786	0.668111	0.66194	0.656754	0.581955	0.575016	0.763613
31	0.108056	0.750877	0.727212	0.710093	0.69677	0.687195	0.678673	0.672306	0.666536	0.661577	0.589802	0.579688	0.750877
32	0.0985579	0.772261	0.74817	0.732078	0.719048	0.709761	0.7015	0.695259	0.689569	0.684788	0.591466	0.604067	0.772261
33	0.112466	0.741726	0.714286	0.696863	0.683244	0.673358	0.664656	0.658326	0.652387	0.647723	0.584903	0.567315	0.741726
34	0.108252	0.754057	0.725614	0.706768	0.692617	0.682106	0.672986	0.665946	0.660071	0.655185	0.58176	0.571642	0.754057
35	0.109135	0.756024	0.727455	0.70875	0.694969	0.684468	0.675393	0.668926	0.662904	0.65781	0.584751	0.575321	0.756024
36	0.0989075	0.765928	0.734728	0.715442	0.700596	0.689792	0.680795	0.673955	0.667647	0.662486	0.608395	0.579121	0.765928
37	0.111522	0.765337	0.734645	0.715927	0.701608	0.691189	0.682219	0.67552	0.669416	0.664386	0.539336	0.582793	0.765337
38	0.106236	0.74819	0.710653	0.691154	0.676745	0.666215	0.657243	0.650547	0.644652	0.639551	0.556374	0.558409	0.74819
39	0.117607	0.764025	0.743379	0.727714	0.71493	0.705855	0.697679	0.69177	0.686165	0.681693	0.621253	0.603894	0.764025
40	0.109036	0.736733	0.70419	0.686356	0.672643	0.66277	0.654382	0.648038	0.642117	0.637355	0.557357	0.559304	0.736733
41	0.109781	0.767234	0.734807	0.717225	0.703672	0.693946	0.685543	0.679383	0.674016	0.669211	0.592446	0.594334	0.767234
42	0.117392	0.787212	0.760128	0.7417	0.727174	0.716858	0.707744	0.700874	0.694735	0.689703	0.603008	0.604506	0.787212
43	0.117411	0.764539	0.750771	0.735271	0.722341	0.712788	0.704329	0.697608	0.691904	0.68693	0.613037	0.599506	0.764539
44	0.104676	0.770849	0.738335	0.719743	0.705448	0.695106	0.686419	0.679844	0.673747	0.669207	0.582289	0.588832	0.770849
45	0.116999	0.774539	0.754278	0.738182	0.725729	0.716336	0.708147	0.701955	0.6964	0.691844	0.624982	0.614253	0.774539
46	0.106178	0.771406	0.738879	0.719945	0.705438	0.694971	0.685895	0.679599	0.673178	0.668442	0.576984	0.586436	0.771406
47	0.121497	0.748723	0.719263	0.700861	0.686556	0.675962	0.667165	0.660545	0.654441	0.649779	0.528772	0.568793	0.748723
48	0.114418	0.767015	0.739082	0.72044	0.70625	0.695734	0.686478	0.679793	0.673523	0.668568	0.578743	0.582113	0.767015
49	0.120921	0.782878	0.754773	0.736295	0.721248	0.711233	0.701932	0.695095	0.688926	0.683719	0.603807	0.599325	0.782878
50	0.127458	0.750665	0.738636	0.723462	0.711208	0.701742	0.693319	0.687184	0.681478	0.67663	0.586514	0.593458	0.750665
51	0.118288	0.777141	0.750714	0.732482	0.71814	0.707592	0.698811	0.692113	0.686053	0.680803	0.601259	0.597547	0.777141
52	0.103678	0.770896	0.73701	0.718334	0.704182	0.693961	0.685023	0.678398	0.672285	0.667232	0.571199	0.586065	0.770896
53	0.114289	0.748451	0.717383	0.697694	0.682863	0.671929	0.66257	0.65612	0.649867	0.644624	0.574926	0.560555	0.748451
54	0.126337	0.742599	0.733168	0.719469	0.707955	0.699282	0.691664	0.685743	0.680459	0.675821	0.626572	0.597927	0.742599
55	0.12744	0.76751	0.75347	0.738988	0.726368	0.717159	0.709037	0.702992	0.696989	0.692344	0.565981	0.609573	0.76751
56	0.122853	0.766785	0.746773	0.730411	0.717132	0.707296	0.69891	0.692474	0.686685	0.681513	0.559971	0.598715	0.766785
57	0.123978	0.773072	0.759151	0.744371	0.731995	0.722851	0.714911	0.708766	0.703035	0.698381	0.622836	0.617323	0.773072
58	0.12575	0.749343	0.731381	0.715147	0.701851	0.691984	0.682997	0.676534	0.67044	0.665522	0.565066	0.579249	0.749343
59	0.135573	0.767842	0.75164	0.735893	0.723047	0.713335	0.705232	0.698439	0.692811	0.688052	0.622462	0.604971	0.767842
60	0.122459	0.766684	0.746509	0.73099	0.718883	0.709437	0.701927	0.695633	0.6904	0.685859	0.620355	0.609539	0.766684
61	0.128279	0.748479	0.725673	0.70759	0.693382	0.683205	0.674166	0.667585	0.661524	0.656437	0.564305	0.572959	0.748479
62	0.134574	0.803704	0.787467	0.771028	0.75744	0.747411	0.738873	0.732153	0.726116	0.721278	0.645657	0.634168	0.803704
63	0.139346	0.79457	0.777751	0.762222	0.749493	0.740094	0.731792	0.72538	0.719546	0.714772	0.632205	0.631621	0.79457
64	0.133911	0.793559	0.773262	0.756883	0.744054	0.734272	0.725814	0.719414	0.713786	0.708981	0.610707	0.628114	0.793559
65	0.128297	0.761851	0.748022	0.73323	0.721247	0.712256	0.704163	0.698253	0.69237	0.687728	0.586378	0.605348	0.761851
66	0.141697	0.779264	0.7677	0.751542	0.738282	0.728318	0.719436	0.713017	0.706784	0.701671	0.609314	0.614027	0.779264
67	0.128382	0.774818	0.763872	0.749779	0.737764	0.728729	0.720526	0.71431	0.708643	0.704047	0.632379	0.620515	0.774818
68	0.125699	0.75129	0.741549	0.728096	0.716536	0.707834	0.699951	0.6942	0.688736	0.684122	0.59193	0.60379	0.75129
69	0.14087	0.786063	0.772606	0.756167	0.742637	0.732647	0.723629	0.71691	0.710783	0.705727	0.627817	0.616897	0.786063
70	0.130279	0.774924	0.753738	0.738035	0.725382	0.716156	0.708143	0.701909	0.696593	0.691569	0.628117	0.613333	0.774924
71	0.13636	0.796402	0.780547	0.764341	0.751025	0.741291	0.732729	0.726038	0.720455	0.71523	0.611274	0.629607	0.796402
72	0.133296	0.766532	0.759288	0.746551	0.735381	0.726772	0.719099	0.712989	0.70772	0.70301	0.614681	0.620207	0.766532
73	0.141286	0.749785	0.739978	0.726278	0.714975	0.706246	0.698138	0.692261	0.68685	0.682335	0.612373	0.601219	0.749785
74	0.144431	0.760134	0.746492	0.731097	0.718404	0.708936	0.700951	0.694565	0.6891	0.684154	0.595702	0.603325	0.760134
75	0.13447	0.782927	0.7643	0.747418	0.73393	0.723802	0.715147	0.708379	0.702621	0.69755	0.59411	0.613477	0.782927
76	0.142051	0.769441	0.759256	0.743973	0.731386	0.721627	0.713197	0.706593	0.700677	0.695614	0.596232	0.609216	0.769441
77	0.136508	0.743487	0.730928	0.716499	0.70463	0.695655	0.687849	0.681796	0.676401	0.671694	0.589233	0.591649	0.743487
78	0.149546	0.778266	0.775274	0.761219	0.748913	0.73959	0.731223	0.724646	0.718798	0.713713	0.642553	0.62525	0.778266
79	0.150621	0.785123	0.783179	0.770499	0.759122	0.750373	0.742468	0.736363	0.730942	0.726271	0.642267	0.64236	0.785123
80	0.147753	0.751672	0.745479	0.731273	0.719311	0.709873	0.70185	0.695441	0.689768	0.685035	0.620836	0.60141	0.751672
81	0.143307	0.763231	0.755417	0.741433	0.729453	0.720125	0.712447	0.706246	0.700511	0.695498	0.604517	0.611919	0.763231
82	0.148402	0.759787	0.747679	0.732369	0.719753	0.710273	0.702133	0.6958	0.689966	0.68498	0.607159	0.601984	0.759787
83	0.142728	0.78266	0.775875	0.762184	0.7502	0.741194	0.733214	0.726854	0.721371	0.716357	0.640859	0.631462	0.78266
84	0.149748	0.760516	0.751734	0.736999	0.724586	0.715252	0.706959	0.700803	0.695068	0.690126	0.624811	0.606656	0.760516
85	0.148279	0.810091	0.796421	0.779765	0.765834	0.755506	0.746742	0.739966	0.733812	0.728606	0.636981	0.640717	0.810091
86	0.15369	0.764485	0.748743	0.731225	0.71716	0.707048	0.698144	0.69143	0.68499	0.6801	0.610927	0.593354	0.764485
87	0.154233	0.789461	0.787802	0.774409	0.762436	0.753389	0.745248	0.739032	0.73307	0.728103	0.638111	0.640164	0.789461
88	0.152917	0.801393	0.798677	0.784588	0.772136	0.762684	0.754132	0.747681	0.741879	0.736774	0.659776	0.647846	0.801393
89	0.158679	0.763676	0.757558	0.742836	0.730295	0.720814	0.71242	0.706157	0.700183	0.695156	0.597382	0.609191	0.763676
90	0.155257	0.772894	0.76625	0.75255	0.740723	0.732184	0.723901	0.71786	0.712312	0.707274	0.605572	0.622214	0.772894
91	0.161729	0.784031	0.782788	0.769798	0.75835	0.749239	0.741423	0.734968	0.729338	0.724644	0.63638	0.638074	0.784031
92	0.158899	0.777439	0.774854	0.761913	0.750077	0.741075	0.733023	0.726879	0.720917	0.716149	0.634127	0.628896	0.777439
93	0.158106	0.775436	0.771661	0.757787	0.746089	0.736619	0.728383	0.722164	0.716192	0.711303	0.627434	0.624136	0.775436
94	0.154972	0.734931	0.737974	0.725897	0.715074	0.7065	0.69882	0.692799	0.68727	0.682709	0.599146	0.597916	0.737974
95	0.16153	0.781805	0.78068	0.767177	0.755267	0.746005	0.737976	0.73161	0.725588	0.720938	0.633101	0.631377	0.781805
96	0.163614	0.797958	0.799094	0.786717	0.775456	0.766709	0.758844	0.752703	0.746784	0.742171	0.652716	0.654227	0.799094
97	0.154267	0.773811	0.766327	0.751652	0.739321	0.729951	0.721554	0.715088	0.709475	0.704436	0.626699	0.618795	0.773811
98	0.163416	0.772109	0.767069	0.752728	0.740594	0.731211	0.722981	0.716847	0.710881	0.705955	0.620606	0.620628	0.772109
99	0.157314	0.804947	0.804009	0.790796	0.779017	0.769781	0.761657	0.754958	0.749116	0.744384	0.638	0.653715	0.804947
100	0.156805	0.772274	0.768921	0.75546	0.743811	0.734709	0.726754	0.720428	0.714522	0.709913	0.621811	0.624797	0.772274
101	0.167164	0.717856	0.720627	0.709358	0.698922	0.690709	0.683433	0.67781	0.672607	0.66828	0.589519	0.587932	0.720627
102	0.154339	0.766812	0.767999	0.757277	0.74735	0.739428	0.732113	0.726663	0.721318	0.716721	0.615324	0.632744	0.767999
103	0.165275	0.777932	0.774844	0.760268	0.747806	0.738113	0.729622	0.722759	0.717176	0.712009	0.622655	0.622484	0.777932
104	0.15102	0.7489	0.741073	0.726985	0.714722	0.705518	0.697375	0.691244	0.685667	0.680781	0.601137	0.596797	0.7489
105	0.161378	0.768082	0.763059	0.749216	0.737346	0.728482	0.72049	0.714517	0.708757	0.704018	0.622051	0.62195	0.768082
106	0.177823	0.788833	0.787848	0.774728	0.763334	0.754556	0.746678	0.740531	0.734975	0.730551	0.678753	0.646012	0.788833
107	0.170349	0.793235	0.797131	0.78603	0.775351	0.767106	0.759196	0.753384	0.747721	0.743183	0.656775	0.655035	0.797131
108	0.17396	0.752141	0.752226	0.740948	0.730709	0.722999	0.715665	0.710107	0.70501	0.700628	0.622828	0.622193	0.752226
109	0.163723	0.787859	0.785858	0.774197	0.76383	0.755544	0.747986	0.742297	0.736982	0.732739	0.642194	0.650783	0.787859
110	0.170383	0.784283	0.791692	0.781357	0.771057	0.762953	0.755414	0.749419	0.74381	0.739282	0.65692	0.649902	0.791692
111	0.170212	0.775446	0.784037	0.77387	0.764018	0.755923	0.748696	0.742879	0.73768	0.733158	0.625571	0.648439	0.784037
112	0.173106	0.779413	0.779214	0.765107	0.752871	0.743589	0.735344	0.728935	0.722949	0.718124	0.628404	0.630371	0.779413
113	0.184178	0.790017	0.798885	0.786577	0.775403	0.766387	0.758179	0.751788	0.745785	0.740888	0.623477	0.648672	0.798885
114	0.166883	0.775752	0.778575	0.767159	0.756534	0.748149	0.74071	0.734802	0.729266	0.724732	0.642814	0.639615	0.778575
115	0.183196	0.773094	0.77877	0.768541	0.758622	0.750755	0.743416	0.737672	0.732482	0.727809	0.639361	0.641629	0.77877
116	0.186518	0.767421	0.772709	0.760955	0.750053	0.741531	0.733737	0.727884	0.722346	0.717515	0.62911	0.631242	0.772709
117	0.179013	0.753719	0.760824	0.751697	0.742604	0.735494	0.72867	0.723354	0.718326	0.71396	0.630279	0.631639	0.760824
118	0.174957	0.785616	0.787051	0.775053	0.764308	0.755954	0.748278	0.742483	0.737121	0.732236	0.653712	0.646697	0.787051
119	0.178123	0.770775	0.772927	0.763803	0.754671	0.747389	0.740681	0.735519	0.730586	0.726507	0.647557	0.644383	0.772927
120	0.18917	0.772694	0.781362	0.771074	0.761396	0.753588	0.745999	0.740408	0.735013	0.730689	0.64862	0.645149	0.781362
121	0.181059	0.764612	0.765965	0.753914	0.743123	0.734556	0.727018	0.721189	0.715712	0.711218	0.637971	0.627413	0.765965
122	0.177481	0.787194	0.791537	0.779901	0.769072	0.760425	0.752707	0.746769	0.741156	0.736507	0.638973	0.649863	0.791537
123	0.19067	0.778452	0.781669	0.770142	0.759833	0.751355	0.743961	0.738153	0.732771	0.728182	0.644434	0.645075	0.781669
124	0.185759	0.772345	0.778517	0.768393	0.758877	0.75108	0.743904	0.738506	0.733139	0.72908	0.641185	0.644902	0.778517
125	0.18844	0.776652	0.786091	0.775558	0.765608	0.757536	0.750135	0.74398	0.738887	0.734302	0.628709	0.647273	0.786091
126	0.190133	0.781637	0.787758	0.777409	0.767204	0.759488	0.751986	0.746156	0.740924	0.736683	0.660028	0.652209	0.787758
127	0.179579	0.805054	0.813132	0.80301	0.792844	0.784922	0.777439	0.771504	0.766151	0.761602	0.671859	0.673139	0.813132
128	0.174352	0.796765	0.8001	0.789079	0.778892	0.770638	0.762922	0.757252	0.751613	0.747251	0.660318	0.659921	0.8001
129	0.190641	0.787272	0.793523	0.782855	0.772926	0.764887	0.757676	0.751853	0.746436	0.741947	0.673732	0.656734	0.793523
130	0.184727	0.768355	0.773628	0.76286	0.75276	0.744507	0.737246	0.731426	0.726449	0.721798	0.624784	0.639076	0.773628
131	0.178893	0.785466	0.789382	0.778989	0.768687	0.76055	0.753184	0.747503	0.742083	0.737525	0.659064	0.651037	0.789382
132	0.192265	0.754598	0.766895	0.758209	0.749199	0.741988	0.735137	0.729783	0.72463	0.720493	0.626059	0.63608	0.766895
133	0.181171	0.766977	0.770375	0.759625	0.749413	0.741408	0.73406	0.728411	0.72314	0.718472	0.632789	0.633833	0.770375
134	0.183943	0.783185	0.787785	0.776156	0.765514	0.756968	0.749236	0.743394	0.737847	0.732932	0.646383	0.646923	0.787785
135	0.189975	0.738981	0.746149	0.735166	0.724944	0.7172	0.709795	0.704083	0.698918	0.694732	0.613037	0.613144	0.746149
136	0.195589	0.77428	0.784576	0.773355	0.763083	0.754606	0.746908	0.740891	0.735381	0.730675	0.647498	0.641687	0.784576
137	0.181506	0.778905	0.783451	0.771693	0.760985	0.752211	0.744452	0.738501	0.732999	0.728061	0.649373	0.641835	0.783451
138	0.191525	0.789161	0.803398	0.795038	0.78639	0.778666	0.771933	0.766357	0.761062	0.756666	0.648787	0.668835	0.803398
139	0.182331	0.751549	0.758544	0.748457	0.739301	0.731413	0.72433	0.718643	0.713411	0.709168	0.607211	0.625252	0.758544
140	0.199927	0.778996	0.795254	0.785941	0.776271	0.768384	0.760753	0.755181	0.749701	0.745115	0.668274	0.655716	0.795254
141	0.196564	0.778671	0.790666	0.780967	0.771679	0.763682	0.756512	0.750838	0.745552	0.741089	0.662514	0.65309	0.790666
142	0.185664	0.792022	0.799054	0.790231	0.781349	0.77394	0.767198	0.76178	0.756694	0.752256	0.671512	0.666032	0.799054
143	0.19305	0.770607	0.781087	0.771918	0.762547	0.755122	0.748137	0.742665	0.737524	0.733392	0.650023	0.651694	0.781087
144	0.183625	0.776374	0.782464	0.771934	0.761616	0.75344	0.746015	0.740148	0.734667	0.730096	0.64184	0.641944	0.782464
145	0.193495	0.792386	0.803743	0.794112	0.784908	0.777097	0.769786	0.764047	0.758961	0.754371	0.663476	0.667064	0.803743
146	0.18831	0.784988	0.792859	0.781635	0.770839	0.762411	0.754772	0.748747	0.74295	0.738143	0.647427	0.648783	0.792859
147	0.200129	0.793552	0.805943	0.796617	0.787159	0.779436	0.772094	0.766635	0.761186	0.756594	0.670445	0.667017	0.805943
148	0.212682	0.773582	0.784596	0.776497	0.768232	0.76106	0.754653	0.749493	0.744639	0.740372	0.678353	0.658303	0.784596
149	0.188635	0.78842	0.79905	0.787609	0.776829	0.768113	0.760288	0.753945	0.748116	0.743416	0.650875	0.653593	0.79905
150	0.173102	0.768181	0.767206	0.755225	0.744527	0.736072	0.728466	0.722643	0.717222	0.712713	0.630853	0.628444	0.768181
151	0.218192	0.786695	0.80795	0.801126	0.793521	0.786627	0.780129	0.775091	0.770016	0.765841	0.692226	0.678228	0.80795
152	0.209405	0.782551	0.795723	0.787592	0.778771	0.771647	0.764901	0.75954	0.754638	0.750202	0.655894	0.666062	0.795723
153	0.208017	0.775296	0.78759	0.777555	0.767563	0.759666	0.752179	0.746267	0.740954	0.736505	0.64749	0.649236	0.78759
154	0.208746	0.787126	0.797845	0.787761	0.778035	0.769922	0.76259	0.756759	0.751521	0.74663	0.659891	0.659897	0.797845
155	0.195154	0.761696	0.77567	0.767527	0.758841	0.751489	0.744744	0.739438	0.734409	0.730007	0.648557	0.643792	0.77567
156	0.20518	0.770965	0.780599	0.77171	0.762491	0.755033	0.748288	0.742899	0.737796	0.733686	0.641336	0.650176	0.780599
157	0.209587	0.797865	0.81086	0.801725	0.792218	0.784535	0.777491	0.771816	0.766445	0.761949	0.676398	0.675163	0.81086
158	0.213877	0.777968	0.79112	0.782277	0.773712	0.766366	0.759711	0.754101	0.749217	0.744903	0.650691	0.660914	0.79112
159	0.218006	0.769754	0.784444	0.775415	0.766041	0.758307	0.751331	0.745785	0.740369	0.735921	0.630888	0.650344	0.784444
160	0.19213	0.78597	0.795116	0.785767	0.77618	0.768343	0.761356	0.755795	0.750732	0.746202	0.638763	0.662366	0.795116
161	0.212813	0.786657	0.8034	0.796527	0.788837	0.782077	0.775899	0.77066	0.765928	0.761708	0.681192	0.676889	0.8034
162	0.197619	0.777345	0.788252	0.779768	0.770945	0.763577	0.756843	0.751478	0.746207	0.742066	0.668389	0.657911	0.788252
163	0.211607	0.778538	0.797036	0.788818	0.780182	0.772754	0.765816	0.76025	0.755125	0.750625	0.665742	0.66285	0.797036
164	0.197271	0.797046	0.808514	0.799485	0.790027	0.782524	0.775303	0.769723	0.76457	0.759974	0.68853	0.674609	0.808514
165	0.181802	0.767119	0.771207	0.760218	0.750076	0.741958	0.734967	0.72888	0.723528	0.719035	0.624695	0.634658	0.771207
166	0.231312	0.799071	0.820901	0.815586	0.808823	0.802379	0.796299	0.791421	0.786631	0.782716	0.694391	0.695319	0.820901
167	0.187132	0.78808	0.791725	0.780069	0.76967	0.761102	0.753772	0.747519	0.742278	0.737746	0.612457	0.653251	0.791725
168	0.217907	0.760692	0.776246	0.767509	0.758589	0.7515	0.744563	0.739195	0.734038	0.729723	0.627714	0.645919	0.776246
169	0.205913	0.802952	0.816391	0.807979	0.799269	0.791908	0.785205	0.779583	0.774536	0.770035	0.683798	0.683235	0.816391
170	0.211965	0.772804	0.786591	0.779431	0.771711	0.765092	0.758828	0.753817	0.749128	0.745196	0.637221	0.662958	0.786591
171	0.214028	0.745135	0.760034	0.751457	0.742529	0.735171	0.728419	0.722849	0.717832	0.713664	0.63256	0.629262	0.760034
172	0.203898	0.770802	0.781209	0.77145	0.761492	0.753545	0.746429	0.740802	0.735468	0.730802	0.644404	0.64532	0.781209
173	0.217678	0.794403	0.811946	0.805786	0.798358	0.792006	0.785695	0.780864	0.775936	0.772041	0.663871	0.685937	0.811946
174	0.192319	0.767874	0.776355	0.765924	0.755555	0.747623	0.740075	0.734421	0.728976	0.724564	0.630811	0.639192	0.776355
175	0.209445	0.753261	0.765298	0.754933	0.744963	0.736885	0.729403	0.723713	0.718328	0.713826	0.631121	0.628346	0.765298
176	0.240265	0.783497	0.80513	0.798267	0.790184	0.783146	0.776741	0.771362	0.766484	0.762153	0.678381	0.676232	0.80513
177	0.21685	0.785231	0.80081	0.791817	0.782509	0.774683	0.767859	0.762246	0.75708	0.752577	0.663796	0.666107	0.80081
178	0.205679	0.774874	0.786809	0.777115	0.767719	0.759575	0.752535	0.746607	0.741552	0.736945	0.645751	0.650172	0.786809
179	0.224942	0.781344	0.802387	0.796432	0.789088	0.78243	0.776367	0.771181	0.766232	0.762184	0.675107	0.675954	0.802387
180	0.214499	0.787263	0.806556	0.798693	0.790077	0.782505	0.77538	0.770119	0.765041	0.760478	0.65921	0.671611	0.806556
181	0.202348	0.786886	0.800131	0.789898	0.779953	0.771531	0.764364	0.758407	0.752805	0.748129	0.658609	0.65881	0.800131
182	0.202397	0.778508	0.796408	0.790677	0.783704	0.777326	0.771292	0.76637	0.761579	0.757452	0.664329	0.674001	0.796408
183	0.213587	0.790051	0.81029	0.803915	0.795973	0.789179	0.782817	0.777492	0.772623	0.768401	0.672977	0.680941	0.81029
184	0.223218	0.751289	0.769097	0.762332	0.754416	0.747704	0.741112	0.736188	0.731146	0.72726	0.613258	0.642432	0.769097
185	0.221948	0.777602	0.792814	0.785273	0.776942	0.769952	0.763312	0.758002	0.753083	0.749187	0.664664	0.664226	0.792814
186	0.207435	0.791817	0.804662	0.794854	0.785316	0.777358	0.769888	0.764117	0.758744	0.753969	0.663126	0.665561	0.804662
187	0.218598	0.800614	0.813887	0.806109	0.798096	0.791355	0.784892	0.77965	0.774764	0.770712	0.670005	0.688635	0.813887
188	0.230285	0.782958	0.80125	0.7931	0.784693	0.777313	0.770598	0.765133	0.759996	0.755573	0.665725	0.667817	0.80125
189	0.228793	0.774092	0.794861	0.788893	0.782031	0.775545	0.76935	0.764418	0.759861	0.7558	0.673394	0.67052	0.794861
190	0.196594	0.724856	0.73537	0.725889	0.716761	0.709257	0.702032	0.696876	0.692016	0.687592	0.618918	0.606076	0.73537
191	0.233537	0.751098	0.772542	0.766811	0.759766	0.75355	0.74747	0.74283	0.738166	0.734141	0.66759	0.65122	0.772542
192	0.221855	0.787934	0.802518	0.794832	0.786703	0.779691	0.773179	0.768018	0.763165	0.759038	0.679308	0.6761	0.802518
193	0.222164	0.777932	0.79624	0.788716	0.780707	0.77376	0.767278	0.761903	0.756966	0.75285	0.654369	0.666557	0.79624
194	0.228444	0.755921	0.774343	0.767283	0.759591	0.752816	0.746476	0.741309	0.736496	0.732501	0.660829	0.649487	0.774343
195	0.254596	0.749995	0.776478	0.771761	0.764962	0.75881	0.753053	0.74828	0.743512	0.739578	0.654264	0.655062	0.776478
196	0.230231	0.799074	0.823344	0.816127	0.807764	0.800368	0.793315	0.787937	0.782578	0.778108	0.684569	0.685739	0.823344
197	0.236299	0.806479	0.828806	0.822795	0.81531	0.808637	0.802349	0.797154	0.792247	0.787953	0.707661	0.699579	0.828806
198	0.211236	0.786406	0.804248	0.797171	0.789099	0.782194	0.77552	0.770357	0.765261	0.761045	0.658074	0.67387	0.804248
199	0.23809	0.76826	0.790417	0.784754	0.777358	0.771075	0.764848	0.759728	0.755084	0.751054	0.671648	0.665687	0.790417
200	0.22561	0.768706	0.785602	0.77955	0.772265	0.766001	0.759862	0.755085	0.750459	0.746558	0.663618	0.662136	0.785602
201	0.231005	0.794078	0.81729	0.811905	0.804761	0.798531	0.792238	0.787321	0.782509	0.778344	0.65719	0.690298	0.81729
202	0.238112	0.770089	0.79442	0.789184	0.782516	0.776366	0.770241	0.765282	0.760735	0.756675	0.656087	0.671432	0.79442
203	0.258295	0.771182	0.795993	0.791649	0.7853	0.779402	0.773906	0.769321	0.764666	0.760765	0.675939	0.678316	0.795993
204	0.209039	0.771686	0.786668	0.778465	0.769902	0.762856	0.756056	0.750807	0.745816	0.741585	0.658968	0.65771	0.786668
205	0.254042	0.777898	0.801795	0.796553	0.789616	0.783431	0.777215	0.772377	0.767794	0.763586	0.684382	0.67928	0.801795
206	0.247129	0.812727	0.836808	0.833087	0.826855	0.82129	0.815572	0.810894	0.806515	0.802591	0.731871	0.716319	0.836808
207	0.24901	0.78815	0.814507	0.810708	0.804669	0.799241	0.793452	0.788753	0.784401	0.780533	0.691172	0.695566	0.814507
208	0.244604	0.749007	0.775058	0.770395	0.763762	0.757742	0.751925	0.747144	0.742611	0.738583	0.654113	0.654025	0.775058
209	0.269843	0.772966	0.802058	0.798903	0.793464	0.787927	0.7827	0.778213	0.77365	0.769833	0.68886	0.683751	0.802058
210	0.230207	0.794222	0.812931	0.807384	0.800213	0.794217	0.788192	0.783361	0.778868	0.774721	0.693893	0.690275	0.812931
211	0.238447	0.784058	0.80779	0.802673	0.795989	0.790069	0.784186	0.779248	0.774813	0.770617	0.678377	0.68681	0.80779
212	0.22511	0.772342	0.789571	0.782473	0.774696	0.767966	0.761588	0.756576	0.751562	0.747346	0.661216	0.662405	0.789571
213	0.264474	0.776779	0.80451	0.801559	0.7962	0.790997	0.785812	0.78157	0.77724	0.77357	0.692808	0.690133	0.80451
214	0.244729	0.793558	0.81454	0.80876	0.801598	0.795379	0.789274	0.784359	0.779599	0.775419	0.692972	0.688166	0.81454
215	0.265907	0.774138	0.798371	0.795686	0.790732	0.785749	0.780776	0.776651	0.772722	0.769115	0.685565	0.687716	0.798371
216	0.254739	0.797288	0.82295	0.819809	0.814503	0.80909	0.803898	0.799521	0.795334	0.791611	0.70644	0.706943	0.82295
217	0.26099	0.769215	0.79606	0.791489	0.785072	0.779117	0.773204	0.76839	0.763853	0.759893	0.680001	0.674227	0.79606
218	0.265607	0.794272	0.820769	0.816767	0.810608	0.804766	0.799312	0.79464	0.789949	0.786322	0.700041	0.700191	0.820769
219	0.264045	0.769558	0.79556	0.791557	0.785639	0.780015	0.7746	0.770018	0.765675	0.761889	0.668202	0.677853	0.79556
220	0.255024	0.786698	0.811976	0.808315	0.802552	0.797007	0.791575	0.78731	0.78286	0.779097	0.678569	0.696036	0.811976
221	0.255323	0.787732	0.818073	0.815849	0.810595	0.805456	0.800286	0.795733	0.791473	0.787463	0.691403	0.700921	0.818073
222	0.255306	0.791444	0.816247	0.810487	0.803224	0.796767	0.790249	0.785341	0.780724	0.776398	0.692759	0.689175	0.816247
223	0.267804	0.789056	0.814503	0.811729	0.806417	0.801497	0.796464	0.792195	0.787996	0.784226	0.701115	0.69977	0.814503
224	0.265997	0.770793	0.799457	0.795249	0.788896	0.783072	0.777273	0.772622	0.768069	0.764079	0.679562	0.678387	0.799457
225	0.261406	0.786928	0.815284	0.812902	0.807827	0.80267	0.797428	0.793177	0.788861	0.785089	0.6859	0.699872	0.815284
226	0.242692	0.771481	0.793406	0.786937	0.779296	0.772639	0.766046	0.760963	0.756073	0.7518	0.662504	0.664953	0.793406
227	0.263635	0.795426	0.822335	0.819253	0.813868	0.808632	0.803239	0.798768	0.794514	0.79072	0.701317	0.704494	0.822335
228	0.260496	0.755559	0.78027	0.776269	0.770783	0.765217	0.759848	0.755406	0.751298	0.747488	0.665077	0.664124	0.78027
229	0.259516	0.75405	0.778131	0.774582	0.768924	0.763664	0.758481	0.753951	0.749954	0.746143	0.672139	0.662057	0.778131
230	0.254284	0.779999	0.805267	0.80185	0.796252	0.790816	0.785338	0.780934	0.776517	0.772737	0.660132	0.688514	0.805267
231	0.275777	0.736108	0.766286	0.761973	0.755685	0.749914	0.744184	0.739324	0.734902	0.731079	0.634681	0.646684	0.766286
232	0.280145	0.76676	0.795165	0.792883	0.788169	0.783189	0.778256	0.774054	0.770203	0.76653	0.691233	0.684898	0.795165
233	0.24904	0.748217	0.771117	0.765519	0.758436	0.7523	0.746357	0.741387	0.736976	0.733036	0.648547	0.650249	0.771117
234	0.285872	0.776144	0.805138	0.803715	0.79939	0.794878	0.790104	0.786233	0.782294	0.778767	0.691708	0.697027	0.805138
235	0.276131	0.760786	0.790332	0.787547	0.782617	0.777412	0.772338	0.767859	0.763701	0.760135	0.675784	0.675803	0.790332
236	0.281525	0.793662	0.822836	0.820596	0.815553	0.810561	0.805442	0.80128	0.797105	0.793479	0.707733	0.708634	0.822836
237	0.29274	0.775162	0.807106	0.805754	0.801404	0.796778	0.791908	0.788038	0.783969	0.780373	0.703118	0.69644	0.807106
238	0.276976	0.780314	0.811277	0.809093	0.804114	0.799267	0.794103	0.789814	0.785413	0.781775	0.697352	0.694719	0.811277
239	0.266146	0.783924	0.812076	0.809092	0.803375	0.797855	0.79231	0.787884	0.783571	0.779757	0.685422	0.693946	0.812076
240	0.279469	0.775169	0.804426	0.802258	0.797371	0.792326	0.787407	0.783279	0.779252	0.775532	0.699558	0.692914	0.804426
241	0.278274	0.794685	0.821596	0.819083	0.814145	0.809268	0.804329	0.80004	0.796218	0.792345	0.72609	0.709194	0.821596
242	0.28327	0.781273	0.813256	0.811393	0.806648	0.801752	0.796736	0.792372	0.788165	0.784405	0.689594	0.697991	0.813256
243	0.284913	0.803805	0.836186	0.834306	0.82977	0.824583	0.819613	0.815338	0.811188	0.807473	0.731687	0.719966	0.836186
244	0.299445	0.794564	0.827946	0.826579	0.822193	0.81743	0.812649	0.808515	0.804458	0.800753	0.694969	0.715417	0.827946
245	0.285257	0.801248	0.834825	0.832691	0.827489	0.82231	0.816961	0.812522	0.808184	0.804403	0.705354	0.715822	0.834825
246	0.290282	0.775763	0.808149	0.806128	0.801414	0.796634	0.791543	0.78714	0.783131	0.77934	0.698547	0.694107	0.808149
247	0.28069	0.786229	0.813734	0.81101	0.805978	0.801071	0.796009	0.791898	0.787616	0.784098	0.699293	0.699866	0.813734
248	0.260768	0.791934	0.819964	0.817395	0.81218	0.807185	0.801888	0.797516	0.793352	0.789745	0.695361	0.703274	0.819964
249	0.2721	0.787866	0.820632	0.818433	0.812907	0.807619	0.802084	0.797704	0.793064	0.789253	0.691497	0.701213	0.820632
250	0.291368	0.784661	0.816292	0.815986	0.812331	0.808137	0.80354	0.799819	0.796054	0.792718	0.71601	0.708895	0.816292
251	0.286877	0.782779	0.811901	0.810306	0.805941	0.801498	0.796401	0.792474	0.788521	0.785018	0.689633	0.700712	0.811901
252	0.285189	0.772488	0.80418	0.803463	0.799578	0.795202	0.790667	0.786716	0.782819	0.779408	0.704929	0.696474	0.80418
253	0.291587	0.769922	0.801765	0.799793	0.795231	0.790247	0.785458	0.781063	0.776929	0.773272	0.685503	0.689999	0.801765
254	0.294714	0.803303	0.834746	0.83376	0.829752	0.82527	0.820561	0.816517	0.812511	0.809047	0.725184	0.725683	0.834746
255	0.293997	0.76968	0.801916	0.800524	0.796175	0.791531	0.786859	0.782872	0.778907	0.775148	0.691147	0.690624	0.801916
256	0.299633	0.801506	0.834463	0.834878	0.831585	0.827633	0.823529	0.819763	0.816035	0.812912	0.726702	0.729142	0.834878
257	0.296589	0.758244	0.787977	0.786949	0.78311	0.779121	0.774499	0.770928	0.767233	0.763828	0.684479	0.684535	0.787977
258	0.272804	0.776472	0.804337	0.801596	0.79651	0.791623	0.786426	0.782023	0.777868	0.774347	0.696979	0.69134	0.804337
259	0.286796	0.79068	0.822855	0.820966	0.816268	0.811402	0.806342	0.802025	0.797948	0.794353	0.694457	0.708168	0.822855
260	0.29045	0.767029	0.799233	0.797097	0.792388	0.787591	0.782602	0.778492	0.774281	0.770752	0.688249	0.687124	0.799233
261	0.295639	0.791151	0.819843	0.819102	0.815504	0.811383	0.807004	0.803305	0.799786	0.796306	0.718381	0.716606	0.819843
262	0.297357	0.778899	0.81412	0.812916	0.808595	0.803998	0.799108	0.794806	0.790834	0.787078	0.710468	0.700619	0.81412
263	0.290704	0.796635	0.82579	0.824446	0.82025	0.815688	0.811093	0.807157	0.803171	0.799874	0.697211	0.716905	0.82579
264	0.315649	0.793244	0.828214	0.827826	0.824098	0.82009	0.815435	0.811792	0.807962	0.804448	0.726513	0.720086	0.828214
265	0.289433	0.791688	0.822973	0.821179	0.816282	0.811312	0.806241	0.802093	0.797873	0.794229	0.703813	0.70978	0.822973
266	0.296699	0.770068	0.798835	0.798105	0.794333	0.790333	0.785924	0.78216	0.778505	0.775381	0.687036	0.695345	0.798835
267	0.303285	0.780757	0.812395	0.811576	0.807561	0.8031	0.79847	0.794567	0.790704	0.787044	0.682171	0.704444	0.812395
268	0.312524	0.799836	0.836099	0.836064	0.832402	0.828258	0.8236	0.819872	0.815961	0.812363	0.733994	0.727343	0.836099
269	0.290988	0.79073	0.823968	0.822651	0.818401	0.813703	0.808738	0.804533	0.800308	0.79684	0.703434	0.711659	0.823968
270	0.284456	0.755135	0.786577	0.785487	0.781378	0.776751	0.772132	0.768147	0.764169	0.760698	0.672302	0.676743	0.786577
271	0.30275	0.79603	0.827345	0.826374	0.822466	0.818	0.813392	0.809421	0.805522	0.802102	0.704481	0.717713	0.827345
272	0.295324	0.787799	0.817185	0.816456	0.812595	0.80846	0.804025	0.80016	0.796485	0.793168	0.701221	0.711113	0.817185
273	0.312996	0.773889	0.807324	0.806902	0.803341	0.799117	0.794942	0.791144	0.78753	0.784204	0.714178	0.701117	0.807324
274	0.289166	0.797905	0.829103	0.827539	0.823464	0.818744	0.813984	0.809928	0.805748	0.802275	0.69885	0.716165	0.829103
275	0.31446	0.781249	0.815709	0.815409	0.811583	0.807297	0.802794	0.799043	0.795341	0.791808	0.708014	0.708262	0.815709
276	0.313465	0.757749	0.792793	0.793749	0.791078	0.787538	0.78381	0.78027	0.776736	0.773695	0.680712	0.692314	0.793749
277	0.329429	0.790602	0.828832	0.830064	0.827372	0.823872	0.819885	0.816357	0.81267	0.809533	0.725577	0.724931	0.830064
278	0.301861	0.800934	0.834535	0.834371	0.830778	0.826657	0.822262	0.818353	0.814645	0.811157	0.735379	0.726026	0.834535
279	0.316567	0.791507	0.825372	0.826122	0.823236	0.819724	0.815756	0.812263	0.808707	0.80548	0.685286	0.722948	0.826122
280	0.299598	0.783865	0.81943	0.819519	0.815893	0.811998	0.807461	0.803695	0.800009	0.796658	0.728347	0.711385	0.819519
281	0.304022	0.787946	0.822689	0.822023	0.818169	0.813774	0.809052	0.805074	0.801341	0.797564	0.716404	0.712328	0.822689
282	0.296876	0.801623	0.832859	0.831876	0.828173	0.82372	0.819042	0.815161	0.811388	0.807952	0.705247	0.723533	0.832859
283	0.32781	0.78176	0.817012	0.81775	0.814815	0.811143	0.807105	0.803598	0.799844	0.796752	0.708132	0.713969	0.81775
284	0.321984	0.80917	0.84533	0.846327	0.843654	0.840097	0.836083	0.83255	0.829046	0.8255	0.7496	0.739214	0.846327
285	0.317788	0.773633	0.807953	0.808532	0.805666	0.802091	0.798236	0.794686	0.791092	0.787942	0.706495	0.706379	0.808532
286	0.316649	0.793158	0.829289	0.830125	0.827379	0.823684	0.819469	0.815937	0.812183	0.80899	0.726112	0.724494	0.830125
287	0.332425	0.75377	0.789106	0.790707	0.788417	0.78537	0.781785	0.778695	0.775237	0.772382	0.699357	0.693134	0.790707
288	0.298582	0.790511	0.822242	0.821052	0.81702	0.812656	0.807941	0.803904	0.800082	0.796558	0.6954	0.711579	0.822242
289	0.341578	0.769888	0.804797	0.806486	0.804436	0.801777	0.798294	0.795253	0.791908	0.789072	0.710408	0.710086	0.806486
290	0.324249	0.772477	0.808106	0.808977	0.806201	0.802683	0.79884	0.795232	0.791769	0.788682	0.689123	0.706024	0.808977
291	0.329679	0.783859	0.821668	0.823081	0.820618	0.817179	0.813267	0.809856	0.806225	0.802972	0.712671	0.717632	0.823081
292	0.305489	0.795132	0.828831	0.828144	0.82447	0.820179	0.815568	0.811888	0.807826	0.804461	0.70686	0.721096	0.828831
293	0.317668	0.765559	0.80012	0.799915	0.796467	0.792417	0.788169	0.784372	0.780651	0.777459	0.694968	0.695474	0.80012
294	0.325742	0.761914	0.795063	0.79617	0.794002	0.790923	0.787227	0.784116	0.78079	0.777965	0.668428	0.699998	0.79617
295	0.32871	0.759149	0.79341	0.794081	0.791314	0.787708	0.783962	0.780531	0.77695	0.773941	0.691233	0.693674	0.794081
296	0.302865	0.786301	0.818242	0.817723	0.814257	0.810151	0.8056	0.802034	0.798371	0.794789	0.707246	0.71054	0.818242
297	0.332297	0.798277	0.833929	0.835254	0.832848	0.829549	0.82582	0.822466	0.818988	0.815905	0.713447	0.732833	0.835254
298	0.343427	0.78292	0.819553	0.821052	0.819126	0.815966	0.812433	0.809303	0.805979	0.802881	0.731805	0.721086	0.821052
299	0.311427	0.799329	0.83627	0.836713	0.833503	0.829318	0.825228	0.821237	0.817471	0.814001	0.723978	0.727268	0.836713
300	0.327089	0.773865	0.811373	0.812236	0.809219	0.805454	0.801297	0.797682	0.793938	0.790688	0.693881	0.707508	0.812236
301	0.336567	0.78145	0.818254	0.820081	0.817817	0.814852	0.811132	0.807914	0.80452	0.801445	0.722194	0.718996	0.820081
302	0.338845	0.785845	0.822994	0.82481	0.822507	0.819366	0.815583	0.812361	0.808923	0.805962	0.691265	0.724418	0.82481
303	0.332005	0.780933	0.817705	0.820046	0.818282	0.81567	0.812277	0.809184	0.805974	0.80311	0.727116	0.721516	0.820046
304	0.336353	0.799016	0.831986	0.834068	0.832308	0.829582	0.826376	0.823272	0.820244	0.817425	0.693347	0.73737	0.834068
305	0.315806	0.790554	0.826424	0.827384	0.82465	0.820873	0.817035	0.813457	0.809902	0.806443	0.722406	0.7209	0.827384
306	0.305646	0.773781	0.804637	0.806291	0.804479	0.801645	0.798384	0.795482	0.792541	0.789609	0.68306	0.710998	0.806291
307	0.318911	0.796861	0.831303	0.832341	0.829876	0.826567	0.822804	0.819295	0.815928	0.812768	0.737797	0.729673	0.832341
308	0.358704	0.795724	0.836243	0.839377	0.838086	0.835471	0.832393	0.829384	0.82617	0.823487	0.740131	0.739064	0.839377
309	0.323953	0.785974	0.81741	0.818176	0.8155	0.812338	0.808703	0.805424	0.802115	0.799056	0.708091	0.720127	0.818176
310	0.361288	0.787245	0.823269	0.826598	0.825965	0.823899	0.820977	0.818419	0.815597	0.812986	0.736646	0.734091	0.826598
311	0.362231	0.792456	0.832552	0.836206	0.835185	0.83289	0.829703	0.826925	0.823947	0.821044	0.706054	0.738862	0.836206
312	0.331433	0.782052	0.820309	0.82194	0.819716	0.816547	0.812708	0.809133	0.805788	0.80279	0.722045	0.719239	0.82194
313	0.339579	0.782894	0.817671	0.820181	0.818785	0.81629	0.813117	0.810321	0.807183	0.804552	0.733412	0.724425	0.820181
314	0.330983	0.79507	0.832162	0.834242	0.83227	0.829087	0.825443	0.822172	0.818909	0.815556	0.732317	0.73178	0.834242
315	0.36225	0.785244	0.823714	0.826283	0.82479	0.821989	0.818675	0.815684	0.812589	0.809774	0.731161	0.728754	0.826283
316	0.366995	0.787149	0.827848	0.83152	0.830709	0.828293	0.825233	0.822376	0.819338	0.816571	0.748714	0.734912	0.83152
317	0.313287	0.790171	0.824912	0.825603	0.822797	0.819277	0.815157	0.811595	0.808084	0.804798	0.72388	0.721424	0.825603
318	0.367872	0.796422	0.835764	0.839021	0.837991	0.835472	0.832546	0.829717	0.826679	0.823874	0.741805	0.74183	0.839021
319	0.31075	0.795933	0.828787	0.828938	0.825558	0.821705	0.817197	0.813642	0.80979	0.806765	0.731197	0.725194	0.828938
320	0.345274	0.79538	0.833379	0.836341	0.835299	0.83287	0.82967	0.826857	0.82379	0.821166	0.7333	0.739012	0.836341
321	0.370586	0.79852	0.838567	0.842689	0.841937	0.83995	0.837157	0.834045	0.831396	0.828772	0.729489	0.746616	0.842689
322	0.316525	0.77197	0.803011	0.803289	0.800511	0.797063	0.793193	0.789586	0.786083	0.783121	0.705622	0.705015	0.803289
323	0.363138	0.78813	0.82549	0.829203	0.82842	0.826192	0.823506	0.820695	0.817693	0.815147	0.722984	0.735626	0.829203
324	0.363095	0.813756	0.850345	0.854369	0.853997	0.852254	0.849573	0.847096	0.844387	0.841801	0.747593	0.761757	0.854369
325	0.336845	0.806521	0.838843	0.841421	0.840236	0.837927	0.834905	0.83199	0.829122	0.826527	0.74301	0.748937	0.841421
326	0.335214	0.798943	0.835248	0.837143	0.83499	0.831839	0.828197	0.824998	0.821547	0.818445	0.724749	0.737794	0.837143
327	0.351254	0.773313	0.810483	0.812494	0.810585	0.807713	0.804288	0.801098	0.79776	0.795085	0.706144	0.714224	0.812494
328	0.337127	0.798676	0.831664	0.83292	0.830833	0.827623	0.824278	0.821071	0.817666	0.814712	0.736373	0.735506	0.83292
329	0.347232	0.76002	0.794432	0.796625	0.795142	0.792536	0.789388	0.786568	0.78354	0.780805	0.69093	0.703901	0.796625
330	0.344091	0.772569	0.806626	0.808148	0.806214	0.803216	0.799728	0.796507	0.793226	0.790412	0.692431	0.712594	0.808148
331	0.355393	0.789455	0.824568	0.827574	0.826501	0.824201	0.821413	0.818512	0.815795	0.81311	0.728485	0.735882	0.827574
332	0.352705	0.790228	0.826754	0.829018	0.827561	0.824755	0.821485	0.818377	0.815206	0.812432	0.746611	0.732547	0.829018
333	0.381175	0.780263	0.816531	0.82078	0.820737	0.819052	0.816737	0.814304	0.811881	0.8095	0.726214	0.734208	0.82078
334	0.338851	0.797733	0.83229	0.834155	0.832246	0.829484	0.825862	0.822727	0.819587	0.816617	0.741327	0.736422	0.834155
335	0.349668	0.777291	0.814679	0.817314	0.815873	0.813235	0.809948	0.806976	0.803849	0.800983	0.703091	0.720817	0.817314
336	0.342281	0.79387	0.831719	0.834022	0.832657	0.829789	0.826623	0.823537	0.820377	0.817522	0.723451	0.735933	0.834022
337	0.361594	0.770733	0.807645	0.810596	0.809526	0.80701	0.804151	0.801209	0.798282	0.795564	0.70185	0.715263	0.810596
338	0.385741	0.772967	0.810303	0.814588	0.814475	0.812999	0.810644	0.808373	0.805714	0.803401	0.736322	0.726853	0.814588
339	0.310679	0.807863	0.842925	0.842062	0.837726	0.833168	0.828437	0.824427	0.820256	0.816701	0.71519	0.730308	0.842925
340	0.335035	0.790112	0.826229	0.827955	0.825693	0.822405	0.818734	0.815548	0.812041	0.808971	0.719374	0.727423	0.827955
341	0.322929	0.785333	0.817186	0.817878	0.815083	0.811648	0.8078	0.804433	0.801063	0.797956	0.713284	0.718103	0.817878
342	0.347155	0.770277	0.805783	0.80808	0.806293	0.803672	0.800519	0.797455	0.794244	0.791465	0.712429	0.712684	0.80808
343	0.331273	0.778702	0.812996	0.814837	0.813018	0.809801	0.806302	0.803237	0.799921	0.797169	0.702933	0.717502	0.814837
344	0.319392	0.774833	0.806908	0.80713	0.804277	0.800504	0.796529	0.793119	0.789525	0.786462	0.70774	0.706216	0.80713
345	0.338994	0.800487	0.836784	0.839894	0.838572	0.836154	0.832929	0.830101	0.826881	0.824132	0.726069	0.74309	0.839894
346	0.357123	0.784147	0.818817	0.82234	0.821725	0.819666	0.817007	0.814419	0.81167	0.809044	0.732125	0.731349	0.82234
347	0.326588	0.798892	0.831836	0.833938	0.8319	0.829073	0.825688	0.822626	0.819412	0.816506	0.73501	0.734823	0.833938
348	0.352789	0.815994	0.85498	0.858464	0.857689	0.8555	0.85238	0.849462	0.846453	0.843686	0.726764	0.761093	0.858464
349	0.327956	0.809387	0.844001	0.845207	0.842824	0.839348	0.835568	0.832231	0.828797	0.825652	0.725399	0.743165	0.845207
350	0.346315	0.787704	0.822085	0.824331	0.822574	0.819645	0.816401	0.813322	0.810303	0.807293	0.722774	0.72776	0.824331
351	0.341616	0.79358	0.829725	0.831771	0.829838	0.826962	0.823685	0.820585	0.817189	0.814329	0.726747	0.733382	0.831771
352	0.362231	0.773917	0.809784	0.812939	0.812095	0.809825	0.806973	0.804163	0.801391	0.798674	0.704598	0.720826	0.812939
353	0.342515	0.779046	0.814383	0.817807	0.817133	0.81502	0.812073	0.809326	0.806524	0.80397	0.724134	0.724664	0.817807
354	0.349764	0.791493	0.825638	0.829283	0.828846	0.826757	0.824098	0.821559	0.81894	0.816493	0.718371	0.738352	0.829283
355	0.355794	0.795751	0.834032	0.837203	0.835961	0.83334	0.830183	0.827249	0.824123	0.821363	0.739323	0.73972	0.837203
356	0.371732	0.791578	0.829032	0.832866	0.832213	0.830241	0.827598	0.82486	0.822203	0.819619	0.734371	0.740858	0.832866
357	0.363666	0.775623	0.814083	0.817053	0.815955	0.813524	0.810221	0.807589	0.804601	0.801799	0.722651	0.722461	0.817053
358	0.346283	0.779398	0.815757	0.817973	0.816232	0.813532	0.810201	0.807207	0.803921	0.801217	0.721436	0.721884	0.817973
359	0.351559	0.786164	0.823251	0.825709	0.824153	0.821371	0.817908	0.814879	0.811749	0.808776	0.712346	0.727973	0.825709
360	0.376791	0.77298	0.809238	0.8135	0.813522	0.811911	0.809422	0.807122	0.804493	0.80213	0.723768	0.72424	0.813522
361	0.392432	0.802765	0.840586	0.846019	0.846715	0.845604	0.843733	0.841711	0.839269	0.837074	0.747616	0.758883	0.846715
362	0.392148	0.78973	0.829449	0.833944	0.833876	0.832214	0.829706	0.827233	0.824849	0.822339	0.742979	0.743473	0.833944
363	0.354604	0.767635	0.801764	0.805051	0.804644	0.80282	0.800254	0.797841	0.795133	0.792829	0.704165	0.715757	0.805051
364	0.371748	0.805382	0.844368	0.849015	0.849087	0.847469	0.845125	0.842433	0.839979	0.837277	0.74473	0.757266	0.849087
365	0.379445	0.800081	0.837084	0.841475	0.841598	0.839942	0.837566	0.835177	0.832716	0.830253	0.75604	0.751778	0.841598
366	0.342249	0.786719	0.824568	0.82687	0.825144	0.822293	0.818928	0.815748	0.812472	0.809635	0.728313	0.727767	0.82687
367	0.376614	0.778498	0.81565	0.820064	0.820156	0.818362	0.815943	0.813608	0.810986	0.808566	0.728598	0.731075	0.820156
368	0.383654	0.778282	0.8155	0.820219	0.820447	0.819029	0.816893	0.814656	0.81207	0.809792	0.732259	0.733243	0.820447
369	0.381534	0.801452	0.841686	0.846127	0.8461	0.844276	0.841806	0.83928	0.83655	0.833973	0.755677	0.753765	0.846127
370	0.36702	0.795648	0.834029	0.838166	0.837791	0.835858	0.83316	0.830674	0.827862	0.825497	0.752259	0.745047	0.838166
371	0.365997	0.801213	0.838452	0.841857	0.841302	0.839115	0.83634	0.833505	0.830696	0.828158	0.739258	0.746838	0.841857
372	0.365173	0.776515	0.81313	0.815423	0.814192	0.811517	0.808435	0.805655	0.80246	0.799774	0.720548	0.720661	0.815423
373	0.375419	0.785581	0.826173	0.830011	0.829495	0.827567	0.82437	0.821923	0.819024	0.816399	0.729482	0.735715	0.830011
374	0.40939	0.797004	0.836521	0.842694	0.843855	0.84321	0.841477	0.839627	0.83738	0.835376	0.761527	0.758492	0.843855
375	0.369883	0.760352	0.797922	0.801461	0.80113	0.79922	0.79634	0.793883	0.791037	0.788476	0.709831	0.71053	0.801461
376	0.352726	0.798529	0.832191	0.836027	0.835834	0.834092	0.832024	0.82966	0.826966	0.824542	0.73855	0.746679	0.836027
377	0.408937	0.793448	0.833326	0.838881	0.839898	0.838951	0.836869	0.83481	0.83249	0.830523	0.757385	0.753224	0.839898
378	0.358651	0.795516	0.831831	0.835131	0.834457	0.832425	0.829537	0.826976	0.824054	0.82148	0.742791	0.741863	0.835131
379	0.381465	0.76963	0.808096	0.812128	0.81163	0.809734	0.807169	0.804476	0.801828	0.799413	0.725283	0.721299	0.812128
380	0.423195	0.773558	0.813812	0.819496	0.820605	0.81969	0.818043	0.816172	0.813911	0.812003	0.734772	0.735553	0.820605
381	0.406018	0.793769	0.834495	0.840569	0.841739	0.840874	0.838971	0.836773	0.834596	0.832404	0.735234	0.75357	0.841739
382	0.398151	0.795805	0.834565	0.840306	0.841016	0.840147	0.837952	0.836005	0.833576	0.831464	0.735125	0.753251	0.841016
383	0.37612	0.780771	0.818498	0.822877	0.822654	0.820848	0.818503	0.816114	0.813482	0.811018	0.733321	0.73314	0.822877
384	0.414587	0.789393	0.827695	0.833682	0.834935	0.834354	0.832801	0.830957	0.828808	0.826821	0.750549	0.750815	0.834935
385	0.418614	0.798155	0.838515	0.844776	0.846213	0.845597	0.844148	0.84236	0.840141	0.838082	0.760923	0.761017	0.846213
386	0.426139	0.795647	0.8373	0.843889	0.845937	0.845532	0.844099	0.842628	0.840745	0.838757	0.751827	0.762229	0.845937
387	0.356358	0.791832	0.829884	0.833066	0.832013	0.829528	0.826421	0.823508	0.820465	0.817725	0.736619	0.736654	0.833066
388	0.410833	0.778431	0.816427	0.821903	0.823014	0.822114	0.820434	0.818471	0.816279	0.81422	0.729959	0.738325	0.823014
389	0.423065	0.787063	0.8254	0.831685	0.833286	0.832981	0.831647	0.829975	0.828094	0.826241	0.732925	0.751341	0.833286
390	0.410206	0.765597	0.804755	0.810267	0.811038	0.81015	0.808197	0.806254	0.803959	0.801906	0.717433	0.726264	0.811038
391	0.39181	0.794007	0.831849	0.837043	0.837698	0.83659	0.834513	0.83251	0.83008	0.828085	0.741567	0.750124	0.837698
392	0.431564	0.782549	0.822931	0.829969	0.832169	0.831871	0.830749	0.82927	0.827261	0.825409	0.74313	0.750665	0.832169
393	0.414079	0.80819	0.846751	0.852743	0.85406	0.853327	0.851662	0.849934	0.84766	0.845726	0.768916	0.7685	0.85406
394	0.400018	0.767164	0.80743	0.812114	0.812291	0.810751	0.808565	0.806215	0.803741	0.801375	0.71196	0.723749	0.812291
395	0.426087	0.79399	0.835443	0.841718	0.843083	0.842409	0.840802	0.839061	0.836868	0.834885	0.765459	0.756966	0.843083
396	0.385383	0.799094	0.837828	0.841927	0.841923	0.840202	0.837749	0.835286	0.83283	0.830199	0.726828	0.750722	0.841927
397	0.407521	0.777369	0.814642	0.821031	0.822963	0.822804	0.821518	0.820035	0.818217	0.816529	0.7416	0.742761	0.822963
398	0.398965	0.803058	0.843198	0.848817	0.849561	0.84839	0.846285	0.844269	0.841873	0.83956	0.730092	0.76067	0.849561
399	0.395617	0.799125	0.837137	0.842486	0.843124	0.841939	0.839897	0.837738	0.835391	0.833164	0.749765	0.7563	0.843124
400	0.441101	0.804301	0.844633	0.852266	0.854714	0.854935	0.8539	0.85257	0.850893	0.849226	0.773907	0.773254	0.854935
401	0.398194	0.777144	0.817473	0.821896	0.822175	0.820788	0.818403	0.816076	0.813551	0.811109	0.737226	0.732075	0.822175
402	0.385404	0.805541	0.842969	0.84806	0.848722	0.847371	0.845372	0.84322	0.840785	0.838486	0.746117	0.761629	0.848722
403	0.439542	0.78022	0.817715	0.824431	0.826473	0.826523	0.825591	0.824139	0.82256	0.820875	0.749755	0.748176	0.826523
404	0.415969	0.782362	0.821138	0.826966	0.827996	0.827166	0.825581	0.823773	0.82158	0.819409	0.716	0.742307	0.827996
405	0.403369	0.785117	0.824178	0.829521	0.830138	0.828982	0.827152	0.825095	0.822605	0.820567	0.743659	0.742714	0.830138
406	0.421361	0.790206	0.827837	0.834292	0.836121	0.836007	0.834747	0.833289	0.831401	0.82948	0.760057	0.755429	0.836121
407	0.422718	0.781431	0.823981	0.829993	0.83074	0.829978	0.827988	0.825976	0.823626	0.821525	0.721047	0.743248	0.83074
408	0.448403	0.778628	0.819736	0.82677	0.828887	0.828775	0.827777	0.826166	0.824481	0.822596	0.749596	0.747316	0.828887
409	0.378769	0.780062	0.819675	0.82413	0.823961	0.822019	0.819633	0.817076	0.814517	0.811883	0.730346	0.73307	0.82413
410	0.416242	0.792934	0.832915	0.838975	0.840219	0.839533	0.838025	0.836059	0.833982	0.831776	0.754398	0.754805	0.840219
411	0.451207	0.793646	0.831499	0.839269	0.84173	0.842252	0.841461	0.840229	0.838858	0.837179	0.761926	0.76572	0.842252
412	0.421198	0.77766	0.817281	0.823491	0.825049	0.824622	0.823198	0.821435	0.819433	0.817486	0.728235	0.742075	0.825049
413	0.412537	0.781583	0.819151	0.825273	0.826842	0.826162	0.82473	0.823071	0.821094	0.819049	0.722181	0.744276	0.826842
414	0.410375	0.786379	0.825897	0.832092	0.833424	0.832613	0.830972	0.829093	0.826902	0.824897	0.751903	0.748971	0.833424
415	0.398807	0.796604	0.835694	0.840827	0.841325	0.840004	0.837862	0.835659	0.833171	0.830845	0.755904	0.752374	0.841325
416	0.455624	0.782274	0.826292	0.833773	0.836259	0.8362	0.835271	0.833996	0.832161	0.830382	0.726793	0.753856	0.836259
417	0.354711	0.767859	0.800867	0.803137	0.801992	0.799657	0.796749	0.794015	0.791175	0.788667	0.712822	0.712926	0.803137
418	0.427425	0.787702	0.826847	0.833366	0.835181	0.834771	0.833395	0.831962	0.829884	0.827954	0.738197	0.753895	0.835181
419	0.434348	0.799485	0.840735	0.847405	0.849266	0.8488	0.847419	0.845666	0.84385	0.841747	0.764256	0.764244	0.849266
420	0.406559	0.791907	0.828897	0.835141	0.836446	0.83592	0.834344	0.832788	0.830684	0.828862	0.741157	0.753681	0.836446
421	0.433209	0.793345	0.833555	0.840835	0.843056	0.843157	0.842167	0.840877	0.839064	0.837278	0.762461	0.76193	0.843157
422	0.42729	0.798323	0.838571	0.846011	0.848327	0.848339	0.847468	0.845904	0.844238	0.84248	0.767588	0.767267	0.848339
423	0.449702	0.790316	0.832806	0.840166	0.842195	0.84205	0.840955	0.839465	0.837799	0.835727	0.755621	0.758957	0.842195
424	0.400051	0.790766	0.829637	0.834888	0.835545	0.834281	0.832293	0.8303	0.827913	0.825622	0.720764	0.749224	0.835545
425	0.420915	0.793031	0.83329	0.839724	0.841115	0.840516	0.839105	0.837326	0.835229	0.833097	0.758443	0.756469	0.841115
426	0.464494	0.799748	0.838112	0.846315	0.849626	0.850272	0.850035	0.849074	0.84788	0.846384	0.775674	0.77434	0.850272
427	0.420143	0.800363	0.838487	0.845132	0.847001	0.846721	0.84536	0.84378	0.841955	0.840009	0.757887	0.765039	0.847001
428	0.4182	0.777402	0.815999	0.822468	0.82382	0.823192	0.821931	0.819997	0.818058	0.816202	0.726643	0.741395	0.82382
429	0.451279	0.79969	0.839061	0.84679	0.849381	0.849592	0.848931	0.847607	0.846004	0.844419	0.757221	0.771926	0.849592
430	0.449884	0.788818	0.829126	0.836604	0.839134	0.839363	0.838707	0.837354	0.83579	0.834228	0.759851	0.760223	0.839363
431	0.428977	0.79119	0.829843	0.836318	0.838396	0.837995	0.836857	0.835265	0.833309	0.831484	0.7489	0.757573	0.838396
432	0.442984	0.792741	0.829762	0.837149	0.839716	0.839981	0.839195	0.837972	0.836575	0.834908	0.755958	0.763292	0.839981
433	0.463312	0.799119	0.839541	0.848111	0.851513	0.85219	0.851861	0.850903	0.849637	0.848263	0.776535	0.776186	0.85219
434	0.447967	0.815492	0.85447	0.862551	0.865533	0.866162	0.86567	0.864606	0.863169	0.861785	0.775409	0.787888	0.866162
435	0.435474	0.792147	0.83038	0.837294	0.839484	0.839544	0.838339	0.836985	0.835279	0.833586	0.738585	0.759335	0.839544
436	0.462665	0.804391	0.845553	0.853595	0.856586	0.857061	0.856416	0.855353	0.853894	0.852248	0.766418	0.776982	0.857061
437	0.430038	0.792879	0.831338	0.83838	0.840351	0.840411	0.839426	0.838007	0.836352	0.834541	0.756445	0.760263	0.840411
438	0.431427	0.796946	0.834581	0.841734	0.843898	0.843805	0.842994	0.841526	0.839895	0.838105	0.765043	0.764649	0.843898
439	0.424687	0.789797	0.828642	0.835106	0.836947	0.836572	0.834969	0.833572	0.831723	0.829733	0.752603	0.755022	0.836947
440	0.383559	0.781268	0.820608	0.824668	0.824329	0.822405	0.819827	0.817311	0.814612	0.812107	0.738411	0.731495	0.824668
441	0.415704	0.768938	0.80813	0.814374	0.816045	0.815589	0.813999	0.812438	0.810342	0.808388	0.720238	0.734053	0.816045
442	0.459944	0.782646	0.820516	0.828074	0.83072	0.831307	0.830514	0.829597	0.827951	0.826594	0.754963	0.75505	0.831307
443	0.460782	0.785505	0.823693	0.831556	0.834412	0.835214	0.83474	0.833656	0.832329	0.830879	0.759219	0.759035	0.835214
444	0.399978	0.813294	0.852475	0.858525	0.859795	0.859035	0.857472	0.855667	0.853455	0.851292	0.753981	0.773534	0.859795
445	0.430873	0.782279	0.819798	0.826732	0.829107	0.829203	0.828417	0.827125	0.825323	0.823745	0.731956	0.750158	0.829203
446	0.425882	0.815115	0.853718	0.860775	0.862939	0.863081	0.861859	0.860243	0.858547	0.856776	0.780785	0.780874	0.863081
447	0.431624	0.768767	0.810209	0.816616	0.818052	0.817508	0.815995	0.814248	0.812237	0.810265	0.730366	0.734606	0.818052
448	0.454175	0.790633	0.829813	0.837299	0.8398	0.840221	0.839554	0.838389	0.836771	0.835316	0.757842	0.762622	0.840221
449	0.457021	0.812342	0.853108	0.861506	0.864687	0.86515	0.864751	0.863736	0.862315	0.860728	0.782303	0.785784	0.86515
450	0.451572	0.778657	0.816247	0.823598	0.826285	0.826763	0.826177	0.825136	0.823702	0.822192	0.750803	0.751072	0.826763
451	0.459015	0.784983	0.822524	0.829981	0.833037	0.833607	0.833159	0.832175	0.830621	0.829301	0.75427	0.757305	0.833607
452	0.418737	0.803664	0.842259	0.84823	0.849817	0.849462	0.847874	0.846079	0.844147	0.842145	0.768354	0.764924	0.849817
453	0.416655	0.764322	0.802939	0.808835	0.81006	0.809369	0.807932	0.805917	0.803918	0.802021	0.702906	0.727409	0.81006
454	0.417127	0.790902	0.830409	0.837103	0.839164	0.838717	0.837315	0.835692	0.833652	0.831793	0.739047	0.755316	0.839164
455	0.424928	0.786919	0.826958	0.833426	0.835232	0.834631	0.833268	0.831474	0.82955	0.827722	0.745589	0.751607	0.835232
456	0.443415	0.789535	0.830411	0.837823	0.840268	0.840421	0.839411	0.838048	0.836319	0.83476	0.753791	0.760173	0.840421
457	0.404341	0.778365	0.817611	0.823578	0.82452	0.823839	0.822163	0.820199	0.818083	0.816104	0.742158	0.738809	0.82452
458	0.420678	0.801435	0.842668	0.849448	0.850889	0.850325	0.84879	0.847012	0.845025	0.842864	0.763091	0.764376	0.850889
459	0.415033	0.785403	0.824479	0.830256	0.831291	0.83055	0.828849	0.82686	0.82476	0.8227	0.745049	0.74502	0.831291
460	0.422578	0.799178	0.837638	0.844976	0.847099	0.8471	0.846109	0.844635	0.842773	0.841083	0.76575	0.76594	0.8471
461	0.474815	0.791057	0.830834	0.839148	0.842482	0.843308	0.842924	0.842018	0.840725	0.839367	0.763321	0.76718	0.843308
462	0.472659	0.766924	0.806004	0.814554	0.817999	0.818985	0.81879	0.818055	0.816832	0.815617	0.749119	0.746038	0.818985
463	0.439365	0.800123	0.842934	0.850436	0.85273	0.852646	0.851531	0.849982	0.848106	0.846313	0.767367	0.76821	0.85273
464	0.434521	0.798135	0.836664	0.843654	0.845752	0.845883	0.844787	0.843395	0.841767	0.839947	0.768901	0.765453	0.845883
465	0.478183	0.79229	0.831336	0.840315	0.844225	0.845602	0.845536	0.844977	0.843959	0.84281	0.772465	0.773111	0.845602
466	0.485823	0.78851	0.828482	0.837228	0.840721	0.841842	0.841771	0.840889	0.839677	0.838318	0.766603	0.766328	0.841842
467	0.429415	0.808543	0.851674	0.859272	0.861562	0.861467	0.860266	0.858671	0.856728	0.854963	0.778447	0.77581	0.861562
468	0.446698	0.791603	0.831552	0.838904	0.841563	0.841829	0.840987	0.839811	0.838262	0.836521	0.754359	0.762674	0.841829
469	0.440466	0.783741	0.825194	0.831957	0.834074	0.833696	0.832526	0.83103	0.829252	0.827611	0.737599	0.75171	0.834074
470	0.481471	0.79198	0.831024	0.839805	0.843542	0.844549	0.844385	0.843601	0.842522	0.841223	0.769966	0.769852	0.844549
471	0.459741	0.777647	0.819225	0.82711	0.829845	0.83038	0.829715	0.828518	0.82707	0.825417	0.748049	0.751694	0.83038
472	0.440262	0.789132	0.830205	0.837171	0.839363	0.839357	0.838052	0.836651	0.834774	0.832985	0.755978	0.756411	0.839363
473	0.473746	0.799352	0.837958	0.846886	0.850788	0.851948	0.852052	0.851415	0.850346	0.849031	0.753759	0.778936	0.852052
474	0.457606	0.787138	0.82656	0.833994	0.836784	0.837368	0.836478	0.835456	0.834097	0.832527	0.751182	0.758957	0.837368
475	0.447366	0.792582	0.828963	0.836997	0.839873	0.840607	0.839923	0.839012	0.837737	0.836257	0.759997	0.765096	0.840607
476	0.491975	0.782577	0.819983	0.829094	0.83349	0.834867	0.835241	0.834794	0.834095	0.832888	0.76656	0.764969	0.835241
477	0.438922	0.806253	0.845763	0.853114	0.85547	0.855637	0.85475	0.853228	0.851542	0.849833	0.750868	0.774321	0.855637
478	0.461866	0.800849	0.840984	0.849023	0.851734	0.85233	0.8517	0.850507	0.848948	0.847409	0.772346	0.77285	0.85233
479	0.465993	0.793826	0.832767	0.841531	0.845056	0.846149	0.84575	0.845101	0.843861	0.842632	0.770747	0.77058	0.846149
480	0.469421	0.789742	0.827482	0.835666	0.838818	0.839553	0.839317	0.838331	0.837128	0.835668	0.765038	0.764744	0.839553
481	0.461259	0.794569	0.835088	0.843344	0.846105	0.846664	0.84594	0.844904	0.843462	0.842044	0.776058	0.767988	0.846664
482	0.503854	0.796777	0.836146	0.846081	0.850635	0.852448	0.853034	0.852867	0.852135	0.851048	0.781551	0.782533	0.853034
483	0.486708	0.789696	0.830423	0.83907	0.842635	0.843654	0.843284	0.842435	0.841285	0.839975	0.774427	0.767076	0.843654
484	0.477823	0.79225	0.829936	0.83834	0.841927	0.842887	0.842823	0.842034	0.840969	0.839765	0.760312	0.769441	0.842887
485	0.487434	0.808435	0.849556	0.859446	0.863617	0.865154	0.865387	0.864858	0.864068	0.862917	0.789755	0.791339	0.865387
486	0.448126	0.795091	0.834782	0.842593	0.845324	0.845713	0.845147	0.844017	0.842468	0.840807	0.750493	0.766779	0.845713
487	0.519166	0.79303	0.831234	0.84167	0.846614	0.848945	0.84978	0.849741	0.849327	0.848415	0.7709	0.781106	0.84978
488	0.461874	0.791122	0.832066	0.840419	0.843286	0.843804	0.843244	0.842188	0.840733	0.839119	0.76111	0.765125	0.843804
489	0.521199	0.792258	0.828118	0.838039	0.842982	0.84505	0.845884	0.84606	0.845617	0.844831	0.757994	0.780135	0.84606
490	0.488883	0.813969	0.852507	0.862516	0.866957	0.868702	0.869255	0.868934	0.86817	0.866994	0.787984	0.796842	0.869255
491	0.474921	0.782561	0.821927	0.830013	0.833231	0.834036	0.833731	0.832753	0.831432	0.830044	0.7463	0.757879	0.834036
492	0.454506	0.794734	0.835174	0.842915	0.845186	0.845423	0.844481	0.84314	0.841594	0.840028	0.772762	0.765272	0.845423
493	0.4601	0.78986	0.829233	0.836801	0.83939	0.839846	0.839043	0.837916	0.836359	0.834778	0.727845	0.761556	0.839846
494	0.471683	0.805172	0.844528	0.853111	0.856574	0.857658	0.857336	0.856638	0.855519	0.854104	0.777968	0.782774	0.857658
495	0.449544	0.795889	0.834195	0.841837	0.84454	0.844992	0.844424	0.843188	0.841619	0.8402	0.753626	0.765881	0.844992
496	0.464862	0.79666	0.834418	0.842867	0.846066	0.846896	0.846709	0.845829	0.844567	0.843302	0.771855	0.771471	0.846896
497	0.507426	0.806458	0.84483	0.854887	0.859412	0.861416	0.861877	0.861607	0.860934	0.859957	0.785252	0.791314	0.861877
498	0.492673	0.763895	0.802192	0.81097	0.814572	0.815779	0.815791	0.81528	0.814201	0.813214	0.734864	0.744721	0.815791
499	0.486438	0.801263	0.839204	0.848279	0.852217	0.853372	0.853446	0.852883	0.851914	0.850732	0.784178	0.781165	0.853446
500	0.473241	0.78541	0.824055	0.832617	0.836142	0.837121	0.837008	0.836197	0.835134	0.833826	0.764849	0.764944	0.837121
501	0.516285	0.796547	0.833917	0.844025	0.849084	0.850941	0.851701	0.85159	0.851202	0.850396	0.784308	0.78418	0.851701
502	0.476994	0.792772	0.832495	0.840778	0.844207	0.844967	0.844692	0.843866	0.84259	0.841092	0.772935	0.769876	0.844967
503	0.533454	0.79985	0.834568	0.845095	0.850477	0.852992	0.85411	0.854371	0.854222	0.853664	0.764859	0.789256	0.854371
504	0.484981	0.795659	0.835057	0.844437	0.848757	0.850032	0.850332	0.849671	0.848835	0.847751	0.744538	0.777357	0.850332
505	0.472437	0.790233	0.82821	0.836756	0.840156	0.841294	0.841067	0.840315	0.839135	0.837874	0.773615	0.767346	0.841294
506	0.512629	0.805751	0.843802	0.854369	0.859437	0.8615	0.862347	0.862298	0.861819	0.860957	0.79887	0.794736	0.862347
507	0.470285	0.783441	0.825023	0.83341	0.836472	0.837278	0.836679	0.835808	0.83435	0.832958	0.760197	0.759794	0.837278
508	0.483129	0.797148	0.834948	0.84396	0.847664	0.849066	0.849182	0.848579	0.847478	0.84635	0.775925	0.776352	0.849182
509	0.501492	0.813167	0.851925	0.861527	0.866	0.867711	0.868309	0.867918	0.867196	0.866233	0.787878	0.7969	0.868309
510	0.497466	0.79292	0.831573	0.840715	0.844775	0.846214	0.846456	0.845995	0.845085	0.843863	0.774711	0.774125	0.846456
511	0.477042	0.793542	0.830139	0.839009	0.842629	0.843931	0.843784	0.843344	0.842409	0.841295	0.764832	0.771602	0.843931
512	0.453333	0.800632	0.839007	0.847119	0.849987	0.850569	0.850185	0.849203	0.847738	0.846333	0.76551	0.773299	0.850569
513	0.506357	0.795032	0.833328	0.843017	0.847521	0.849383	0.849694	0.849306	0.848638	0.847763	0.778513	0.778633	0.849694
514	0.520207	0.802275	0.841593	0.852038	0.857118	0.858983	0.859811	0.859785	0.859122	0.858397	0.76499	0.790029	0.859811
515	0.504742	0.786194	0.825685	0.835288	0.839624	0.841145	0.841419	0.840984	0.840172	0.839199	0.769101	0.769744	0.841419
516	0.4841	0.80382	0.843949	0.852979	0.856554	0.857719	0.857607	0.857086	0.855915	0.854598	0.782831	0.783216	0.857719
517	0.491066	0.796134	0.835458	0.844549	0.848391	0.849767	0.849848	0.849236	0.84815	0.847011	0.775604	0.775532	0.849848
518	0.507826	0.80661	0.844387	0.854766	0.859727	0.861862	0.862811	0.86286	0.862369	0.861644	0.789106	0.793528	0.86286
519	0.501822	0.801578	0.840262	0.849589	0.853895	0.855478	0.855828	0.85532	0.854482	0.853353	0.783253	0.783385	0.855828
520	0.536566	0.800442	0.840208	0.851593	0.857176	0.859842	0.861075	0.861263	0.860913	0.860532	0.793532	0.794526	0.861263
521	0.505161	0.802048	0.839783	0.850122	0.855278	0.85737	0.858345	0.858474	0.857941	0.857254	0.770436	0.789705	0.858474
522	0.536734	0.808262	0.846163	0.857204	0.862945	0.86532	0.866684	0.866862	0.866717	0.866033	0.792821	0.799753	0.866862
523	0.539907	0.812302	0.851146	0.862442	0.868292	0.871131	0.872367	0.872739	0.872625	0.872156	0.770333	0.806331	0.872739
524	0.483218	0.801698	0.842693	0.851486	0.855108	0.856257	0.856027	0.855356	0.853976	0.852686	0.792834	0.77978	0.856257
525	0.522115	0.813186	0.851977	0.862704	0.867867	0.8702	0.8711	0.871182	0.870735	0.869953	0.800901	0.800986	0.871182
526	0.497457	0.800995	0.842216	0.851516	0.855667	0.856872	0.857002	0.856437	0.855378	0.854218	0.7753	0.781493	0.857002
527	0.49172	0.807234	0.847184	0.856914	0.861019	0.862711	0.863046	0.862603	0.861675	0.860698	0.790723	0.789803	0.863046
528	0.508702	0.780882	0.819753	0.829375	0.833933	0.835649	0.836019	0.835843	0.835185	0.834292	0.756612	0.765886	0.836019
529	0.490626	0.800855	0.840451	0.849829	0.853973	0.855477	0.855563	0.85519	0.854113	0.853011	0.784657	0.783007	0.855563
530	0.516562	0.783763	0.823159	0.833154	0.837716	0.839674	0.839978	0.839845	0.839004	0.838149	0.768374	0.769351	0.839978
531	0.517457	0.778171	0.816745	0.826418	0.831074	0.833036	0.833604	0.833298	0.832718	0.831807	0.771641	0.764264	0.833604
532	0.512587	0.804157	0.842806	0.853038	0.857733	0.859811	0.860495	0.860328	0.859668	0.858915	0.790072	0.790964	0.860495
533	0.487557	0.789972	0.829683	0.838604	0.842572	0.843744	0.843735	0.843102	0.842161	0.840973	0.777661	0.770808	0.843744
534	0.553861	0.805555	0.841882	0.853339	0.859423	0.862678	0.864315	0.864759	0.864927	0.864583	0.798787	0.801071	0.864927
535	0.512837	0.810513	0.849662	0.860368	0.865617	0.867815	0.868638	0.868626	0.868129	0.867355	0.777116	0.798844	0.868638
536	0.53444	0.793906	0.831206	0.841561	0.846819	0.849114	0.850202	0.85035	0.849991	0.849424	0.768976	0.782492	0.85035
537	0.563935	0.794453	0.830755	0.842668	0.84884	0.852116	0.853756	0.854576	0.854612	0.854426	0.795126	0.792839	0.854612
538	0.532973	0.787435	0.823566	0.834424	0.839783	0.842401	0.843588	0.843798	0.843719	0.84321	0.76754	0.779058	0.843798
539	0.533298	0.798633	0.835081	0.846134	0.851734	0.854307	0.855672	0.855875	0.855765	0.855198	0.790478	0.791273	0.855875
540	0.497614	0.816491	0.855968	0.866347	0.871427	0.87334	0.873922	0.873774	0.873177	0.872329	0.803046	0.803007	0.873922
541	0.552781	0.789741	0.828927	0.839618	0.845397	0.847931	0.849057	0.849301	0.849167	0.848618	0.781601	0.782854	0.849301
542	0.525681	0.777879	0.814669	0.82503	0.829914	0.832152	0.833237	0.833258	0.832848	0.832141	0.767609	0.767281	0.833258
543	0.532638	0.796814	0.83516	0.845813	0.850932	0.853202	0.854159	0.854378	0.854073	0.853317	0.791798	0.786659	0.854378
544	0.545472	0.804388	0.841669	0.85316	0.858886	0.861899	0.863226	0.863825	0.863667	0.863281	0.79764	0.798048	0.863825
545	0.546819	0.809919	0.847383	0.858548	0.864298	0.867209	0.868663	0.869164	0.869133	0.868582	0.799252	0.802544	0.869164
546	0.551215	0.800007	0.836014	0.847645	0.853549	0.856572	0.858116	0.858466	0.858737	0.858281	0.762516	0.794833	0.858737
547	0.560392	0.797729	0.834247	0.84576	0.851431	0.8544	0.855934	0.856377	0.856348	0.85582	0.770399	0.791689	0.856377
548	0.516702	0.814105	0.852202	0.862958	0.868381	0.870665	0.871703	0.871857	0.871401	0.870676	0.805769	0.803971	0.871857
549	0.525696	0.784663	0.823292	0.833696	0.838563	0.840799	0.841523	0.841552	0.841159	0.840349	0.765091	0.773508	0.841552
550	0.536311	0.793899	0.830179	0.841087	0.846439	0.849073	0.850166	0.850488	0.85019	0.849672	0.786004	0.78573	0.850488
551	0.543545	0.789545	0.826503	0.837373	0.843267	0.845777	0.847238	0.847588	0.847391	0.846821	0.763971	0.783115	0.847588
552	0.54344	0.805219	0.842846	0.854379	0.860189	0.863175	0.864625	0.865016	0.864907	0.864505	0.793693	0.800624	0.865016
553	0.537487	0.792726	0.831507	0.841988	0.847231	0.849488	0.850454	0.850431	0.850127	0.849516	0.782241	0.78206	0.850454
554	0.512061	0.790259	0.82915	0.839335	0.84402	0.846064	0.846736	0.846647	0.845961	0.845085	0.756577	0.776776	0.846736
555	0.580119	0.794181	0.829936	0.842816	0.849771	0.853491	0.855625	0.856888	0.857302	0.857225	0.797927	0.798127	0.857302
556	0.544928	0.795533	0.832656	0.843769	0.849463	0.852249	0.853546	0.853973	0.853777	0.853282	0.787629	0.788566	0.853973
557	0.54021	0.789123	0.826258	0.837008	0.842218	0.844719	0.845755	0.845966	0.845528	0.845009	0.77382	0.779625	0.845966
558	0.555144	0.780543	0.817131	0.828621	0.834715	0.837763	0.839347	0.839861	0.839887	0.839597	0.778162	0.778262	0.839887
559	0.519102	0.80268	0.840206	0.85018	0.854822	0.856794	0.857414	0.85734	0.856723	0.855864	0.7839	0.787509	0.857414
560	0.568525	0.80647	0.844181	0.856313	0.862783	0.866196	0.867979	0.86875	0.868963	0.86872	0.793111	0.805395	0.868963
561	0.527877	0.792455	0.829385	0.840408	0.845888	0.848596	0.849711	0.850013	0.849888	0.849301	0.778374	0.785001	0.850013
562	0.566782	0.813763	0.852067	0.864732	0.871142	0.874447	0.876265	0.877088	0.877226	0.877089	0.803895	0.81268	0.877226
563	0.549346	0.812071	0.849345	0.86072	0.866735	0.869531	0.870905	0.871376	0.871389	0.870765	0.809728	0.805711	0.871389
564	0.562674	0.807736	0.844395	0.85627	0.862737	0.865931	0.867779	0.868382	0.86841	0.86828	0.798034	0.805642	0.86841
565	0.551845	0.790119	0.827221	0.838394	0.844363	0.847294	0.848573	0.848962	0.848883	0.848551	0.784945	0.78514	0.848962
566	0.522672	0.795576	0.834045	0.844342	0.849175	0.851358	0.852289	0.852239	0.851708	0.8509	0.783313	0.783751	0.852289
567	0.570311	0.793653	0.82903	0.840645	0.847033	0.850408	0.852183	0.852956	0.853202	0.853012	0.769096	0.790697	0.853202
568	0.581788	0.800555	0.83527	0.848452	0.85559	0.859231	0.861567	0.862697	0.863323	0.863456	0.803363	0.803422	0.863456
569	0.551047	0.799706	0.836784	0.848095	0.854007	0.856778	0.858322	0.858776	0.858685	0.858365	0.785564	0.794443	0.858776
570	0.537366	0.810166	0.846856	0.85806	0.863778	0.866573	0.867866	0.868426	0.86827	0.867692	0.787944	0.802616	0.868426
571	0.580833	0.818352	0.85377	0.866436	0.873463	0.877024	0.879139	0.880274	0.880716	0.880722	0.818716	0.818546	0.880722
572	0.521334	0.802733	0.840215	0.850578	0.855584	0.857914	0.858725	0.858807	0.858425	0.857699	0.775104	0.79089	0.858807
573	0.554127	0.798311	0.834957	0.8458	0.851734	0.85449	0.855882	0.856445	0.856246	0.855866	0.791915	0.79166	0.856445
574	0.537998	0.798764	0.836164	0.847772	0.853552	0.856231	0.857644	0.857985	0.857944	0.857441	0.791205	0.792292	0.857985
575	0.553351	0.803782	0.840248	0.851767	0.857658	0.860533	0.862173	0.86256	0.862587	0.862261	0.799326	0.797839	0.862587
576	0.544638	0.788074	0.827196	0.837942	0.843258	0.845788	0.84697	0.847059	0.846766	0.84621	0.780797	0.779373	0.847059
577	0.562552	0.801046	0.835327	0.847453	0.853831	0.857455	0.859432	0.860353	0.86083	0.860698	0.796177	0.799485	0.86083
578	0.561008	0.803114	0.839894	0.851742	0.858093	0.861179	0.862989	0.863712	0.863742	0.863613	0.799426	0.800331	0.863742
579	0.567341	0.796332	0.832758	0.844373	0.850553	0.853647	0.855351	0.855971	0.856026	0.855734	0.789778	0.792368	0.856026
580	0.566171	0.809756	0.846203	0.858038	0.86433	0.867429	0.869257	0.869788	0.869962	0.86972	0.788809	0.805669	0.869962
581	0.587043	0.815451	0.850884	0.864533	0.872165	0.876387	0.87896	0.880242	0.880875	0.881239	0.803235	0.822315	0.881239
582	0.563724	0.806569	0.843319	0.854914	0.86138	0.864545	0.866127	0.866847	0.867035	0.866744	0.796458	0.803136	0.867035
583	0.574313	0.811923	0.848367	0.860687	0.867457	0.870956	0.872861	0.873851	0.873979	0.873971	0.799911	0.811018	0.873979
584	0.55687	0.802306	0.840169	0.851547	0.857531	0.86064	0.861961	0.862379	0.86251	0.86187	0.755135	0.797269	0.86251
585	0.570697	0.794856	0.829601	0.841385	0.84784	0.851207	0.853238	0.854095	0.854302	0.854207	0.781126	0.792956	0.854302
586	0.544417	0.805213	0.842687	0.853752	0.859243	0.861852	0.86318	0.863531	0.863262	0.86268	0.797549	0.79692	0.863531
587	0.568843	0.790401	0.826869	0.838499	0.844718	0.847856	0.849551	0.850128	0.850379	0.850134	0.766909	0.788001	0.850379
588	0.595735	0.801812	0.836784	0.84956	0.85662	0.860532	0.862751	0.863914	0.864476	0.864563	0.794766	0.804342	0.864563
589	0.55758	0.812817	0.850111	0.862016	0.868199	0.871275	0.872857	0.873506	0.873571	0.873272	0.784862	0.808388	0.873571
590	0.573121	0.795564	0.829929	0.841802	0.848038	0.851236	0.853243	0.854011	0.854281	0.854031	0.792667	0.792477	0.854281
591	0.558904	0.795865	0.832102	0.843392	0.849324	0.852271	0.85392	0.854442	0.8545	0.854099	0.789739	0.789931	0.8545
592	0.573008	0.796053	0.83269	0.845327	0.852108	0.855622	0.857643	0.858622	0.858979	0.858853	0.791229	0.797201	0.858979
593	0.572155	0.7981	0.833564	0.845397	0.85209	0.85531	0.857265	0.858006	0.858408	0.85823	0.780014	0.797059	0.858408
594	0.578348	0.819283	0.856004	0.868612	0.875704	0.879423	0.881463	0.882379	0.882908	0.882894	0.818665	0.819471	0.882908
595	0.584239	0.767084	0.801729	0.813453	0.819913	0.823204	0.825141	0.825888	0.826205	0.826077	0.755409	0.767072	0.826205
596	0.562006	0.809756	0.846148	0.858599	0.865254	0.868877	0.870789	0.87155	0.871889	0.871702	0.800024	0.8086	0.871889
597	0.60267	0.805552	0.839842	0.852567	0.859587	0.863669	0.866136	0.867303	0.86782	0.867984	0.808851	0.808178	0.867984
598	0.598647	0.793175	0.828607	0.841192	0.84851	0.852464	0.854751	0.85602	0.856477	0.85677	0.786695	0.797954	0.85677
599	0.587769	0.802116	0.836702	0.848912	0.855697	0.859423	0.861321	0.862494	0.862996	0.86294	0.801376	0.802495	0.862996
600	0.581322	0.802326	0.838449	0.850576	0.857144	0.860456	0.862597	0.863348	0.8636	0.863579	0.792308	0.801004	0.8636
601	0.588561	0.798983	0.834831	0.84774	0.854577	0.858411	0.860639	0.861867	0.862321	0.862271	0.801291	0.801094	0.862321
602	0.564535	0.798448	0.834809	0.846422	0.852792	0.855889	0.857695	0.858317	0.858272	0.858191	0.776215	0.795403	0.858317
603	0.574606	0.805209	0.840933	0.853385	0.86008	0.863465	0.865515	0.866525	0.866961	0.866819	0.791228	0.804422	0.866961
604	0.566778	0.804358	0.840897	0.852746	0.859022	0.862066	0.863767	0.8647	0.864798	0.864579	0.800957	0.800868	0.864798
605	0.587536	0.764796	0.799183	0.810729	0.817264	0.820676	0.822596	0.823652	0.823883	0.82383	0.743125	0.765213	0.823883
606	0.564147	0.807927	0.844926	0.85688	0.863162	0.866368	0.868194	0.86886	0.868982	0.868857	0.797494	0.805286	0.868982
607	0.596176	0.803469	0.838559	0.85147	0.858446	0.862466	0.864747	0.8658	0.866265	0.866394	0.804621	0.806023	0.866394
608	0.579437	0.812453	0.849081	0.861894	0.868684	0.872403	0.874543	0.875501	0.875975	0.875858	0.813337	0.813194	0.875975
609	0.568489	0.808046	0.843897	0.855863	0.862038	0.865412	0.867335	0.868098	0.868337	0.868105	0.804908	0.804627	0.868337
610	0.57295	0.80701	0.843377	0.855903	0.862649	0.866304	0.868315	0.869162	0.869447	0.869408	0.807376	0.807197	0.869447
611	0.625578	0.794069	0.827489	0.841282	0.849427	0.854053	0.857023	0.858758	0.859843	0.860401	0.806244	0.805336	0.860401
612	0.586227	0.800194	0.835977	0.849098	0.856445	0.860469	0.863044	0.864159	0.864835	0.864956	0.76183	0.806076	0.864956
613	0.622889	0.797432	0.831235	0.844865	0.852887	0.857319	0.860242	0.86195	0.862693	0.863313	0.805565	0.807292	0.863313
614	0.59237	0.797824	0.833327	0.845747	0.852614	0.856239	0.858376	0.859352	0.859782	0.859784	0.798234	0.798742	0.859784
615	0.602683	0.786357	0.820217	0.832927	0.840204	0.843953	0.846502	0.84775	0.848303	0.848553	0.7652	0.791162	0.848553
616	0.595456	0.808033	0.84229	0.855337	0.862964	0.867035	0.869644	0.870953	0.871809	0.871936	0.810878	0.812849	0.871936
617	0.595465	0.79644	0.831686	0.844348	0.85158	0.855389	0.857879	0.858894	0.859386	0.859497	0.794744	0.799683	0.859497
618	0.582006	0.798688	0.833858	0.846367	0.85302	0.856777	0.858887	0.859815	0.860283	0.860367	0.794745	0.799241	0.860367
619	0.593332	0.808981	0.844931	0.857445	0.864699	0.868486	0.870683	0.871699	0.872278	0.872172	0.816278	0.810382	0.872278
620	0.613346	0.796677	0.830523	0.843717	0.85174	0.855827	0.858699	0.860246	0.86098	0.861405	0.806536	0.804334	0.861405
621	0.639305	0.806021	0.839133	0.853202	0.861545	0.86647	0.869621	0.871614	0.872743	0.873299	0.816488	0.818918	0.873299
622	0.603084	0.807007	0.842439	0.855997	0.863671	0.867843	0.87059	0.871794	0.872608	0.872811	0.811089	0.813959	0.872811
623	0.615776	0.79646	0.829321	0.842568	0.850329	0.854666	0.85752	0.859081	0.859917	0.860337	0.797248	0.803377	0.860337
624	0.588668	0.807936	0.842379	0.855173	0.862084	0.866123	0.868353	0.869475	0.869967	0.870147	0.807289	0.810235	0.870147
625	0.585291	0.802608	0.838476	0.85135	0.858595	0.862523	0.864914	0.865927	0.86648	0.866642	0.804842	0.805897	0.866642
626	0.625618	0.81005	0.844692	0.859442	0.867814	0.872651	0.875852	0.877532	0.878609	0.87911	0.822691	0.822683	0.87911
627	0.598823	0.809038	0.842415	0.85587	0.863737	0.868081	0.870799	0.872235	0.873164	0.873344	0.815322	0.815629	0.873344
628	0.58391	0.797031	0.831571	0.844466	0.851493	0.855378	0.85779	0.858867	0.859438	0.859476	0.798918	0.800881	0.859476
629	0.568921	0.797709	0.833955	0.84587	0.852198	0.855475	0.857153	0.858049	0.85798	0.858022	0.789715	0.795235	0.858049
630	0.601863	0.807477	0.842936	0.856005	0.863253	0.867338	0.869671	0.871059	0.871572	0.871662	0.795208	0.811753	0.871662
631	0.648244	0.80562	0.837267	0.851548	0.860386	0.865478	0.868746	0.870759	0.871967	0.872651	0.793553	0.817856	0.872651
632	0.588515	0.780377	0.814926	0.826899	0.833412	0.836771	0.83872	0.839778	0.84019	0.840166	0.780356	0.780432	0.84019
633	0.645837	0.807324	0.839991	0.85485	0.863944	0.869175	0.872608	0.874841	0.876014	0.876738	0.798367	0.822298	0.876738
634	0.576851	0.786992	0.822217	0.83431	0.841147	0.844495	0.846581	0.847445	0.847659	0.847629	0.786561	0.787256	0.847659
635	0.617593	0.793172	0.825546	0.839196	0.847515	0.852138	0.855098	0.856821	0.85778	0.85843	0.779446	0.803867	0.85843
636	0.634811	0.811863	0.845067	0.859641	0.868577	0.873798	0.877246	0.879176	0.880572	0.881187	0.827595	0.827414	0.881187
637	0.612839	0.81111	0.845514	0.859421	0.867739	0.872338	0.875209	0.876847	0.877887	0.878317	0.82128	0.821113	0.878317
638	0.613889	0.806643	0.840094	0.853892	0.861801	0.866093	0.869005	0.87047	0.871421	0.871916	0.813822	0.814618	0.871916
639	0.609781	0.804461	0.838054	0.851122	0.858813	0.863064	0.865588	0.86676	0.867673	0.86788	0.800856	0.808709	0.86788
640	0.612913	0.797416	0.832086	0.845001	0.852327	0.856531	0.859086	0.860435	0.861003	0.861327	0.80152	0.802044	0.861327
641	0.629008	0.807311	0.840483	0.854944	0.863241	0.867951	0.871002	0.872757	0.873877	0.874381	0.80127	0.817582	0.874381
642	0.625766	0.813338	0.846984	0.860894	0.86898	0.873744	0.87662	0.878308	0.879186	0.879677	0.817039	0.821635	0.879677
643	0.658925	0.824415	0.856322	0.871911	0.881419	0.887004	0.891021	0.893069	0.894776	0.895591	0.837009	0.841844	0.895591
644	0.628346	0.793783	0.826847	0.841484	0.850053	0.855055	0.858362	0.860282	0.861539	0.862176	0.805713	0.808645	0.862176
645	0.648167	0.808982	0.841726	0.856472	0.865778	0.871124	0.874818	0.876888	0.878364	0.879181	0.824209	0.826297	0.879181
646	0.644346	0.807127	0.839864	0.854479	0.863472	0.868534	0.871889	0.873868	0.875179	0.875818	0.820399	0.822036	0.875818
647	0.604867	0.810818	0.846069	0.859831	0.867251	0.871595	0.874287	0.875661	0.876342	0.876569	0.815042	0.817638	0.876569
648	0.640874	0.799799	0.832443	0.846467	0.854991	0.859876	0.863343	0.865066	0.866358	0.867018	0.812553	0.812551	0.867018
649	0.626804	0.788981	0.821576	0.835419	0.843419	0.848056	0.851055	0.852754	0.8537	0.854307	0.789842	0.799121	0.854307
650	0.62696	0.806798	0.840054	0.854898	0.863478	0.868422	0.871554	0.873571	0.87484	0.875453	0.820536	0.820483	0.875453
651	0.630183	0.809578	0.842285	0.856849	0.865254	0.870286	0.87356	0.875339	0.876597	0.87713	0.822521	0.822184	0.87713
652	0.654369	0.809382	0.841707	0.856945	0.865925	0.871192	0.874709	0.876808	0.878205	0.879092	0.81422	0.825518	0.879092
653	0.631695	0.80293	0.836959	0.851329	0.859749	0.864475	0.867804	0.869531	0.87075	0.871239	0.81594	0.815935	0.871239
654	0.614779	0.79171	0.824507	0.838323	0.846225	0.850841	0.853678	0.855266	0.856335	0.85679	0.785575	0.801175	0.85679
655	0.648251	0.817328	0.849625	0.86456	0.873251	0.878514	0.882068	0.884095	0.885268	0.886198	0.83408	0.831555	0.886198
656	0.670638	0.811985	0.845207	0.86202	0.872338	0.878413	0.882607	0.885086	0.887081	0.888118	0.819264	0.838654	0.888118
657	0.65403	0.801342	0.833641	0.84851	0.85787	0.863128	0.86674	0.868898	0.87046	0.871217	0.804539	0.818443	0.871217
658	0.64609	0.820548	0.853569	0.869061	0.878292	0.883615	0.887297	0.889399	0.890887	0.891755	0.830347	0.83766	0.891755
659	0.654239	0.813518	0.846174	0.861581	0.870953	0.876534	0.880133	0.882274	0.883811	0.88464	0.806224	0.832062	0.88464
660	0.601655	0.80565	0.840485	0.853361	0.861058	0.865363	0.867859	0.869209	0.869977	0.870224	0.81001	0.811663	0.870224
661	0.648903	0.813849	0.846874	0.86196	0.871159	0.87652	0.880114	0.882134	0.8836	0.884339	0.817511	0.82979	0.884339
662	0.636696	0.81664	0.850577	0.865248	0.873875	0.879256	0.882478	0.884528	0.885705	0.886366	0.810327	0.830913	0.886366
663	0.644214	0.813644	0.846161	0.860863	0.86937	0.874432	0.877735	0.879689	0.880928	0.88161	0.815768	0.825801	0.88161
664	0.638153	0.808554	0.841183	0.855193	0.863634	0.868347	0.871608	0.873437	0.874472	0.875108	0.81892	0.818923	0.875108
665	0.640209	0.805607	0.83785	0.851628	0.859927	0.864383	0.867433	0.869099	0.87012	0.870704	0.79624	0.813901	0.870704
666	0.679542	0.816036	0.847686	0.864085	0.874222	0.88038	0.884614	0.887258	0.889037	0.890186	0.837739	0.839669	0.890186
667	0.680501	0.811481	0.841632	0.857105	0.866902	0.872769	0.876615	0.879158	0.880903	0.881978	0.830692	0.83041	0.881978
668	0.631712	0.815947	0.848802	0.863294	0.871832	0.876844	0.880014	0.881978	0.883041	0.883746	0.826735	0.827544	0.883746
669	0.68235	0.805679	0.83849	0.855744	0.866158	0.872572	0.877146	0.879779	0.881825	0.882982	0.83108	0.834368	0.882982
670	0.666013	0.809965	0.842232	0.858109	0.867773	0.873786	0.877922	0.880288	0.882087	0.883147	0.83402	0.832736	0.883147
671	0.61707	0.806747	0.841005	0.854053	0.862022	0.866143	0.868712	0.870152	0.870905	0.871174	0.812306	0.811763	0.871174
672	0.647014	0.795142	0.827037	0.841274	0.850014	0.854802	0.858249	0.859997	0.861273	0.861895	0.808144	0.808139	0.861895
673	0.633699	0.797878	0.830282	0.844306	0.852592	0.857335	0.86052	0.862217	0.863229	0.863893	0.807289	0.808338	0.863893
674	0.635223	0.814326	0.847998	0.862675	0.871265	0.876189	0.879424	0.881107	0.882404	0.882965	0.809535	0.826805	0.882965
675	0.664748	0.82309	0.853963	0.869653	0.879342	0.885223	0.888992	0.891472	0.893213	0.894098	0.814518	0.841032	0.894098
676	0.623267	0.805578	0.84013	0.854367	0.862407	0.867048	0.869924	0.871589	0.872596	0.873092	0.815762	0.81611	0.873092
677	0.620509	0.806833	0.839535	0.853247	0.86111	0.865433	0.868313	0.869776	0.8707	0.871129	0.808719	0.813186	0.871129
678	0.633101	0.807982	0.840877	0.855081	0.863591	0.868192	0.871444	0.873242	0.874491	0.875062	0.819069	0.819119	0.875062
679	0.637904	0.80786	0.840672	0.854765	0.863088	0.867475	0.870644	0.872444	0.873539	0.874076	0.803432	0.817417	0.874076
680	0.679988	0.814789	0.846143	0.862639	0.872662	0.87884	0.883024	0.885718	0.887649	0.888887	0.837791	0.838694	0.888887
681	0.663763	0.815832	0.848567	0.864741	0.874241	0.880073	0.883972	0.886435	0.887974	0.889004	0.827578	0.836033	0.889004
682	0.636697	0.815974	0.849399	0.863835	0.872596	0.877505	0.880949	0.882675	0.883916	0.884493	0.791666	0.828508	0.884493
683	0.664095	0.800913	0.83337	0.848906	0.858498	0.864031	0.867789	0.870139	0.871613	0.87261	0.811186	0.821402	0.87261
684	0.643706	0.813025	0.844952	0.859121	0.867577	0.872476	0.875664	0.87741	0.878536	0.879262	0.815033	0.822596	0.879262
685	0.686581	0.816511	0.847876	0.864668	0.875292	0.881583	0.885865	0.888554	0.890596	0.891821	0.83777	0.842467	0.891821
686	0.685472	0.808083	0.838441	0.854785	0.864921	0.871002	0.875267	0.877912	0.879822	0.880952	0.818895	0.831634	0.880952
687	0.666415	0.810431	0.84116	0.856313	0.865654	0.871058	0.874946	0.877129	0.87873	0.879676	0.824379	0.826826	0.879676
688	0.66159	0.809441	0.841124	0.856401	0.865819	0.871206	0.87501	0.877086	0.878724	0.879511	0.82486	0.82662	0.879511
689	0.66614	0.80723	0.837581	0.85308	0.862275	0.867739	0.871558	0.873685	0.875214	0.876127	0.791887	0.823212	0.876127
690	0.667544	0.814347	0.845461	0.861446	0.871515	0.87734	0.881521	0.883952	0.885672	0.886622	0.836924	0.83533	0.886622
691	0.655077	0.791779	0.822654	0.837123	0.845925	0.850985	0.854455	0.85644	0.857804	0.858552	0.778484	0.805264	0.858552
692	0.688929	0.796385	0.825833	0.842021	0.852036	0.858037	0.862381	0.86501	0.866945	0.868206	0.817035	0.819739	0.868206
693	0.643627	0.805192	0.837979	0.852738	0.861615	0.866633	0.870051	0.872054	0.873399	0.87405	0.819339	0.819549	0.87405
694	0.65764	0.813875	0.845213	0.860806	0.870213	0.875842	0.87969	0.881926	0.883481	0.884449	0.830615	0.831497	0.884449
695	0.655094	0.809271	0.8414	0.855917	0.864725	0.869895	0.873323	0.875319	0.876597	0.877433	0.822196	0.822646	0.877433
696	0.689287	0.803474	0.833751	0.850791	0.860946	0.867418	0.871757	0.874544	0.876465	0.877836	0.812294	0.82933	0.877836
697	0.707328	0.80769	0.838754	0.856639	0.868212	0.874881	0.879926	0.882839	0.885214	0.886822	0.812552	0.840874	0.886822
698	0.635812	0.791241	0.823455	0.837261	0.845461	0.850224	0.853385	0.85511	0.856242	0.856838	0.790486	0.802342	0.856838
699	0.688726	0.804711	0.835666	0.852303	0.86257	0.868995	0.873248	0.876032	0.878	0.879296	0.822006	0.830346	0.879296
700	0.686594	0.80796	0.83912	0.855611	0.865808	0.871853	0.876162	0.878899	0.880799	0.881845	0.814971	0.83253	0.881845
701	0.659548	0.790213	0.821196	0.836322	0.84533	0.850812	0.854547	0.856628	0.858192	0.859137	0.808179	0.808133	0.859137
702	0.68022	0.81528	0.846062	0.86192	0.871867	0.877695	0.881633	0.884245	0.88595	0.887164	0.83296	0.835167	0.887164
703	0.697996	0.80075	0.830705	0.848022	0.858662	0.865084	0.869716	0.872654	0.874735	0.876124	0.827971	0.828948	0.876124
704	0.699697	0.815244	0.845156	0.862419	0.872909	0.879214	0.883898	0.886803	0.888828	0.890173	0.840711	0.84174	0.890173
705	0.671015	0.810027	0.841837	0.857848	0.867408	0.872963	0.876821	0.879138	0.880835	0.881819	0.826937	0.829373	0.881819
706	0.685915	0.810669	0.841688	0.858402	0.868879	0.875158	0.879554	0.882322	0.884247	0.885468	0.801837	0.836293	0.885468
707	0.650062	0.808998	0.842514	0.857821	0.867049	0.872421	0.876097	0.878235	0.879645	0.880472	0.823059	0.826852	0.880472
708	0.667956	0.795734	0.825398	0.840392	0.849546	0.8548	0.85866	0.860935	0.86245	0.86332	0.811772	0.812059	0.86332
709	0.711157	0.804265	0.834437	0.852642	0.863613	0.870648	0.875545	0.878655	0.880997	0.882592	0.798895	0.836407	0.882592
710	0.682476	0.803963	0.834058	0.850242	0.860091	0.86627	0.870442	0.873046	0.874991	0.876081	0.81268	0.82629	0.876081
711	0.719882	0.81424	0.841549	0.858732	0.869602	0.876366	0.881017	0.884088	0.886313	0.88792	0.839244	0.839969	0.88792
712	0.698568	0.812724	0.842123	0.859144	0.870104	0.876601	0.881023	0.88403	0.886152	0.887522	0.839038	0.839159	0.887522
713	0.691526	0.814732	0.846709	0.863914	0.874801	0.881137	0.885778	0.888657	0.890705	0.892074	0.830633	0.84334	0.892074
714	0.667029	0.810415	0.842475	0.858668	0.86818	0.873872	0.878044	0.880383	0.882172	0.883171	0.832027	0.831537	0.883171
715	0.661295	0.816529	0.848047	0.863659	0.873061	0.878655	0.882531	0.884858	0.886385	0.887314	0.788829	0.83463	0.887314
716	0.653988	0.800952	0.833002	0.847526	0.85614	0.861196	0.864717	0.866783	0.868077	0.868929	0.78586	0.814421	0.868929
717	0.657229	0.805416	0.836153	0.851077	0.860069	0.865452	0.86899	0.871043	0.872542	0.873369	0.817475	0.820077	0.873369
718	0.689442	0.822669	0.852818	0.869591	0.879921	0.886281	0.8906	0.893306	0.895337	0.896632	0.844967	0.846189	0.896632
719	0.711316	0.807548	0.837503	0.855459	0.866464	0.873038	0.87777	0.880873	0.883035	0.884542	0.835742	0.837605	0.884542
720	0.684442	0.80224	0.833057	0.849624	0.859478	0.865505	0.869915	0.872306	0.874191	0.875288	0.825107	0.825478	0.875288
721	0.673979	0.807961	0.83873	0.854771	0.864556	0.870369	0.874397	0.876958	0.87869	0.879806	0.821117	0.828677	0.879806
722	0.682611	0.809652	0.840188	0.856479	0.866468	0.872689	0.876907	0.879479	0.881301	0.88237	0.816372	0.832372	0.88237
723	0.695651	0.805768	0.836757	0.853893	0.86459	0.870971	0.875666	0.878479	0.880509	0.881796	0.81755	0.834127	0.881796
724	0.702675	0.805021	0.835917	0.853158	0.863875	0.870563	0.875194	0.878148	0.880332	0.881538	0.828312	0.833985	0.881538
725	0.685037	0.808699	0.83845	0.853975	0.8637	0.869686	0.873645	0.876395	0.878127	0.879215	0.795201	0.828141	0.879215
726	0.680622	0.801584	0.832158	0.847971	0.857745	0.863521	0.86767	0.87005	0.871779	0.872923	0.826522	0.821914	0.872923
727	0.690582	0.802269	0.832374	0.848271	0.858163	0.86413	0.868274	0.870905	0.872729	0.873904	0.792106	0.823997	0.873904
728	0.723178	0.816558	0.84442	0.862189	0.873221	0.880003	0.885056	0.888166	0.890488	0.892082	0.84458	0.844868	0.892082
729	0.697878	0.818183	0.848623	0.86581	0.876365	0.882842	0.887468	0.890398	0.892491	0.89386	0.835239	0.844896	0.89386
730	0.706565	0.798167	0.827968	0.844838	0.855407	0.861964	0.866542	0.869417	0.871547	0.872828	0.824372	0.825448	0.872828
731	0.703559	0.817362	0.846995	0.864189	0.874873	0.881254	0.885867	0.888653	0.890812	0.892145	0.841557	0.843223	0.892145
732	0.702352	0.801823	0.83325	0.851115	0.862127	0.869021	0.873754	0.876861	0.879075	0.880565	0.834151	0.834386	0.880565
733	0.668796	0.808615	0.838739	0.854059	0.863394	0.869039	0.872836	0.87523	0.876746	0.877725	0.774832	0.825233	0.877725
734	0.736904	0.798382	0.828884	0.848197	0.860091	0.867559	0.873074	0.876514	0.87915	0.881028	0.804489	0.838169	0.881028
735	0.660974	0.818902	0.850759	0.865874	0.875429	0.880782	0.884513	0.886726	0.888179	0.889106	0.804673	0.835113	0.889106
736	0.69062	0.810881	0.841318	0.857748	0.868021	0.874343	0.878651	0.881415	0.883458	0.884703	0.825453	0.835584	0.884703
737	0.695824	0.818075	0.848281	0.865077	0.875415	0.881887	0.886279	0.889014	0.890991	0.892313	0.843185	0.84261	0.892313
738	0.708487	0.810206	0.840729	0.858251	0.869144	0.875861	0.880594	0.883547	0.885886	0.887296	0.830638	0.840099	0.887296
739	0.710422	0.808987	0.837927	0.85516	0.865607	0.87213	0.876855	0.879713	0.881727	0.883155	0.827175	0.83521	0.883155
740	0.703715	0.811457	0.840868	0.858122	0.868719	0.875433	0.880089	0.882845	0.885051	0.886465	0.822738	0.838438	0.886465
741	0.70499	0.811958	0.841314	0.858129	0.868633	0.874977	0.879691	0.882541	0.884462	0.885838	0.817958	0.836749	0.885838
742	0.717633	0.804338	0.832777	0.850295	0.861312	0.867895	0.872754	0.875769	0.877973	0.879509	0.832867	0.832903	0.879509
743	0.732309	0.808728	0.837773	0.856195	0.867975	0.8751	0.880509	0.883798	0.886351	0.888097	0.823763	0.843402	0.888097
744	0.700223	0.81813	0.846933	0.863733	0.874195	0.880596	0.88509	0.887924	0.889885	0.891292	0.778492	0.841522	0.891292
745	0.724258	0.80395	0.831867	0.849795	0.860842	0.867902	0.87287	0.876048	0.87842	0.880048	0.81017	0.834292	0.880048
746	0.737406	0.814845	0.843144	0.86184	0.873664	0.881206	0.886441	0.889952	0.892433	0.894392	0.849901	0.849809	0.894392
747	0.697731	0.806562	0.837123	0.854492	0.865001	0.871717	0.876204	0.879082	0.881089	0.882536	0.809013	0.834711	0.882536
748	0.707913	0.793379	0.821365	0.837953	0.848608	0.854779	0.85946	0.862397	0.864391	0.86599	0.818482	0.818871	0.86599
749	0.724032	0.806277	0.834753	0.852913	0.864385	0.871386	0.876372	0.879702	0.882141	0.883723	0.809538	0.838252	0.883723
750	0.7014	0.810421	0.840098	0.856461	0.867068	0.873288	0.87782	0.880447	0.882635	0.883932	0.834734	0.834903	0.883932
751	0.675619	0.802824	0.833058	0.84868	0.858297	0.864072	0.86812	0.870737	0.872301	0.873512	0.788175	0.822693	0.873512
752	0.695456	0.800229	0.829908	0.846902	0.857302	0.863746	0.868225	0.870993	0.873078	0.874399	0.819726	0.826503	0.874399
753	0.704901	0.79886	0.828287	0.84495	0.855554	0.86195	0.866503	0.869235	0.871393	0.87268	0.819674	0.825319	0.87268
754	0.737892	0.810205	0.840853	0.860366	0.872885	0.880544	0.886274	0.88984	0.892677	0.894534	0.842107	0.851211	0.894534
755	0.728523	0.805656	0.836523	0.855636	0.867926	0.875395	0.880925	0.884457	0.887054	0.888872	0.845432	0.844817	0.888872
756	0.717211	0.810299	0.838521	0.855758	0.866831	0.873702	0.878405	0.881434	0.883802	0.885208	0.840143	0.838296	0.885208
757	0.728812	0.805979	0.834466	0.852459	0.86412	0.871116	0.876212	0.879453	0.881941	0.88355	0.815913	0.838478	0.88355
758	0.690032	0.808664	0.837691	0.853681	0.863599	0.869639	0.873888	0.876435	0.878426	0.8795	0.810015	0.828851	0.8795
759	0.736201	0.812322	0.8405	0.859455	0.871269	0.878676	0.88409	0.887587	0.890254	0.891964	0.847622	0.84765	0.891964
760	0.714907	0.813984	0.842518	0.860233	0.871144	0.878128	0.882852	0.886089	0.888313	0.889944	0.841248	0.84283	0.889944
761	0.729271	0.810348	0.838068	0.855846	0.866977	0.873982	0.878993	0.88218	0.884634	0.886182	0.817588	0.84026	0.886182
762	0.758423	0.814348	0.845375	0.866631	0.879638	0.888237	0.894168	0.898243	0.901354	0.90347	0.833808	0.86239	0.90347
763	0.748953	0.805815	0.832788	0.851964	0.864079	0.871678	0.877166	0.880669	0.883251	0.88528	0.839544	0.842353	0.88528
764	0.761929	0.811277	0.840658	0.861324	0.874564	0.882934	0.889089	0.893024	0.896119	0.898349	0.857438	0.857811	0.898349
765	0.724209	0.820955	0.850448	0.868326	0.879836	0.886911	0.891904	0.895201	0.897632	0.899246	0.853263	0.852282	0.899246
766	0.745899	0.803961	0.831857	0.850813	0.863004	0.870542	0.876194	0.879633	0.882451	0.884337	0.832751	0.841216	0.884337
767	0.745788	0.805198	0.834541	0.853604	0.865828	0.873377	0.879008	0.882512	0.885203	0.887119	0.843138	0.843933	0.887119
768	0.771225	0.808783	0.840217	0.862272	0.876153	0.885194	0.891703	0.895845	0.899218	0.901494	0.803301	0.862658	0.901494
769	0.726448	0.806335	0.836813	0.855823	0.867732	0.874968	0.88034	0.883743	0.886342	0.888057	0.825584	0.843429	0.888057
770	0.73813	0.810525	0.83857	0.857084	0.868341	0.875729	0.880968	0.884323	0.88677	0.888514	0.816146	0.84338	0.888514
771	0.773718	0.811486	0.841591	0.862816	0.876596	0.88501	0.891387	0.895611	0.89882	0.901	0.854596	0.861456	0.901
772	0.743097	0.816079	0.843732	0.862877	0.875004	0.882539	0.888022	0.891671	0.894425	0.896239	0.843782	0.852181	0.896239
773	0.754777	0.813643	0.843659	0.863607	0.876685	0.884765	0.890753	0.894394	0.897464	0.89966	0.857985	0.857901	0.89966
774	0.736246	0.810918	0.838691	0.856673	0.868233	0.87557	0.880746	0.884133	0.886594	0.888416	0.848009	0.843221	0.888416
775	0.738695	0.807165	0.834526	0.853037	0.864746	0.871939	0.877196	0.880624	0.883239	0.884973	0.831332	0.840568	0.884973
776	0.751018	0.80408	0.832465	0.851427	0.863708	0.871374	0.877019	0.880563	0.883319	0.885176	0.833198	0.842526	0.885176
777	0.752264	0.805042	0.835318	0.855294	0.867867	0.875597	0.881434	0.885196	0.887986	0.890091	0.846379	0.848516	0.890091
778	0.755198	0.809327	0.839563	0.85966	0.872516	0.880639	0.886649	0.890548	0.893444	0.895348	0.851179	0.853481	0.895348
779	0.780811	0.804249	0.833435	0.85479	0.868447	0.877093	0.883423	0.887571	0.890875	0.893235	0.854606	0.854691	0.893235
780	0.74794	0.810947	0.839023	0.858066	0.870469	0.878239	0.883786	0.887447	0.890253	0.892123	0.848662	0.848888	0.892123
781	0.735352	0.807248	0.834678	0.852631	0.864311	0.871357	0.876492	0.879884	0.882262	0.883996	0.837826	0.839399	0.883996
782	0.741307	0.80483	0.833294	0.85202	0.863706	0.871226	0.876515	0.879959	0.882609	0.88434	0.798982	0.840219	0.88434
783	0.717363	0.815522	0.845022	0.862997	0.874287	0.881294	0.886408	0.889647	0.892085	0.893433	0.846246	0.847246	0.893433
784	0.725706	0.815873	0.843681	0.861845	0.873416	0.880498	0.885526	0.888817	0.891196	0.89283	0.818769	0.846824	0.89283
785	0.737858	0.802879	0.831907	0.850921	0.862785	0.870085	0.87555	0.879014	0.881679	0.883489	0.79467	0.840151	0.883489
786	0.787339	0.802578	0.831217	0.852493	0.866411	0.875044	0.881568	0.885785	0.889036	0.891481	0.847976	0.853362	0.891481
787	0.760781	0.803201	0.832154	0.852121	0.865267	0.873374	0.879544	0.883301	0.886348	0.888521	0.850192	0.84801	0.888521
788	0.74646	0.807317	0.837916	0.858352	0.871012	0.878883	0.884657	0.888416	0.891203	0.893184	0.851338	0.851177	0.893184
789	0.757299	0.816003	0.844007	0.863845	0.876594	0.884395	0.890336	0.893989	0.897016	0.899139	0.844776	0.856792	0.899139
790	0.735286	0.821732	0.849192	0.867776	0.879073	0.886458	0.89157	0.89487	0.897418	0.899142	0.852447	0.852853	0.899142
791	0.766808	0.804585	0.834272	0.854114	0.867459	0.875796	0.881916	0.885938	0.889038	0.891258	0.797224	0.851146	0.891258
792	0.781653	0.804928	0.833822	0.855328	0.868986	0.877654	0.88398	0.888273	0.891429	0.893833	0.853081	0.855293	0.893833
793	0.770532	0.811979	0.842134	0.863148	0.876685	0.885153	0.891302	0.895562	0.898584	0.900928	0.830446	0.860669	0.900928
794	0.754979	0.809763	0.839623	0.859734	0.872939	0.880917	0.886848	0.890768	0.89359	0.895715	0.826816	0.854458	0.895715
795	0.751071	0.816943	0.845565	0.864846	0.8773	0.885167	0.890866	0.894625	0.897518	0.899348	0.832593	0.856287	0.899348
796	0.746486	0.801246	0.830257	0.849837	0.861957	0.869381	0.875168	0.878597	0.881353	0.883314	0.837909	0.840771	0.883314
797	0.760386	0.813105	0.843289	0.864175	0.877107	0.885456	0.891469	0.895587	0.898542	0.90067	0.854093	0.859916	0.90067
798	0.747189	0.804417	0.83412	0.853942	0.866377	0.874359	0.879905	0.883793	0.88662	0.888611	0.826501	0.846688	0.888611
799	0.748788	0.814501	0.842552	0.862202	0.874658	0.88256	0.888243	0.892075	0.894808	0.896706	0.852171	0.854012	0.896706
800	0.746214	0.807262	0.835966	0.85461	0.86679	0.874323	0.879819	0.88333	0.886084	0.88782	0.839727	0.844597	0.88782
801	0.773028	0.807954	0.839195	0.861245	0.875493	0.884217	0.890642	0.89488	0.898264	0.900674	0.854191	0.86202	0.900674
802	0.726013	0.820917	0.848284	0.866339	0.877682	0.884627	0.889714	0.892943	0.895278	0.896922	0.852801	0.849661	0.896922
803	0.780682	0.802545	0.830955	0.852008	0.865382	0.873918	0.88043	0.884682	0.887912	0.890228	0.848832	0.851676	0.890228
804	0.783929	0.816326	0.845549	0.866994	0.881007	0.889768	0.896437	0.900646	0.904015	0.906318	0.867214	0.867064	0.906318
805	0.75295	0.812453	0.84142	0.860927	0.873325	0.881351	0.886991	0.890848	0.893748	0.89561	0.852261	0.853041	0.89561
806	0.765918	0.801858	0.830038	0.850435	0.863396	0.871614	0.877558	0.881717	0.884529	0.886843	0.849327	0.846513	0.886843
807	0.756116	0.808957	0.840361	0.861177	0.874729	0.88309	0.889163	0.893145	0.896195	0.898495	0.842465	0.857432	0.898495
808	0.788713	0.811524	0.844059	0.867027	0.882182	0.891613	0.898677	0.903259	0.906897	0.909534	0.826211	0.872443	0.909534
809	0.751558	0.808274	0.836781	0.856322	0.868652	0.876537	0.882391	0.886174	0.889056	0.891007	0.846043	0.849136	0.891007
810	0.770401	0.793959	0.821966	0.84232	0.85532	0.86334	0.869469	0.873332	0.876427	0.878414	0.805684	0.838768	0.878414
811	0.778999	0.811499	0.840504	0.862205	0.875937	0.88458	0.890972	0.895259	0.898614	0.900919	0.861897	0.862323	0.900919
812	0.768933	0.803195	0.829785	0.849628	0.862292	0.870284	0.876081	0.879903	0.883102	0.885136	0.843674	0.844354	0.885136
813	0.738131	0.81387	0.840627	0.858743	0.870442	0.877412	0.882761	0.886147	0.888708	0.890324	0.843526	0.844829	0.890324
814	0.758125	0.802463	0.832035	0.852248	0.865162	0.873375	0.879431	0.883238	0.886112	0.888192	0.845714	0.8473	0.888192
815	0.770126	0.813523	0.843721	0.865012	0.878768	0.887377	0.893602	0.897736	0.90102	0.903249	0.844577	0.863139	0.903249
816	0.78171	0.809092	0.838092	0.859395	0.87339	0.881981	0.888359	0.892601	0.895969	0.898261	0.827537	0.859487	0.898261
817	0.798331	0.81058	0.836736	0.858512	0.872689	0.881827	0.888392	0.892833	0.896282	0.898759	0.852648	0.860956	0.898759
818	0.792844	0.804711	0.83157	0.852792	0.866891	0.87549	0.88208	0.886246	0.889597	0.892006	0.854086	0.854105	0.892006
819	0.778218	0.805635	0.833565	0.854355	0.867596	0.876133	0.882465	0.886394	0.889756	0.891882	0.824216	0.852597	0.891882
820	0.765741	0.803947	0.834019	0.854909	0.868135	0.87631	0.882695	0.88666	0.889802	0.89183	0.822242	0.851912	0.89183
821	0.782925	0.809083	0.838147	0.859622	0.87333	0.882277	0.88854	0.89287	0.896276	0.898609	0.80603	0.859533	0.898609
822	0.804809	0.802792	0.835602	0.859696	0.875034	0.884548	0.89182	0.896513	0.900283	0.903043	0.865773	0.867853	0.903043
823	0.775424	0.803728	0.831518	0.851994	0.865152	0.873321	0.879558	0.883582	0.8867	0.888918	0.848644	0.84926	0.888918
824	0.770236	0.798105	0.829243	0.85064	0.864422	0.873166	0.879268	0.883458	0.886693	0.889009	0.848491	0.850062	0.889009
825	0.786452	0.809001	0.836841	0.857763	0.871476	0.880339	0.886589	0.890814	0.894092	0.896417	0.855724	0.857644	0.896417
826	0.772309	0.804746	0.832319	0.852728	0.865973	0.874236	0.88042	0.884378	0.887526	0.88973	0.84943	0.849479	0.88973
827	0.816607	0.798738	0.827036	0.850501	0.86522	0.874982	0.88213	0.886781	0.890601	0.893332	0.858013	0.858368	0.893332
828	0.777536	0.806248	0.83698	0.858735	0.872722	0.881565	0.887993	0.892221	0.895594	0.897868	0.829121	0.859371	0.897868
829	0.799831	0.805207	0.837595	0.860799	0.876133	0.8855	0.892748	0.897401	0.901118	0.903759	0.812237	0.86851	0.903759
830	0.765898	0.801968	0.828451	0.847737	0.860426	0.868089	0.874019	0.877718	0.880617	0.882643	0.841054	0.841207	0.882643
831	0.809044	0.804288	0.835878	0.859288	0.874539	0.884129	0.891493	0.896077	0.899901	0.902665	0.840861	0.867388	0.902665
832	0.782171	0.796493	0.825267	0.846301	0.859928	0.868597	0.875198	0.8792	0.882549	0.884962	0.822331	0.846876	0.884962
833	0.796296	0.797221	0.826698	0.848644	0.863084	0.872205	0.878822	0.883231	0.886797	0.889404	0.799694	0.85287	0.889404
834	0.801302	0.79557	0.824836	0.847331	0.861951	0.871045	0.878067	0.882487	0.886168	0.888781	0.850677	0.852969	0.888781
835	0.83103	0.806891	0.839503	0.864482	0.880946	0.891451	0.899265	0.904414	0.908578	0.911715	0.867359	0.878869	0.911715
836	0.778291	0.805062	0.832685	0.853015	0.86662	0.874883	0.881062	0.885177	0.88825	0.890447	0.832325	0.850936	0.890447
837	0.793065	0.804761	0.8314	0.852976	0.866561	0.875569	0.88202	0.886197	0.889586	0.892001	0.853931	0.854182	0.892001
838	0.792959	0.81072	0.839791	0.862185	0.876697	0.885706	0.892455	0.896865	0.900389	0.902909	0.839289	0.865366	0.902909
839	0.770749	0.806686	0.833528	0.853164	0.866128	0.87422	0.880282	0.88423	0.887094	0.889244	0.807192	0.84829	0.889244
840	0.785178	0.805505	0.835778	0.857847	0.872232	0.881248	0.887661	0.892139	0.895607	0.898189	0.830558	0.860438	0.898189
841	0.807404	0.810206	0.839778	0.862843	0.87764	0.887153	0.894186	0.898885	0.9026	0.905236	0.840284	0.868858	0.905236
842	0.826491	0.794931	0.833277	0.859392	0.876121	0.886899	0.894806	0.900084	0.904237	0.907285	0.851464	0.875654	0.907285
843	0.807497	0.801852	0.831321	0.854032	0.868711	0.87811	0.885083	0.88964	0.893365	0.896006	0.85996	0.860164	0.896006
844	0.823661	0.798115	0.83126	0.855738	0.871779	0.881854	0.889623	0.89464	0.898691	0.901684	0.847893	0.868598	0.901684
845	0.823526	0.8035	0.835632	0.860522	0.876266	0.88663	0.894213	0.899387	0.903335	0.906367	0.869339	0.8732	0.906367
846	0.800285	0.800311	0.830124	0.852593	0.867285	0.87654	0.883436	0.887808	0.891554	0.894077	0.851661	0.857925	0.894077
847	0.79385	0.805188	0.834438	0.856628	0.870947	0.879941	0.886837	0.891204	0.894678	0.897269	0.846438	0.860298	0.897269
848	0.807313	0.806675	0.837475	0.860567	0.876103	0.885767	0.892871	0.897591	0.901356	0.904042	0.867394	0.868704	0.904042
849	0.821884	0.792123	0.825084	0.84966	0.865127	0.875409	0.882691	0.887849	0.891625	0.894515	0.840883	0.861461	0.894515
850	0.797553	0.812955	0.839753	0.861683	0.876103	0.885208	0.891928	0.896455	0.899808	0.902462	0.861072	0.865094	0.902462
851	0.772221	0.810731	0.838298	0.858307	0.871675	0.879931	0.886106	0.889918	0.893157	0.895351	0.8308	0.854871	0.895351
852	0.828507	0.792991	0.823051	0.847686	0.863402	0.873548	0.881026	0.885983	0.889965	0.892895	0.854817	0.859998	0.892895
853	0.798498	0.798757	0.824984	0.84649	0.860382	0.869089	0.875681	0.8799	0.883501	0.885848	0.8423	0.848758	0.885848
854	0.818385	0.807651	0.837594	0.861936	0.877659	0.887515	0.894831	0.899858	0.903662	0.906545	0.864306	0.872036	0.906545
855	0.785895	0.811672	0.841161	0.862944	0.877286	0.886242	0.892764	0.89697	0.900425	0.902772	0.834806	0.864377	0.902772
856	0.834123	0.797757	0.831017	0.856464	0.873047	0.883346	0.891255	0.896513	0.900693	0.903838	0.844304	0.871622	0.903838
857	0.847138	0.78802	0.826041	0.853391	0.870785	0.881828	0.890093	0.895741	0.900201	0.903442	0.863213	0.873804	0.903442
858	0.844446	0.788414	0.826796	0.854023	0.87114	0.882553	0.890681	0.89643	0.900708	0.903966	0.867222	0.874406	0.903966
859	0.830386	0.805028	0.837952	0.862756	0.878954	0.889331	0.89715	0.902298	0.906414	0.909419	0.87648	0.876448	0.909419
860	0.846182	0.79723	0.834093	0.860941	0.878207	0.889652	0.897883	0.903626	0.907871	0.911274	0.872758	0.881117	0.911274
861	0.810265	0.808301	0.83441	0.856841	0.87134	0.880571	0.887507	0.892001	0.895702	0.898168	0.853278	0.861794	0.898168
862	0.792296	0.79776	0.824468	0.845672	0.859477	0.868286	0.874654	0.878855	0.882233	0.884574	0.835301	0.846761	0.884574
863	0.834173	0.796917	0.827927	0.852581	0.868693	0.879037	0.886804	0.891975	0.896137	0.899034	0.866932	0.867007	0.899034
864	0.82941	0.803913	0.835431	0.859966	0.876432	0.886628	0.8943	0.899657	0.903703	0.906639	0.844725	0.873813	0.906639
865	0.839971	0.802777	0.83586	0.861885	0.878606	0.889434	0.897518	0.902772	0.907084	0.910379	0.87839	0.878407	0.910379
866	0.80899	0.808062	0.838079	0.8611	0.876165	0.885827	0.892723	0.897626	0.901303	0.904041	0.855441	0.868093	0.904041
867	0.810151	0.800127	0.828104	0.851102	0.865638	0.874927	0.881929	0.886664	0.890265	0.892845	0.855867	0.857245	0.892845
868	0.833753	0.800556	0.834305	0.859806	0.876229	0.887025	0.894956	0.900048	0.904326	0.907374	0.87462	0.87516	0.907374
869	0.828934	0.799993	0.829835	0.853901	0.86952	0.879492	0.887131	0.892022	0.896018	0.899025	0.862897	0.865547	0.899025
870	0.847324	0.801333	0.833591	0.859705	0.876621	0.887404	0.895546	0.90095	0.905471	0.90852	0.875875	0.877644	0.90852
871	0.856072	0.792684	0.82369	0.849461	0.866206	0.877435	0.885334	0.89102	0.895393	0.898582	0.848517	0.868505	0.898582
872	0.83003	0.801299	0.831847	0.855714	0.871901	0.882178	0.889766	0.894849	0.898863	0.901875	0.854846	0.868924	0.901875
873	0.839928	0.802831	0.835062	0.860377	0.877144	0.887694	0.895928	0.901079	0.905305	0.908496	0.8757	0.876658	0.908496
874	0.844232	0.790367	0.828866	0.856	0.873774	0.884773	0.893249	0.898687	0.903217	0.906494	0.876584	0.876699	0.906494
875	0.849417	0.799552	0.835935	0.862922	0.880207	0.891561	0.899873	0.905628	0.909951	0.913189	0.854574	0.883312	0.913189
876	0.831555	0.805089	0.835719	0.860086	0.876053	0.886444	0.893921	0.898985	0.90308	0.906079	0.861581	0.87286	0.906079
877	0.836193	0.810313	0.840916	0.866386	0.882797	0.8934	0.901047	0.906455	0.910617	0.913651	0.878573	0.880967	0.913651
878	0.835471	0.795939	0.824985	0.848903	0.864917	0.875063	0.882663	0.88761	0.891636	0.894635	0.860777	0.86185	0.894635
879	0.837013	0.802313	0.835392	0.860689	0.877456	0.888106	0.89614	0.901487	0.905592	0.908749	0.855596	0.876799	0.908749
880	0.838754	0.80491	0.838338	0.864688	0.881542	0.892064	0.900346	0.905875	0.910012	0.913292	0.868558	0.881681	0.913292
881	0.855402	0.797943	0.834288	0.861594	0.879328	0.890601	0.898965	0.904897	0.909397	0.912728	0.873419	0.883215	0.912728
882	0.822318	0.806121	0.83689	0.861112	0.876639	0.886778	0.894155	0.899054	0.903022	0.905843	0.87177	0.871609	0.905843
883	0.852153	0.785031	0.819072	0.845398	0.86296	0.873772	0.882105	0.887552	0.89207	0.895237	0.838672	0.865957	0.895237
884	0.824503	0.804555	0.83422	0.858319	0.873999	0.884068	0.891406	0.896424	0.900399	0.903378	0.865547	0.869076	0.903378
885	0.826433	0.807646	0.834781	0.858118	0.873507	0.883182	0.890762	0.895425	0.899438	0.902288	0.846561	0.867818	0.902288
886	0.827679	0.794225	0.82603	0.850458	0.866615	0.876548	0.884234	0.889404	0.893325	0.896342	0.814807	0.863376	0.896342
887	0.867537	0.795727	0.832948	0.861087	0.879061	0.891269	0.900126	0.905884	0.910741	0.914232	0.874401	0.886038	0.914232
888	0.845113	0.801098	0.832211	0.85769	0.874406	0.885125	0.893083	0.898278	0.902775	0.905898	0.874496	0.874456	0.905898
889	0.868579	0.790276	0.828667	0.856848	0.875387	0.887235	0.896021	0.901864	0.906797	0.910286	0.878891	0.882624	0.910286
890	0.842335	0.798738	0.831191	0.856889	0.873483	0.884272	0.892118	0.897692	0.901889	0.905077	0.859965	0.873851	0.905077
891	0.87038	0.790979	0.831162	0.860008	0.878936	0.890917	0.899791	0.905897	0.910671	0.914238	0.860236	0.886927	0.914238
892	0.8756	0.788631	0.825953	0.854339	0.872656	0.884611	0.893451	0.899376	0.904383	0.907862	0.879122	0.880532	0.907862
893	0.848006	0.807655	0.836001	0.861007	0.877394	0.887952	0.895856	0.900955	0.905201	0.908302	0.845173	0.87623	0.908302
894	0.859152	0.797134	0.832956	0.860063	0.877623	0.889178	0.897519	0.903141	0.907963	0.911215	0.859782	0.882009	0.911215
895	0.87394	0.788813	0.829102	0.858021	0.876686	0.888611	0.897822	0.903744	0.908586	0.912269	0.845395	0.885446	0.912269
896	0.863406	0.792733	0.831392	0.860025	0.878168	0.889915	0.898805	0.90457	0.909347	0.912896	0.881725	0.884511	0.912896
897	0.882974	0.789043	0.827356	0.856179	0.875125	0.887305	0.896724	0.902716	0.907777	0.911351	0.8739	0.88505	0.911351
898	0.855517	0.799107	0.831404	0.858077	0.875321	0.886394	0.894592	0.900276	0.904657	0.907939	0.860129	0.877725	0.907939
899	0.866661	0.79315	0.830277	0.858364	0.876791	0.888239	0.897074	0.902802	0.907627	0.911138	0.883568	0.882906	0.911138
900	0.866308	0.788267	0.828895	0.858026	0.876534	0.888327	0.897244	0.903205	0.908048	0.911574	0.859414	0.883794	0.911574
901	0.886628	0.784035	0.825846	0.855658	0.874938	0.887665	0.897053	0.90329	0.908359	0.912223	0.87136	0.886787	0.912223
902	0.869533	0.789621	0.82826	0.856372	0.874813	0.886799	0.895648	0.901438	0.906258	0.909786	0.86263	0.882184	0.909786
903	0.86661	0.794732	0.829362	0.857074	0.874927	0.886314	0.894894	0.900664	0.905385	0.908769	0.878085	0.880192	0.908769
904	0.871802	0.789482	0.8298	0.8588	0.877555	0.889307	0.898284	0.904354	0.909025	0.912759	0.859587	0.885383	0.912759
905	0.865714	0.799206	0.836115	0.863982	0.882257	0.893935	0.902813	0.908768	0.913482	0.916989	0.870078	0.888288	0.916989
906	0.881141	0.781915	0.826842	0.856935	0.876689	0.888919	0.898212	0.904512	0.909589	0.913372	0.888975	0.887914	0.913372
907	0.863596	0.796686	0.832809	0.860642	0.878615	0.890155	0.898975	0.904833	0.909425	0.912822	0.865954	0.884249	0.912822
908	0.889217	0.784547	0.830568	0.861647	0.882076	0.894638	0.904336	0.910798	0.916036	0.919962	0.867524	0.895318	0.919962
909	0.867769	0.799878	0.836521	0.864649	0.882829	0.894634	0.903319	0.90924	0.914002	0.917584	0.865051	0.889028	0.917584
910	0.880159	0.780298	0.822667	0.852487	0.871493	0.88371	0.892694	0.898972	0.903911	0.90758	0.862376	0.881733	0.90758
911	0.881024	0.785251	0.828269	0.858063	0.87719	0.889741	0.89922	0.905379	0.910428	0.914138	0.843438	0.888451	0.914138
912	0.85259	0.803159	0.832607	0.858536	0.875526	0.886332	0.894495	0.899925	0.904167	0.907504	0.851522	0.87644	0.907504
913	0.875608	0.786013	0.829494	0.859488	0.878514	0.89075	0.900359	0.906578	0.911294	0.915035	0.822976	0.888584	0.915035
914	0.887791	0.788213	0.828536	0.857868	0.877353	0.889609	0.898991	0.905485	0.910706	0.914223	0.881325	0.888624	0.914223
915	0.875641	0.786449	0.829223	0.859168	0.878177	0.890425	0.899681	0.905821	0.910831	0.914453	0.889326	0.888012	0.914453
916	0.884535	0.7895	0.830249	0.860111	0.87934	0.891849	0.90103	0.907306	0.912409	0.916097	0.862248	0.890254	0.916097
917	0.864677	0.796277	0.832008	0.859567	0.877509	0.889037	0.897676	0.903452	0.908158	0.911512	0.871634	0.882641	0.911512
918	0.877108	0.798573	0.835484	0.863788	0.882515	0.894467	0.903421	0.909567	0.914431	0.918062	0.882008	0.890461	0.918062
919	0.87351	0.791903	0.829297	0.858065	0.876688	0.888614	0.897402	0.903348	0.908341	0.911872	0.868983	0.884199	0.911872
920	0.899494	0.774373	0.822905	0.854255	0.874872	0.888026	0.897909	0.904513	0.910016	0.913852	0.886937	0.89046	0.913852
921	0.901483	0.772062	0.82423	0.856712	0.877586	0.890809	0.900957	0.90778	0.913309	0.917366	0.895645	0.894772	0.917366
922	0.887303	0.784922	0.829651	0.859949	0.879493	0.892255	0.901752	0.908304	0.913387	0.917244	0.8811	0.891976	0.917244
923	0.88899	0.788392	0.828022	0.857525	0.876995	0.88935	0.898696	0.905117	0.910146	0.913798	0.864982	0.887962	0.913798
924	0.867784	0.792241	0.825499	0.852034	0.869603	0.881164	0.889595	0.895309	0.900064	0.903424	0.863812	0.874617	0.903424
925	0.89736	0.778911	0.825507	0.856581	0.877144	0.890385	0.900103	0.906711	0.912011	0.916105	0.862973	0.892166	0.916105
926	0.898943	0.775056	0.821312	0.85296	0.873042	0.88618	0.895728	0.902614	0.907756	0.911751	0.883806	0.887819	0.911751
927	0.903655	0.783616	0.829527	0.861171	0.881759	0.894925	0.905087	0.911663	0.917275	0.921165	0.876819	0.897634	0.921165
928	0.910762	0.764101	0.817506	0.850377	0.871806	0.885476	0.895438	0.90253	0.908189	0.912281	0.886763	0.890629	0.912281
929	0.870483	0.788236	0.820653	0.847633	0.865205	0.876469	0.885049	0.890811	0.895216	0.898746	0.84425	0.870524	0.898746
930	0.884106	0.786252	0.826114	0.855061	0.874355	0.886468	0.895822	0.901808	0.906891	0.910654	0.847427	0.88446	0.910654
931	0.899281	0.77961	0.823248	0.853439	0.873745	0.886572	0.896329	0.902731	0.908086	0.912043	0.848458	0.888125	0.912043
932	0.914394	0.768703	0.825709	0.859488	0.881484	0.895502	0.9063	0.91328	0.918988	0.923255	0.86325	0.902311	0.923255
933	0.918918	0.775975	0.830995	0.864697	0.886908	0.90095	0.911596	0.9188	0.924616	0.929019	0.898375	0.907676	0.929019
934	0.905533	0.77641	0.829053	0.861674	0.88262	0.896551	0.906658	0.913372	0.9191	0.923311	0.872486	0.900661	0.923311
935	0.891823	0.794784	0.836165	0.866517	0.886481	0.899231	0.908778	0.915186	0.920398	0.92422	0.881787	0.898955	0.92422
936	0.903439	0.777782	0.825761	0.85778	0.878478	0.891735	0.901526	0.908344	0.91379	0.917885	0.855273	0.894553	0.917885
937	0.905469	0.782038	0.824808	0.855553	0.875879	0.888763	0.898496	0.905437	0.910604	0.914604	0.88798	0.890937	0.914604
938	0.916136	0.769389	0.824583	0.858774	0.880729	0.894681	0.905138	0.912307	0.918058	0.922312	0.880873	0.90116	0.922312
939	0.906132	0.777547	0.824569	0.856292	0.877027	0.890078	0.900148	0.907004	0.912333	0.916429	0.870492	0.893178	0.916429
940	0.875034	0.79603	0.831393	0.858844	0.877062	0.888852	0.897639	0.903486	0.908414	0.911978	0.882322	0.88411	0.911978
941	0.918798	0.769524	0.824504	0.857972	0.87989	0.893974	0.904547	0.911657	0.917376	0.921813	0.865427	0.90069	0.921813
942	0.901041	0.781084	0.832538	0.865105	0.886493	0.899576	0.909858	0.916651	0.922223	0.926507	0.900884	0.90317	0.926507
943	0.896733	0.787871	0.831124	0.861908	0.882037	0.89467	0.904669	0.91103	0.916392	0.920282	0.889331	0.895905	0.920282
944	0.895966	0.786209	0.829836	0.860455	0.880386	0.893206	0.90287	0.909495	0.914768	0.91867	0.849258	0.893997	0.91867
945	0.904548	0.786638	0.830382	0.861562	0.881819	0.894978	0.90493	0.911678	0.917094	0.921079	0.887126	0.897242	0.921079
946	0.919729	0.771067	0.826026	0.859808	0.882114	0.896079	0.906616	0.913894	0.919551	0.923942	0.901701	0.903002	0.923942
947	0.91355	0.775235	0.825144	0.85809	0.879228	0.892656	0.903049	0.91011	0.915689	0.919698	0.872638	0.897703	0.919698
948	0.913348	0.783931	0.832006	0.864852	0.885989	0.89949	0.909621	0.916498	0.922214	0.926306	0.894818	0.903568	0.926306
949	0.929628	0.763465	0.827859	0.863568	0.886875	0.901926	0.912942	0.920615	0.926688	0.931342	0.87418	0.911989	0.931342
950	0.92148	0.764452	0.820658	0.854859	0.877006	0.890824	0.901569	0.908664	0.914701	0.91899	0.810386	0.898423	0.91899
951	0.920977	0.772821	0.829035	0.863847	0.886021	0.900166	0.911132	0.918415	0.92413	0.928437	0.846793	0.907749	0.928437
952	0.929243	0.768988	0.829721	0.865145	0.888189	0.902443	0.91376	0.921255	0.927278	0.931766	0.912435	0.912122	0.931766
953	0.925923	0.766255	0.828007	0.863123	0.885712	0.900735	0.911471	0.918829	0.924791	0.929195	0.90137	0.909232	0.929195
954	0.912349	0.775727	0.825973	0.858804	0.880271	0.893761	0.903994	0.91087	0.916643	0.920727	0.865487	0.898675	0.920727
955	0.920466	0.771587	0.826084	0.859547	0.881552	0.895251	0.906133	0.913256	0.918917	0.923392	0.900913	0.902394	0.923392
956	0.916419	0.777838	0.827383	0.860273	0.881524	0.89523	0.905421	0.912356	0.918125	0.922277	0.870141	0.900334	0.922277
957	0.923306	0.772183	0.829396	0.863787	0.886199	0.900463	0.911387	0.91861	0.924685	0.929081	0.889805	0.908372	0.929081
958	0.919532	0.778145	0.827397	0.860374	0.881919	0.895727	0.906221	0.913318	0.919058	0.923353	0.858915	0.901535	0.923353
959	0.916585	0.782712	0.828869	0.860861	0.881999	0.895646	0.905782	0.912969	0.918388	0.922669	0.887176	0.900238	0.922669
960	0.935862	0.768318	0.827908	0.863559	0.886824	0.901444	0.912726	0.920135	0.926354	0.930838	0.827883	0.91169	0.930838
961	0.913158	0.785709	0.830201	0.862089	0.883003	0.89615	0.906331	0.913335	0.918766	0.922875	0.896348	0.899843	0.922875
962	0.944876	0.753448	0.824476	0.862383	0.886563	0.902285	0.913869	0.921656	0.928095	0.932877	0.913808	0.915772	0.932877
963	0.924112	0.773159	0.827839	0.86214	0.884648	0.898619	0.909251	0.916437	0.922289	0.926724	0.871521	0.906007	0.926724
964	0.923076	0.773321	0.82866	0.863303	0.885381	0.899573	0.910319	0.917748	0.923613	0.928014	0.898255	0.907141	0.928014
965	0.92766	0.765219	0.826248	0.86128	0.883923	0.898875	0.909813	0.917239	0.923123	0.927638	0.904686	0.907761	0.927638
966	0.936556	0.755672	0.821116	0.85711	0.88051	0.89523	0.906558	0.914311	0.920101	0.924853	0.888	0.906506	0.924853
967	0.938393	0.765316	0.827857	0.863919	0.887302	0.902375	0.913595	0.921229	0.927405	0.932103	0.889381	0.913521	0.932103
968	0.944656	0.756393	0.823952	0.861279	0.884921	0.900228	0.911663	0.919489	0.925845	0.930611	0.899306	0.912787	0.930611
969	0.936691	0.763416	0.826447	0.862287	0.885689	0.900652	0.911931	0.919526	0.925756	0.930396	0.873102	0.911745	0.930396
970	0.941176	0.761303	0.827018	0.863767	0.887738	0.903083	0.914484	0.922318	0.928384	0.933116	0.867323	0.914992	0.933116
971	0.94206	0.761028	0.824598	0.86033	0.883901	0.898886	0.910189	0.918051	0.924291	0.928937	0.865891	0.910683	0.928937
972	0.953877	0.744677	0.823694	0.863566	0.889131	0.905095	0.917373	0.925455	0.932166	0.937229	0.905256	0.92138	0.937229
973	0.936617	0.763301	0.828537	0.865167	0.888803	0.903933	0.915358	0.922931	0.92923	0.93369	0.915307	0.915227	0.93369
974	0.930364	0.772053	0.826952	0.861204	0.883841	0.898204	0.909035	0.91627	0.92234	0.926766	0.89469	0.906522	0.926766
975	0.927561	0.766828	0.826242	0.860815	0.883338	0.898073	0.90885	0.916222	0.922017	0.926576	0.87039	0.906612	0.926576
976	0.932132	0.764014	0.821842	0.856799	0.879409	0.893703	0.904719	0.912163	0.918139	0.922485	0.863555	0.903116	0.922485
977	0.932945	0.773802	0.826833	0.860993	0.883574	0.897775	0.90878	0.915986	0.922022	0.926558	0.876844	0.906352	0.926558
978	0.938148	0.760328	0.823737	0.860026	0.883467	0.898571	0.909798	0.917274	0.923645	0.928196	0.906308	0.909633	0.928196
979	0.942115	0.765153	0.8264	0.862504	0.885919	0.900862	0.912438	0.919861	0.926216	0.930865	0.853631	0.912244	0.930865
980	0.950241	0.753221	0.825405	0.864011	0.888744	0.904378	0.916534	0.92454	0.931053	0.935905	0.884184	0.919204	0.935905
981	0.947058	0.751208	0.82616	0.865119	0.889626	0.905572	0.917249	0.925268	0.931785	0.936685	0.877096	0.919723	0.936685
982	0.948403	0.758345	0.825079	0.86272	0.886781	0.901997	0.913631	0.921374	0.927745	0.932693	0.903276	0.915176	0.932693
983	0.941983	0.763136	0.825015	0.861456	0.885098	0.900049	0.911381	0.918875	0.92535	0.929921	0.891903	0.91161	0.929921
984	0.942864	0.762179	0.828549	0.865789	0.889656	0.905028	0.916773	0.924452	0.930641	0.935532	0.868842	0.917465	0.935532
985	0.940177	0.761852	0.827548	0.864527	0.888357	0.903705	0.91511	0.922682	0.929059	0.93369	0.904833	0.915316	0.93369
986	0.959128	0.746974	0.823362	0.862901	0.888213	0.904319	0.916461	0.924569	0.931264	0.936264	0.845449	0.920788	0.936264
987	0.946529	0.75857	0.824833	0.862374	0.885953	0.901527	0.913082	0.920753	0.92724	0.931959	0.88919	0.914346	0.931959
988	0.959237	0.742856	0.823761	0.863893	0.889363	0.905871	0.918139	0.926423	0.932986	0.938313	0.899767	0.922849	0.938313
989	0.954912	0.751385	0.824343	0.862951	0.887742	0.903862	0.915715	0.923539	0.930413	0.935198	0.882649	0.918878	0.935198
990	0.949425	0.755596	0.826532	0.864651	0.889077	0.904825	0.916571	0.924616	0.931079	0.935918	0.892678	0.919011	0.935918
991	0.953337	0.75511	0.825573	0.863248	0.887853	0.9035	0.915203	0.923324	0.929787	0.934696	0.854719	0.917838	0.934696
992	0.972741	0.731703	0.82575	0.868106	0.895403	0.912756	0.925732	0.934375	0.941682	0.946999	0.84637	0.933652	0.946999
993	0.947985	0.759537	0.828223	0.86652	0.891029	0.906405	0.918151	0.925976	0.932583	0.937393	0.891096	0.920201	0.937393
994	0.959888	0.749943	0.826701	0.865632	0.89122	0.907283	0.919483	0.927735	0.934539	0.939467	0.837455	0.923726	0.939467
995	0.955568	0.749022	0.823343	0.862683	0.887474	0.903443	0.91553	0.923611	0.930352	0.935179	0.923291	0.918908	0.935179
996	0.960805	0.754669	0.826437	0.864843	0.890025	0.906241	0.918094	0.926305	0.932995	0.938037	0.842862	0.921989	0.938037

## Sheet: Fig.e
No.	Normalized graph density	Parameter number									Random parameter	Random cut method	Transferred parameters
		1	2	3	4	5	6	7	8	9
1	0.0830536	0.796579	0.765335	0.758632	0.758396	0.761195	0.749558	0.707634	0.685489	0.555238	0.564361	0.542715	0.796579
2	0.084717	0.808005	0.78704	0.780515	0.781025	0.782942	0.772221	0.734346	0.712678	0.577125	0.565285	0.57136	0.808005
3	0.0864134	0.798729	0.775893	0.769615	0.770165	0.77233	0.761242	0.720305	0.697223	0.558426	0.549289	0.554591	0.798729
4	0.0847987	0.821609	0.794479	0.788248	0.788864	0.790844	0.779459	0.74336	0.7218	0.585842	0.578053	0.579691	0.821609
5	0.0885433	0.826799	0.793437	0.78637	0.786096	0.788982	0.777411	0.732384	0.70815	0.565506	0.565442	0.566492	0.826799
6	0.0892144	0.827408	0.796576	0.789425	0.788912	0.79199	0.779763	0.733411	0.709233	0.565511	0.569567	0.55929	0.827408
7	0.0904268	0.815548	0.799133	0.7929	0.793288	0.795126	0.784577	0.74236	0.718656	0.58142	0.572723	0.572938	0.815548
8	0.0868549	0.817965	0.792821	0.786563	0.786149	0.788629	0.778339	0.734091	0.709924	0.579318	0.568406	0.572497	0.817965
9	0.08801	0.813923	0.797045	0.79122	0.79306	0.793256	0.783314	0.757206	0.737957	0.6026	0.597591	0.601575	0.813923
10	0.086952	0.797574	0.773415	0.766073	0.765504	0.768635	0.757014	0.712086	0.690121	0.552175	0.545525	0.546777	0.797574
11	0.0923897	0.836416	0.818022	0.812529	0.813855	0.814292	0.805041	0.767542	0.743526	0.609824	0.597883	0.597085	0.836416
12	0.0932269	0.816248	0.784104	0.776754	0.77463	0.778179	0.767299	0.714024	0.68914	0.551528	0.556791	0.546562	0.816248
13	0.0931578	0.79902	0.766522	0.759121	0.758698	0.761627	0.75012	0.706346	0.683209	0.538921	0.557507	0.542086	0.79902
14	0.091654	0.801455	0.778614	0.771694	0.771041	0.773898	0.762771	0.719539	0.698408	0.551062	0.568716	0.557857	0.801455
15	0.0763901	0.816849	0.790206	0.783933	0.785446	0.787327	0.774942	0.740326	0.71908	0.585108	0.568915	0.570697	0.816849
16	0.0959273	0.807357	0.792978	0.786788	0.786105	0.788605	0.778636	0.732545	0.709659	0.572604	0.570721	0.571174	0.807357
17	0.0916409	0.80093	0.775019	0.768773	0.769895	0.771013	0.760717	0.725595	0.703454	0.570042	0.557435	0.563775	0.80093
18	0.09875	0.818231	0.804514	0.798627	0.798425	0.799956	0.791124	0.748531	0.724919	0.591674	0.565012	0.588047	0.818231
19	0.0959305	0.818383	0.802447	0.79612	0.796383	0.797822	0.788184	0.75344	0.732997	0.603061	0.600342	0.598529	0.818383
20	0.0953288	0.794736	0.773363	0.766424	0.764961	0.768039	0.757777	0.71044	0.687386	0.560514	0.555178	0.554218	0.794736
21	0.098029	0.847263	0.827063	0.820195	0.81907	0.822316	0.811386	0.763097	0.738699	0.595076	0.600932	0.594289	0.847263
22	0.0990592	0.832618	0.815872	0.809115	0.808333	0.810918	0.800849	0.754529	0.730346	0.590742	0.580257	0.590334	0.832618
23	0.100557	0.832583	0.815835	0.810043	0.810807	0.811985	0.802184	0.764789	0.74234	0.606225	0.593959	0.603758	0.832583
24	0.0968101	0.832722	0.809965	0.803291	0.803041	0.805662	0.794386	0.746528	0.720399	0.573914	0.554415	0.571227	0.832722
25	0.0977232	0.819816	0.803206	0.797643	0.798394	0.799483	0.78976	0.757833	0.737817	0.599814	0.607113	0.606571	0.819816
26	0.101612	0.813245	0.797942	0.791814	0.79255	0.79405	0.783643	0.745436	0.722864	0.585277	0.557547	0.578857	0.813245
27	0.0994698	0.830321	0.81233	0.806694	0.807832	0.808846	0.798581	0.763658	0.741894	0.600281	0.599788	0.601764	0.830321
28	0.101656	0.839906	0.820598	0.814824	0.815653	0.817142	0.806757	0.771282	0.749454	0.610315	0.603874	0.608134	0.839906
29	0.101254	0.819484	0.800043	0.793523	0.791618	0.794616	0.785089	0.735425	0.711609	0.572501	0.572818	0.573575	0.819484
30	0.109376	0.823296	0.800321	0.794111	0.794181	0.795926	0.786397	0.741763	0.716144	0.566813	0.597598	0.575016	0.823296
31	0.108056	0.80128	0.797217	0.791235	0.790788	0.792413	0.783478	0.739484	0.716056	0.585131	0.558466	0.579688	0.80128
32	0.0985579	0.816747	0.807051	0.801403	0.803198	0.803572	0.794079	0.764994	0.744703	0.610118	0.59159	0.604067	0.816747
33	0.112466	0.790938	0.787237	0.781448	0.779887	0.782468	0.774247	0.724666	0.700674	0.570919	0.569719	0.567315	0.790938
34	0.108252	0.813541	0.79873	0.792406	0.791323	0.793278	0.785038	0.734769	0.709513	0.570547	0.591386	0.571642	0.813541
35	0.109135	0.81652	0.803579	0.797348	0.795579	0.797997	0.789211	0.7376	0.712051	0.579918	0.604623	0.575321	0.81652
36	0.0989075	0.822535	0.804963	0.79927	0.798787	0.800412	0.791748	0.74684	0.721631	0.600783	0.595174	0.579121	0.822535
37	0.111522	0.82624	0.808129	0.802052	0.8007	0.803127	0.79399	0.745438	0.719711	0.585194	0.583116	0.582793	0.82624
38	0.106236	0.803307	0.790865	0.784425	0.783311	0.786049	0.775291	0.726513	0.700782	0.56769	0.541569	0.558409	0.803307
39	0.117607	0.812791	0.810967	0.805346	0.8043	0.80611	0.79831	0.753837	0.730646	0.603224	0.60968	0.603894	0.812791
40	0.109036	0.791568	0.783225	0.776828	0.774869	0.778094	0.768703	0.718264	0.695608	0.563201	0.545729	0.559304	0.791568
41	0.109781	0.829828	0.809473	0.802946	0.801514	0.804027	0.794148	0.748832	0.725343	0.595705	0.594995	0.594334	0.829828
42	0.117392	0.844869	0.833291	0.827216	0.826223	0.828097	0.819662	0.769602	0.743471	0.605099	0.601255	0.604506	0.844869
43	0.117411	0.805	0.822709	0.817841	0.816116	0.818216	0.811817	0.759052	0.734924	0.601223	0.606659	0.599506	0.822709
44	0.104676	0.826715	0.809608	0.80354	0.802983	0.805065	0.79582	0.749689	0.724465	0.588278	0.590592	0.588832	0.826715
45	0.116999	0.834549	0.829516	0.82316	0.820371	0.823056	0.815477	0.763375	0.739544	0.613783	0.617492	0.614253	0.834549
46	0.106178	0.830763	0.814594	0.808016	0.806952	0.80934	0.799714	0.751374	0.726817	0.587377	0.577711	0.586436	0.830763
47	0.121497	0.814301	0.797254	0.79071	0.788431	0.791163	0.782961	0.727959	0.701384	0.569091	0.577963	0.568793	0.814301
48	0.114418	0.820106	0.810409	0.804574	0.804384	0.805894	0.796989	0.750472	0.725686	0.588202	0.575313	0.582113	0.820106
49	0.120921	0.845071	0.828677	0.822541	0.821501	0.823425	0.814625	0.764254	0.736982	0.60239	0.609528	0.599325	0.845071
50	0.127458	0.799565	0.803838	0.798556	0.797388	0.798612	0.791972	0.746452	0.72335	0.602019	0.584368	0.593458	0.803838
51	0.118288	0.836881	0.825329	0.818817	0.817444	0.819704	0.811535	0.759303	0.733659	0.601451	0.601924	0.597547	0.836881
52	0.103678	0.823221	0.812541	0.805947	0.8056	0.80766	0.797232	0.753806	0.731035	0.600971	0.598657	0.586065	0.823221
53	0.114289	0.811178	0.795351	0.789089	0.787044	0.789628	0.781637	0.724635	0.697368	0.562447	0.549095	0.560555	0.811178
54	0.126337	0.795292	0.80248	0.796487	0.793896	0.796285	0.789657	0.740498	0.718387	0.600024	0.595383	0.597927	0.80248
55	0.12744	0.813302	0.818124	0.812501	0.811953	0.81322	0.805583	0.76449	0.742626	0.61536	0.614633	0.609573	0.818124
56	0.122853	0.823207	0.819773	0.813603	0.811915	0.813808	0.806115	0.75632	0.731398	0.596078	0.595018	0.598715	0.823207
57	0.123978	0.814817	0.822682	0.817638	0.816937	0.818313	0.811274	0.768416	0.746753	0.623253	0.61352	0.617323	0.822682
58	0.12575	0.805306	0.803267	0.797352	0.79591	0.797608	0.790096	0.74041	0.714117	0.582901	0.577074	0.579249	0.805306
59	0.135573	0.817472	0.821115	0.81569	0.81408	0.815819	0.808996	0.75967	0.735655	0.607429	0.593215	0.604971	0.821115
60	0.122459	0.817539	0.813039	0.807238	0.806301	0.807945	0.799928	0.756853	0.734074	0.609709	0.608022	0.609539	0.817539
61	0.128279	0.804608	0.806207	0.800126	0.79678	0.799826	0.793459	0.729862	0.703906	0.575168	0.560083	0.572959	0.806207
62	0.134574	0.847244	0.85118	0.846297	0.846179	0.846984	0.839865	0.794596	0.768669	0.6358	0.624952	0.634168	0.85118
63	0.139346	0.840023	0.845657	0.840386	0.839474	0.840857	0.833576	0.786924	0.762678	0.630054	0.638796	0.631621	0.845657
64	0.133911	0.840219	0.834711	0.829474	0.829582	0.830388	0.822376	0.783911	0.760878	0.636982	0.627075	0.628114	0.840219
65	0.128297	0.805286	0.821272	0.815936	0.813809	0.815952	0.809195	0.758208	0.734882	0.608146	0.588222	0.605348	0.821272
66	0.141697	0.831341	0.836061	0.830598	0.828944	0.830451	0.824026	0.772472	0.746702	0.61539	0.579615	0.614027	0.836061
67	0.128382	0.815633	0.842006	0.836311	0.833246	0.835963	0.82931	0.774703	0.751682	0.636343	0.605595	0.620515	0.842006
68	0.125699	0.793376	0.800745	0.796128	0.795694	0.796488	0.789718	0.751598	0.730614	0.606123	0.61148	0.60379	0.800745
69	0.14087	0.835786	0.840208	0.834722	0.83374	0.834799	0.828264	0.778115	0.751166	0.616216	0.612616	0.616897	0.840208
70	0.130279	0.829691	0.824585	0.818405	0.81695	0.818972	0.8107	0.765115	0.741993	0.61566	0.623053	0.613333	0.829691
71	0.13636	0.843982	0.846659	0.84138	0.840574	0.84167	0.834754	0.787591	0.76194	0.634391	0.630459	0.629607	0.846659
72	0.133296	0.805532	0.822116	0.817428	0.816604	0.817764	0.811105	0.769442	0.747796	0.621187	0.63103	0.620207	0.822116
73	0.141286	0.790769	0.810635	0.805962	0.803296	0.805312	0.799371	0.747398	0.724163	0.603012	0.577507	0.601219	0.810635
74	0.144431	0.808764	0.816819	0.811811	0.809045	0.811195	0.805221	0.750795	0.725437	0.604209	0.602243	0.603325	0.816819
75	0.13447	0.832558	0.830966	0.825854	0.824854	0.826097	0.818993	0.770899	0.745195	0.617209	0.595418	0.613477	0.832558
76	0.142051	0.813088	0.832018	0.82718	0.82459	0.826772	0.821318	0.763679	0.738228	0.612215	0.621511	0.609216	0.832018
77	0.136508	0.790858	0.801243	0.795724	0.793665	0.795599	0.789171	0.73826	0.714384	0.59266	0.594692	0.591649	0.801243
78	0.149546	0.813785	0.836168	0.832117	0.831113	0.831725	0.826689	0.779226	0.755272	0.626189	0.630027	0.62525	0.836168
79	0.150621	0.819083	0.842182	0.837837	0.837283	0.837966	0.832525	0.789001	0.766154	0.642542	0.642098	0.64236	0.842182
80	0.147753	0.794051	0.816443	0.811781	0.808735	0.810809	0.80643	0.748185	0.72404	0.60556	0.601087	0.60141	0.816443
81	0.143307	0.802037	0.820722	0.816017	0.814662	0.816055	0.809837	0.761833	0.737915	0.611878	0.595298	0.611919	0.820722
82	0.148402	0.807512	0.821756	0.816753	0.813455	0.815856	0.810395	0.751761	0.726286	0.600921	0.589054	0.601984	0.821756
83	0.142728	0.817558	0.838731	0.834485	0.833315	0.834493	0.829005	0.782149	0.757942	0.628469	0.627953	0.631462	0.838731
84	0.149748	0.805805	0.819898	0.814844	0.812512	0.814104	0.808892	0.754701	0.729322	0.605742	0.60222	0.606656	0.819898
85	0.148279	0.859378	0.860166	0.855473	0.854569	0.855264	0.84916	0.799967	0.773208	0.640522	0.630665	0.640717	0.860166
86	0.15369	0.810828	0.827971	0.823523	0.819198	0.821932	0.818087	0.748132	0.718957	0.595482	0.596179	0.593354	0.827971
87	0.154233	0.825094	0.846771	0.842645	0.842017	0.842517	0.837578	0.792863	0.768837	0.645321	0.642665	0.640164	0.846771
88	0.152917	0.83947	0.861151	0.857041	0.855939	0.856372	0.851717	0.801633	0.776006	0.650514	0.654324	0.647846	0.861151
89	0.158679	0.814475	0.829699	0.824172	0.821309	0.823212	0.817908	0.76034	0.734532	0.610569	0.602121	0.609191	0.829699
90	0.155257	0.807997	0.836046	0.831788	0.829271	0.831154	0.825976	0.77241	0.748072	0.624204	0.62924	0.622214	0.836046
91	0.161729	0.81883	0.846844	0.842769	0.840873	0.842033	0.837551	0.786313	0.760993	0.63717	0.64068	0.638074	0.846844
92	0.158899	0.817059	0.840434	0.836025	0.834154	0.835538	0.830261	0.780405	0.756056	0.626766	0.629034	0.628896	0.840434
93	0.158106	0.813074	0.833547	0.829335	0.828346	0.829043	0.823743	0.776021	0.751293	0.626199	0.602542	0.624136	0.833547
94	0.154972	0.770069	0.808158	0.804149	0.80052	0.802498	0.798891	0.740864	0.717518	0.600006	0.576642	0.597916	0.808158
95	0.16153	0.814088	0.847172	0.843382	0.841188	0.842639	0.838322	0.783747	0.758514	0.635667	0.625807	0.631377	0.847172
96	0.163614	0.827031	0.857955	0.854511	0.853712	0.853974	0.849334	0.804404	0.780307	0.654666	0.651984	0.654227	0.857955
97	0.154267	0.815109	0.830515	0.825687	0.824334	0.825512	0.819846	0.771016	0.746333	0.621149	0.615198	0.618795	0.830515
98	0.163416	0.814033	0.838082	0.833679	0.830356	0.832552	0.828183	0.769147	0.743347	0.623452	0.624147	0.620628	0.838082
99	0.157314	0.837287	0.863756	0.859608	0.859412	0.859655	0.854167	0.809516	0.784854	0.654288	0.645951	0.653715	0.863756
100	0.156805	0.809698	0.833424	0.82901	0.827325	0.82855	0.823682	0.772324	0.748034	0.62891	0.617776	0.624797	0.833424
101	0.167164	0.744544	0.787385	0.784685	0.780761	0.782686	0.780635	0.721842	0.699247	0.587265	0.58452	0.587932	0.787385
102	0.154339	0.790569	0.830254	0.826565	0.82568	0.826592	0.821046	0.778021	0.755944	0.631945	0.61111	0.632744	0.830254
103	0.165275	0.815988	0.843415	0.839418	0.836772	0.838313	0.834328	0.775189	0.748844	0.624358	0.630722	0.622484	0.843415
104	0.15102	0.794862	0.812634	0.807701	0.805005	0.807008	0.801579	0.745856	0.720671	0.597564	0.602376	0.596797	0.812634
105	0.161378	0.811006	0.831421	0.826758	0.823949	0.825999	0.821219	0.765971	0.741369	0.620932	0.623834	0.62195	0.831421
106	0.177823	0.825406	0.855747	0.851591	0.848794	0.850547	0.846664	0.789954	0.764907	0.645094	0.644783	0.646012	0.855747
107	0.170349	0.819859	0.86072	0.85736	0.855987	0.856834	0.852178	0.804681	0.781266	0.661969	0.657739	0.655035	0.86072
108	0.17396	0.784057	0.811753	0.807897	0.806212	0.807105	0.802777	0.757496	0.735589	0.622119	0.626566	0.622193	0.811753
109	0.163723	0.82082	0.856397	0.852086	0.849396	0.851414	0.84649	0.793687	0.770064	0.650517	0.645177	0.650783	0.856397
110	0.170383	0.812186	0.851854	0.848257	0.847304	0.847744	0.843502	0.797887	0.774319	0.649491	0.660099	0.649902	0.851854
111	0.170212	0.800522	0.847523	0.844292	0.841921	0.843269	0.840182	0.787534	0.764611	0.648175	0.657153	0.648439	0.847523
112	0.173106	0.816177	0.846971	0.843076	0.840094	0.841716	0.83829	0.778877	0.752509	0.631262	0.627439	0.630371	0.846971
113	0.184178	0.813084	0.864433	0.861984	0.859008	0.860403	0.858439	0.797048	0.770423	0.64857	0.635383	0.648672	0.864433
114	0.166883	0.806578	0.834003	0.830278	0.830057	0.830141	0.824942	0.785078	0.762831	0.639322	0.639659	0.639615	0.834003
115	0.183196	0.794965	0.844955	0.842631	0.840042	0.841767	0.838587	0.784794	0.761402	0.643057	0.646321	0.641629	0.844955
116	0.186518	0.791867	0.835988	0.833286	0.830612	0.831961	0.829214	0.773519	0.749169	0.630194	0.621464	0.631242	0.835988
117	0.179013	0.7743	0.820368	0.817759	0.816384	0.8174	0.813602	0.769091	0.748112	0.633357	0.632472	0.631639	0.820368
118	0.174957	0.814731	0.851587	0.847932	0.846005	0.847466	0.84303	0.791636	0.768122	0.649721	0.651118	0.646697	0.851587
119	0.178123	0.788677	0.839331	0.837048	0.835101	0.836763	0.832176	0.78516	0.763384	0.646596	0.626233	0.644383	0.839331
120	0.18917	0.79242	0.844877	0.842523	0.839957	0.841381	0.839145	0.784221	0.761123	0.648089	0.654791	0.645149	0.844877
121	0.181059	0.791329	0.832597	0.82923	0.826421	0.828312	0.825	0.768061	0.743827	0.627845	0.636724	0.627413	0.832597
122	0.177481	0.821196	0.852913	0.849222	0.847615	0.84846	0.844191	0.795529	0.771455	0.650353	0.650237	0.649863	0.852913
123	0.19067	0.806803	0.845603	0.841965	0.839749	0.841025	0.837553	0.784896	0.760922	0.645427	0.639582	0.645075	0.845603
124	0.185759	0.798327	0.839576	0.836183	0.834465	0.835367	0.831388	0.785022	0.762768	0.647286	0.641171	0.644902	0.839576
125	0.18844	0.794664	0.852603	0.850676	0.847612	0.849218	0.847174	0.788548	0.764781	0.646355	0.64671	0.647273	0.852603
126	0.190133	0.803696	0.852344	0.84938	0.847009	0.848285	0.844942	0.792785	0.769398	0.652875	0.654011	0.652209	0.852344
127	0.179579	0.829839	0.870355	0.867365	0.866557	0.866689	0.862776	0.819284	0.796348	0.672352	0.663531	0.673139	0.870355
128	0.174352	0.821545	0.860942	0.857645	0.856675	0.857376	0.852704	0.807767	0.78459	0.660824	0.640566	0.659921	0.860942
129	0.190641	0.80977	0.854247	0.851414	0.849706	0.850821	0.847326	0.797702	0.774408	0.657811	0.647704	0.656734	0.854247
130	0.184727	0.79608	0.842053	0.838647	0.83524	0.837192	0.833708	0.777516	0.754029	0.641634	0.643012	0.639076	0.842053
131	0.178893	0.808382	0.852662	0.849795	0.848375	0.84916	0.844982	0.796972	0.773595	0.651675	0.63091	0.651037	0.852662
132	0.192265	0.76771	0.828692	0.827042	0.824591	0.825825	0.82398	0.771893	0.750289	0.6389	0.636215	0.63608	0.828692
133	0.181171	0.787929	0.837498	0.834782	0.832174	0.833956	0.830237	0.776691	0.753246	0.636498	0.616487	0.633833	0.837498
134	0.183943	0.813685	0.852042	0.848398	0.846088	0.847507	0.84338	0.791362	0.766987	0.646994	0.637397	0.646923	0.852042
135	0.189975	0.764071	0.810593	0.807776	0.804299	0.806002	0.804021	0.74591	0.722254	0.614159	0.61481	0.613144	0.810593
136	0.195589	0.793458	0.844876	0.842607	0.840449	0.841306	0.839125	0.784772	0.760416	0.64066	0.636477	0.641687	0.844876
137	0.181506	0.806413	0.845902	0.842703	0.840592	0.841654	0.838479	0.785544	0.761717	0.642789	0.63003	0.641835	0.845902
138	0.191525	0.799084	0.863138	0.861942	0.86006	0.8611	0.85879	0.808843	0.786875	0.667637	0.667911	0.668835	0.863138
139	0.182331	0.777031	0.826726	0.824105	0.820917	0.823057	0.820123	0.76372	0.741121	0.627885	0.621344	0.625252	0.826726
140	0.199927	0.793749	0.854477	0.8528	0.850547	0.851292	0.850033	0.796182	0.773543	0.657421	0.657466	0.655716	0.854477
141	0.196564	0.799582	0.856113	0.853606	0.850971	0.852494	0.849609	0.795671	0.772121	0.656117	0.657823	0.65309	0.856113
142	0.185664	0.813767	0.857023	0.854862	0.854077	0.854717	0.851191	0.808462	0.786639	0.667228	0.667152	0.666032	0.857023
143	0.19305	0.793851	0.838488	0.835278	0.833623	0.834435	0.830638	0.786641	0.765057	0.650682	0.654183	0.651694	0.838488
144	0.183625	0.800785	0.846888	0.844232	0.842283	0.843483	0.839712	0.788344	0.764347	0.641941	0.64102	0.641944	0.846888
145	0.193495	0.807716	0.864025	0.862575	0.860679	0.861487	0.859374	0.808398	0.785136	0.667004	0.675028	0.667064	0.864025
146	0.18831	0.810981	0.860599	0.857577	0.854681	0.85625	0.853572	0.794952	0.769968	0.647329	0.648968	0.648783	0.860599
147	0.200129	0.812278	0.866233	0.864071	0.862595	0.863345	0.860027	0.811133	0.787727	0.666213	0.663142	0.667017	0.866233
148	0.212682	0.786993	0.843604	0.841084	0.839604	0.840539	0.837181	0.791936	0.769987	0.658534	0.665037	0.658303	0.843604
149	0.188635	0.815658	0.857256	0.854315	0.852469	0.85277	0.850225	0.79918	0.774665	0.65178	0.64804	0.653593	0.857256
150	0.173102	0.802616	0.832987	0.829213	0.827185	0.828709	0.823921	0.773077	0.749501	0.629678	0.630856	0.628444	0.832987
151	0.218192	0.788758	0.867054	0.866931	0.86491	0.865899	0.864741	0.813553	0.791814	0.677735	0.700406	0.678228	0.867054
152	0.209405	0.793038	0.850909	0.849339	0.848146	0.848675	0.845894	0.801291	0.779273	0.666539	0.664007	0.666062	0.850909
153	0.208017	0.790149	0.851023	0.849289	0.846389	0.84761	0.846056	0.788022	0.763502	0.648553	0.651656	0.649236	0.851023
154	0.208746	0.80768	0.862413	0.860225	0.857486	0.858886	0.856622	0.800044	0.775363	0.660201	0.661642	0.659897	0.862413
155	0.195154	0.767667	0.8409	0.840439	0.837379	0.839384	0.837845	0.781746	0.759803	0.644181	0.64163	0.643792	0.8409
156	0.20518	0.783731	0.842263	0.841108	0.838826	0.839985	0.838146	0.785455	0.763166	0.651654	0.657091	0.650176	0.842263
157	0.209587	0.815581	0.872862	0.870414	0.868239	0.86907	0.866367	0.814657	0.791115	0.675306	0.679982	0.675163	0.872862
158	0.213877	0.787148	0.853823	0.853066	0.850183	0.851906	0.850725	0.794524	0.772234	0.660938	0.659309	0.660914	0.853823
159	0.218006	0.779423	0.847738	0.847089	0.84378	0.845465	0.845314	0.784929	0.76207	0.650846	0.639938	0.650344	0.847738
160	0.19213	0.813774	0.855071	0.85123	0.849839	0.850488	0.846026	0.801554	0.77953	0.664399	0.668062	0.662366	0.855071
161	0.212813	0.788674	0.863639	0.863514	0.861711	0.86281	0.861133	0.810706	0.789053	0.676732	0.678248	0.676889	0.863639
162	0.197619	0.792648	0.847341	0.845513	0.843665	0.844765	0.842069	0.794156	0.771805	0.657659	0.648053	0.657911	0.847341
163	0.211607	0.791703	0.856667	0.854959	0.853019	0.853711	0.85191	0.800658	0.778059	0.662708	0.665948	0.66285	0.856667
164	0.197271	0.815684	0.867719	0.865001	0.863503	0.864237	0.860712	0.814044	0.791824	0.674835	0.672462	0.674609	0.867719
165	0.181802	0.796881	0.836912	0.83369	0.831267	0.832605	0.828999	0.776329	0.753204	0.637235	0.632158	0.634658	0.836912
166	0.231312	0.795507	0.873104	0.874635	0.873744	0.874253	0.874057	0.828289	0.808081	0.695361	0.706745	0.695319	0.874635
167	0.187132	0.81346	0.854729	0.85143	0.849304	0.850734	0.846968	0.795026	0.771152	0.65417	0.653488	0.653251	0.854729
168	0.217907	0.767195	0.836992	0.836317	0.833314	0.83474	0.834117	0.7774	0.755	0.646675	0.649261	0.645919	0.836992
169	0.205913	0.81316	0.872969	0.871451	0.870456	0.870874	0.867927	0.822291	0.800302	0.684219	0.669074	0.683235	0.872969
170	0.211965	0.783116	0.845395	0.844374	0.842478	0.843571	0.841934	0.793941	0.772875	0.662526	0.662034	0.662958	0.845395
171	0.214028	0.757024	0.819757	0.81856	0.816046	0.817124	0.815916	0.761888	0.739344	0.629226	0.598414	0.629262	0.819757
172	0.203898	0.78759	0.84873	0.846835	0.8432	0.845166	0.843546	0.78301	0.759376	0.645418	0.640497	0.64532	0.84873
173	0.217678	0.797723	0.86301	0.862133	0.862151	0.86198	0.859467	0.821538	0.800953	0.686901	0.670284	0.685937	0.86301
[truncated: 823 more rows]

## Sheet: Fig.f
No.	Normalized graph density	Parameter number									Random parameter	Random cut method	Transferred parameters
[truncated: 997 more rows]

[truncated: 2 more sheets: Fig.g, Fig.h]
