# Supplementary material for: Data-driven quantum approximate optimization algorithm for power systems
Source: Commun Eng. 2023 Mar 9;2:12. doi: 10.1038/s44172-023-00061-8 (PMC10955914; doi:10.1038/s44172-023-00061-8)
Supplement: Supplementary file 4 — Supplementary Data 2 [file 44172_2023_61_MOESM4_ESM.xlsx]

## Sheet: Fig.a
No.	Normalized graph density	Parameter number									Random parameter	Random cut method	Transferred parameters
		1	2	3	4	5	6	7	8	9
1	0.112319	0.719504	0.726343	0.708818	0.677366	0.643642	0.623183	0.612988	0.59431	0.587253	0.531807	0.534642	0.726343
2	0.130435	0.735759	0.753785	0.738938	0.708776	0.675308	0.654468	0.644318	0.625136	0.617732	0.57494	0.562515	0.753785
3	0.144928	0.7428	0.77725	0.765819	0.737481	0.7047	0.683153	0.673031	0.653366	0.645589	0.579313	0.588097	0.77725
4	0.144928	0.735235	0.772844	0.762581	0.735972	0.703567	0.682977	0.672511	0.653317	0.645269	0.561052	0.588318	0.772844
5	0.141304	0.743514	0.776473	0.765525	0.73885	0.706555	0.685601	0.675438	0.65601	0.648133	0.571001	0.590843	0.776473
6	0.148551	0.744401	0.780084	0.772377	0.748336	0.718123	0.697979	0.687909	0.66875	0.660979	0.575763	0.60315	0.780084
7	0.155797	0.751729	0.792722	0.785669	0.761973	0.731087	0.711139	0.700489	0.681224	0.673191	0.63432	0.614319	0.792722
8	0.148551	0.716012	0.750582	0.745023	0.723464	0.695224	0.676712	0.667252	0.648913	0.641551	0.600723	0.585792	0.750582
9	0.206522	0.684821	0.745562	0.745555	0.728352	0.70246	0.684656	0.675199	0.657633	0.649886	0.619718	0.593893	0.745562
10	0.177536	0.727454	0.777391	0.773822	0.753861	0.726108	0.707085	0.697074	0.678519	0.670575	0.587724	0.612602	0.777391
11	0.199275	0.724758	0.783532	0.783408	0.765213	0.738543	0.71999	0.710096	0.69178	0.683932	0.624623	0.625025	0.783532
12	0.195652	0.748163	0.805701	0.805169	0.787192	0.759906	0.740727	0.730743	0.711435	0.70353	0.657969	0.642912	0.805701
13	0.177536	0.744878	0.793167	0.789939	0.770847	0.743235	0.724371	0.714214	0.695569	0.687438	0.625865	0.628489	0.793167
14	0.199275	0.738671	0.797407	0.797573	0.78073	0.754685	0.736109	0.726367	0.707611	0.69965	0.644195	0.639569	0.797573
15	0.188406	0.72377	0.772128	0.771172	0.754711	0.729822	0.711815	0.702532	0.684507	0.677139	0.587021	0.618901	0.772128
16	0.224638	0.717249	0.779825	0.782519	0.768138	0.743959	0.72655	0.71712	0.699264	0.691659	0.598882	0.632698	0.782519
17	0.202899	0.733105	0.790884	0.791038	0.774693	0.749561	0.7317	0.721982	0.703747	0.695908	0.639406	0.636264	0.791038
18	0.228261	0.712599	0.774786	0.777477	0.763572	0.740164	0.723199	0.713642	0.696253	0.688388	0.62955	0.629903	0.777477
19	0.166667	0.750358	0.796066	0.790342	0.76806	0.738462	0.718348	0.708347	0.688781	0.680862	0.604904	0.621549	0.796066
20	0.228261	0.737324	0.803576	0.807838	0.794677	0.770682	0.753339	0.743632	0.725275	0.717058	0.643404	0.656204	0.807838
21	0.213768	0.683731	0.738426	0.740678	0.728232	0.706438	0.690489	0.681832	0.665073	0.657747	0.619331	0.602	0.740678
22	0.231884	0.716587	0.78083	0.78518	0.773303	0.750592	0.73393	0.724527	0.706746	0.699211	0.643958	0.64001	0.78518
23	0.228261	0.741277	0.801791	0.804763	0.791965	0.769139	0.752041	0.742487	0.724315	0.716822	0.630025	0.656384	0.804763
24	0.228261	0.720892	0.781927	0.786014	0.774615	0.752634	0.736287	0.727194	0.709625	0.701994	0.615664	0.642789	0.786014
25	0.217391	0.736744	0.794354	0.797723	0.785989	0.763743	0.746829	0.737597	0.719968	0.712018	0.623755	0.651966	0.797723
26	0.23913	0.734541	0.797188	0.802624	0.792613	0.771226	0.755115	0.745609	0.728168	0.720422	0.648905	0.660068	0.802624
27	0.264493	0.725271	0.795648	0.803665	0.794851	0.774476	0.758493	0.749278	0.731818	0.724259	0.66741	0.663926	0.803665
28	0.231884	0.729206	0.788606	0.793463	0.783496	0.762797	0.74675	0.737523	0.720229	0.712781	0.622815	0.653206	0.793463
29	0.235507	0.709412	0.768635	0.773765	0.764431	0.744181	0.728563	0.719777	0.702829	0.695412	0.630319	0.637347	0.773765
30	0.271739	0.72825	0.799558	0.808029	0.800119	0.780477	0.764571	0.755588	0.738313	0.730527	0.681287	0.669633	0.808029
31	0.253623	0.725182	0.791168	0.798276	0.789861	0.770071	0.754382	0.745298	0.728039	0.720701	0.626865	0.660547	0.798276
32	0.271739	0.739782	0.812927	0.821645	0.813976	0.79446	0.77835	0.769189	0.751481	0.743772	0.699866	0.681648	0.821645
33	0.264493	0.699676	0.764196	0.771442	0.763887	0.745465	0.730681	0.722002	0.705563	0.698495	0.636872	0.640484	0.771442
34	0.26087	0.743902	0.809975	0.817954	0.810111	0.790507	0.775	0.765755	0.748554	0.740771	0.693037	0.67913	0.817954
35	0.26087	0.745495	0.807979	0.815136	0.807601	0.789031	0.773792	0.764936	0.748084	0.740293	0.670415	0.679097	0.815136
36	0.271739	0.727711	0.796128	0.803913	0.797151	0.778543	0.763221	0.754517	0.737723	0.730075	0.664288	0.669772	0.803913
37	0.26087	0.731072	0.792635	0.79958	0.792457	0.774061	0.759254	0.750637	0.733943	0.726404	0.622963	0.666731	0.79958
38	0.293478	0.72489	0.794764	0.804979	0.799757	0.782644	0.768244	0.759458	0.742861	0.735476	0.638023	0.675058	0.804979
39	0.304348	0.711481	0.780722	0.791885	0.787583	0.77167	0.757743	0.749447	0.733497	0.72602	0.67383	0.66668	0.791885
40	0.268116	0.733168	0.7957	0.803375	0.79736	0.779599	0.765223	0.75664	0.740267	0.732724	0.668065	0.672663	0.803375
41	0.289855	0.715113	0.782384	0.792394	0.788235	0.771958	0.758076	0.749548	0.7335	0.72614	0.691051	0.6666	0.792394
42	0.289855	0.752027	0.823564	0.834331	0.829824	0.812826	0.798074	0.789249	0.772067	0.764396	0.70695	0.701836	0.834331
43	0.282609	0.736896	0.804185	0.813565	0.809338	0.792331	0.777983	0.769412	0.752796	0.745308	0.676467	0.684422	0.813565
44	0.300725	0.715794	0.783832	0.794069	0.790119	0.774202	0.760332	0.752115	0.736246	0.728707	0.669428	0.669254	0.794069
45	0.293478	0.735993	0.803943	0.81421	0.810197	0.793824	0.779869	0.771395	0.754765	0.747521	0.670704	0.686502	0.81421
46	0.275362	0.723819	0.783884	0.791465	0.786885	0.770672	0.757088	0.748761	0.732926	0.725632	0.662815	0.666622	0.791465
47	0.318841	0.706748	0.775218	0.786833	0.784243	0.769646	0.756355	0.748299	0.732884	0.725393	0.674393	0.666477	0.786833
48	0.286232	0.743978	0.810073	0.819812	0.816693	0.800607	0.786766	0.778275	0.761896	0.754339	0.695014	0.693002	0.819812
49	0.289855	0.741567	0.803943	0.81381	0.810621	0.795426	0.78195	0.773741	0.757718	0.750387	0.688659	0.689574	0.81381
50	0.297101	0.730833	0.796387	0.806502	0.803751	0.788513	0.775143	0.767003	0.750809	0.743698	0.641502	0.683389	0.806502
51	0.300725	0.73904	0.804003	0.814525	0.812054	0.797097	0.783895	0.775763	0.759805	0.752486	0.666764	0.691585	0.814525
52	0.315217	0.733009	0.800081	0.81155	0.809663	0.795329	0.782339	0.774117	0.758439	0.751051	0.726989	0.690564	0.81155
53	0.318841	0.726175	0.794924	0.807221	0.806047	0.792105	0.779166	0.771048	0.75534	0.747811	0.679908	0.687572	0.807221
54	0.297101	0.731393	0.79387	0.803815	0.801446	0.786954	0.773988	0.766075	0.750482	0.743176	0.677282	0.683332	0.803815
55	0.318841	0.727584	0.794767	0.806177	0.804859	0.791108	0.77851	0.770433	0.754971	0.747711	0.683227	0.687521	0.806177
56	0.307971	0.719049	0.781147	0.791039	0.78952	0.775844	0.763355	0.755577	0.740634	0.733257	0.633395	0.674567	0.791039
57	0.315217	0.689084	0.749565	0.759971	0.758856	0.746179	0.734305	0.726902	0.71252	0.705755	0.640966	0.649138	0.759971
58	0.322464	0.701845	0.764647	0.776072	0.775526	0.763021	0.751166	0.743641	0.728884	0.722009	0.661084	0.664233	0.776072
59	0.322464	0.746314	0.813666	0.825496	0.825016	0.811506	0.798927	0.790782	0.775305	0.767864	0.709676	0.706197	0.825496
60	0.333333	0.732423	0.799089	0.812108	0.812372	0.799964	0.787808	0.779912	0.764556	0.757528	0.688871	0.696983	0.812372
61	0.322464	0.746471	0.81195	0.823861	0.823435	0.810825	0.798298	0.790246	0.77491	0.767578	0.700488	0.706313	0.823861
62	0.333333	0.733354	0.798087	0.81043	0.810957	0.798834	0.78711	0.779323	0.764417	0.757311	0.676281	0.696847	0.810957
63	0.32971	0.725805	0.789124	0.800991	0.80166	0.789899	0.77817	0.770769	0.755916	0.748958	0.683072	0.689588	0.80166
64	0.318841	0.737951	0.797538	0.809244	0.810389	0.799224	0.787669	0.780148	0.765587	0.758444	0.69022	0.698381	0.810389
65	0.32971	0.749257	0.811756	0.823933	0.825174	0.81346	0.801867	0.794296	0.779084	0.771918	0.687171	0.710855	0.825174
66	0.34058	0.736114	0.80027	0.812849	0.814115	0.80259	0.791131	0.783561	0.768854	0.761626	0.679255	0.701591	0.814115
67	0.333333	0.743857	0.807114	0.81952	0.821075	0.809716	0.798302	0.790504	0.775771	0.768564	0.698071	0.707514	0.821075
68	0.322464	0.758263	0.820122	0.831897	0.832727	0.821339	0.809289	0.801869	0.786574	0.779263	0.728875	0.717723	0.832727
69	0.228261	0.736696	0.795442	0.799817	0.788884	0.767367	0.75078	0.741461	0.724234	0.716364	0.65722	0.656135	0.799817
70	0.336957	0.749722	0.813996	0.826834	0.828906	0.817898	0.806451	0.79886	0.78399	0.77679	0.720007	0.715524	0.828906
71	0.347826	0.749491	0.814447	0.827677	0.829519	0.818559	0.807206	0.799653	0.784837	0.777664	0.691767	0.716509	0.829519
72	0.333333	0.745899	0.806095	0.817578	0.818949	0.808102	0.796676	0.789392	0.775127	0.767934	0.719263	0.707663	0.818949
73	0.347826	0.737157	0.802018	0.814786	0.816936	0.806352	0.795159	0.787862	0.773202	0.766185	0.69249	0.705672	0.816936
74	0.336957	0.752999	0.813991	0.825782	0.827111	0.81639	0.8052	0.797806	0.783298	0.776369	0.661861	0.715514	0.827111
75	0.344203	0.712118	0.768899	0.780784	0.782912	0.773318	0.763186	0.756271	0.742652	0.736105	0.649326	0.678365	0.782912
76	0.355072	0.701113	0.759736	0.772054	0.774405	0.765052	0.755025	0.748158	0.734726	0.728101	0.657422	0.671074	0.774405
77	0.355072	0.751634	0.815198	0.828457	0.831244	0.821487	0.81047	0.803185	0.788612	0.781709	0.715597	0.720504	0.831244
78	0.365942	0.729321	0.790459	0.804238	0.807498	0.79864	0.788489	0.781524	0.767605	0.760946	0.667614	0.701459	0.807498
79	0.369565	0.725102	0.785943	0.799875	0.803573	0.79486	0.784909	0.777894	0.764333	0.757451	0.695837	0.698612	0.803573
80	0.369565	0.744081	0.807636	0.821731	0.82604	0.81738	0.807045	0.799938	0.785902	0.778951	0.718115	0.71843	0.82604
81	0.369565	0.756108	0.818384	0.832399	0.836419	0.827845	0.81774	0.810613	0.796692	0.78986	0.726813	0.728654	0.836419
82	0.369565	0.725797	0.78515	0.798125	0.801745	0.793584	0.783768	0.777224	0.763757	0.757115	0.696317	0.698617	0.801745
83	0.365942	0.759965	0.819969	0.833233	0.83834	0.830599	0.820688	0.813804	0.799904	0.793077	0.731441	0.731801	0.83834
84	0.362319	0.732518	0.789774	0.802406	0.80692	0.799087	0.789646	0.783076	0.769623	0.763036	0.700788	0.704165	0.80692
85	0.369565	0.74539	0.803889	0.817228	0.822396	0.814699	0.805258	0.798515	0.784913	0.778184	0.694907	0.718487	0.822396
86	0.376812	0.747245	0.808195	0.82205	0.827038	0.819303	0.809839	0.802949	0.789248	0.782532	0.689597	0.722233	0.827038
87	0.376812	0.755887	0.817837	0.832164	0.838321	0.830852	0.820976	0.814317	0.800393	0.793514	0.744768	0.732528	0.838321
88	0.398551	0.744515	0.806349	0.821396	0.826925	0.820035	0.810706	0.804012	0.790536	0.783736	0.724755	0.723533	0.826925
89	0.391304	0.721881	0.780302	0.794633	0.800967	0.794251	0.7855	0.779013	0.766178	0.759675	0.68766	0.701169	0.800967
90	0.384058	0.749764	0.809539	0.823762	0.829538	0.822432	0.813019	0.806408	0.792974	0.786263	0.733934	0.726129	0.829538
91	0.391304	0.722995	0.780481	0.794304	0.800257	0.793823	0.78498	0.778547	0.765913	0.759248	0.685715	0.701336	0.800257
92	0.402174	0.741057	0.801888	0.816987	0.82268	0.815952	0.806999	0.800514	0.787079	0.780485	0.694754	0.720809	0.82268
93	0.384058	0.749989	0.80843	0.822301	0.828474	0.821751	0.812589	0.806047	0.792747	0.786041	0.724834	0.725951	0.828474
94	0.398551	0.744219	0.804101	0.818846	0.825139	0.818809	0.809926	0.803216	0.7902	0.783516	0.717351	0.723696	0.825139
95	0.402174	0.730673	0.790357	0.805005	0.811373	0.805027	0.796114	0.789854	0.776808	0.77043	0.714988	0.71161	0.811373
96	0.384058	0.739642	0.796207	0.809833	0.81598	0.809706	0.801022	0.794623	0.781803	0.775246	0.700689	0.716307	0.81598
97	0.394928	0.757633	0.817381	0.832025	0.838954	0.832596	0.823866	0.817126	0.803858	0.797166	0.739178	0.736335	0.838954
98	0.376812	0.738777	0.793686	0.806442	0.811968	0.805312	0.796506	0.790054	0.777269	0.770975	0.721488	0.712312	0.811968
99	0.394928	0.719044	0.774563	0.788619	0.795001	0.789401	0.781036	0.775128	0.762508	0.756224	0.693428	0.698862	0.795001
100	0.394928	0.729117	0.784773	0.798589	0.805266	0.799555	0.791002	0.784934	0.772315	0.76593	0.687914	0.707784	0.805266
101	0.40942	0.743163	0.801938	0.816711	0.823493	0.817978	0.809328	0.803135	0.790261	0.783844	0.724707	0.724418	0.823493
102	0.405797	0.74641	0.804592	0.819552	0.826764	0.821083	0.812555	0.80627	0.793469	0.787057	0.718515	0.727459	0.826764
103	0.405797	0.746984	0.804476	0.819145	0.826072	0.820749	0.812186	0.805885	0.793381	0.786887	0.728768	0.727377	0.826072
104	0.391304	0.742692	0.797276	0.811108	0.817781	0.81213	0.803901	0.797681	0.785238	0.778784	0.707051	0.72001	0.817781
105	0.387681	0.757864	0.812717	0.825799	0.832037	0.826278	0.817803	0.811737	0.798981	0.792481	0.742212	0.732967	0.832037
106	0.40942	0.744475	0.800158	0.814929	0.822062	0.816664	0.808529	0.802415	0.78996	0.783442	0.713827	0.724282	0.822062
107	0.387681	0.757076	0.811868	0.824873	0.831765	0.826231	0.817863	0.811602	0.79906	0.792499	0.731434	0.732908	0.831765
108	0.416667	0.74475	0.801842	0.816952	0.824853	0.820217	0.812285	0.806048	0.793727	0.787359	0.700986	0.727904	0.824853
109	0.398551	0.726946	0.779586	0.793071	0.799327	0.794384	0.786579	0.780601	0.768669	0.762482	0.683767	0.705227	0.799327
110	0.40942	0.733534	0.788869	0.803208	0.810695	0.805963	0.797996	0.79193	0.779775	0.773447	0.706077	0.715122	0.810695
111	0.413043	0.749397	0.805761	0.820297	0.828127	0.823157	0.815197	0.809119	0.796694	0.790149	0.707318	0.73081	0.828127
112	0.394928	0.750011	0.804227	0.817452	0.824095	0.818575	0.810307	0.804226	0.791985	0.785563	0.716247	0.726624	0.824095
113	0.42029	0.741473	0.797989	0.813065	0.820896	0.816406	0.808611	0.802542	0.790261	0.783899	0.714069	0.72495	0.820896
114	0.413043	0.759275	0.816716	0.831318	0.838649	0.833813	0.825579	0.819341	0.806882	0.80032	0.748356	0.740256	0.838649
115	0.427536	0.743928	0.800833	0.816101	0.824368	0.819904	0.812224	0.806155	0.793922	0.787507	0.738383	0.728419	0.824368
116	0.434783	0.737936	0.79374	0.809208	0.817302	0.813279	0.80571	0.799679	0.787709	0.781369	0.729159	0.72288	0.817302
117	0.442029	0.731607	0.787794	0.803321	0.811399	0.807277	0.799798	0.7939	0.781999	0.775671	0.692924	0.717583	0.811399
118	0.434783	0.729113	0.783574	0.798838	0.807031	0.803025	0.795962	0.789946	0.778213	0.772089	0.676699	0.714307	0.807031
119	0.42029	0.75166	0.807312	0.822028	0.830055	0.825645	0.817887	0.812056	0.799855	0.793736	0.728015	0.734105	0.830055
120	0.416667	0.765043	0.82114	0.836049	0.84406	0.839778	0.83193	0.825803	0.813579	0.806967	0.734976	0.746662	0.84406
121	0.427536	0.75376	0.809351	0.824442	0.832923	0.829033	0.821468	0.815577	0.803338	0.797088	0.742871	0.737411	0.832923
122	0.416667	0.755979	0.81058	0.824884	0.832679	0.828498	0.820847	0.815005	0.802891	0.796601	0.732921	0.737378	0.832679
123	0.42029	0.751969	0.806294	0.820576	0.828823	0.824657	0.817224	0.811522	0.799576	0.793291	0.716842	0.734157	0.828823
124	0.427536	0.763101	0.818958	0.833876	0.842887	0.839001	0.83149	0.825591	0.813398	0.806899	0.733091	0.746903	0.842887
125	0.438406	0.74373	0.797427	0.812995	0.8218	0.818406	0.81123	0.805544	0.793653	0.787342	0.730111	0.728957	0.8218
126	0.42029	0.74204	0.794777	0.808771	0.817337	0.813938	0.806783	0.801135	0.789309	0.783055	0.726091	0.725127	0.817337
127	0.431159	0.742181	0.794389	0.809058	0.817551	0.814166	0.807175	0.801504	0.789976	0.783846	0.721493	0.7254	0.817551
128	0.434783	0.764387	0.81997	0.835313	0.844984	0.841776	0.834636	0.828761	0.816602	0.810297	0.722076	0.749922	0.844984
129	0.438406	0.753509	0.807114	0.822042	0.830871	0.827819	0.820618	0.814814	0.803153	0.796922	0.7186	0.73793	0.830871
130	0.431159	0.749893	0.803375	0.818227	0.827459	0.824077	0.817058	0.811374	0.799621	0.793487	0.742398	0.734535	0.827459
131	0.431159	0.748472	0.801735	0.816841	0.826681	0.823908	0.817077	0.81137	0.799642	0.793464	0.738521	0.734582	0.826681
132	0.427536	0.773094	0.827939	0.842808	0.851925	0.848458	0.841312	0.835393	0.823399	0.816882	0.758132	0.756423	0.851925
133	0.434783	0.765233	0.819125	0.834142	0.843755	0.840767	0.833847	0.827987	0.816154	0.809943	0.756867	0.749947	0.843755
134	0.438406	0.762873	0.816937	0.831837	0.840391	0.837295	0.830287	0.824551	0.812704	0.806419	0.752629	0.746975	0.840391
135	0.434783	0.755411	0.808744	0.823502	0.832953	0.830124	0.823374	0.817673	0.806107	0.800018	0.714575	0.740885	0.832953
136	0.442029	0.758565	0.812702	0.827777	0.836855	0.833756	0.826973	0.82127	0.809459	0.803153	0.721379	0.743844	0.836855
137	0.442029	0.749728	0.801981	0.816984	0.826226	0.823446	0.816649	0.81105	0.799503	0.793385	0.72284	0.734774	0.826226
138	0.449275	0.732863	0.785544	0.800669	0.810211	0.80753	0.801084	0.795686	0.784412	0.778357	0.70059	0.72093	0.810211
139	0.442029	0.740665	0.792295	0.807182	0.816083	0.813467	0.806702	0.801203	0.790002	0.783866	0.7261	0.726208	0.816083
140	0.449275	0.76937	0.824188	0.839588	0.849379	0.846754	0.839987	0.834341	0.822509	0.816382	0.736762	0.756096	0.849379
141	0.445652	0.753391	0.805998	0.821293	0.831752	0.829596	0.823132	0.817563	0.806012	0.799967	0.741212	0.740992	0.831752
142	0.449275	0.751457	0.803865	0.819049	0.828642	0.826298	0.819795	0.814249	0.802894	0.796578	0.735228	0.738117	0.828642
143	0.427536	0.76413	0.813908	0.828012	0.837829	0.835635	0.828765	0.823409	0.812052	0.805919	0.724678	0.746694	0.837829
144	0.442029	0.748522	0.800321	0.815203	0.824768	0.822577	0.815947	0.810629	0.799316	0.793341	0.725472	0.734897	0.824768
145	0.442029	0.766294	0.818784	0.834123	0.844504	0.842461	0.835865	0.830496	0.818978	0.81282	0.745813	0.75298	0.844504
146	0.438406	0.770409	0.822598	0.837341	0.847977	0.84596	0.839378	0.833923	0.822304	0.816115	0.739788	0.75624	0.847977
147	0.449275	0.725585	0.775646	0.789905	0.799323	0.797015	0.79076	0.785704	0.774922	0.76906	0.677725	0.712596	0.799323
148	0.438406	0.761801	0.813372	0.827731	0.83752	0.835176	0.828613	0.823338	0.812022	0.805913	0.723015	0.746916	0.83752
149	0.449275	0.751517	0.802685	0.817525	0.827465	0.825122	0.818893	0.813539	0.802349	0.796414	0.695897	0.738001	0.827465
150	0.445652	0.755816	0.806212	0.820352	0.830097	0.828123	0.82167	0.816448	0.805217	0.799278	0.742605	0.740943	0.830097
151	0.445652	0.773509	0.824958	0.839786	0.850315	0.84842	0.842092	0.836749	0.825233	0.819159	0.726875	0.759249	0.850315
152	0.445652	0.783173	0.835465	0.850638	0.860937	0.859063	0.852433	0.847008	0.835566	0.829402	0.761244	0.768643	0.860937
153	0.456522	0.735747	0.785505	0.800557	0.810781	0.809056	0.803171	0.797942	0.787105	0.781239	0.70875	0.724247	0.810781
154	0.460145	0.767003	0.819074	0.835182	0.846134	0.844746	0.838418	0.833008	0.821762	0.8157	0.731217	0.755971	0.846134
155	0.438406	0.770091	0.820927	0.835513	0.84636	0.844759	0.838435	0.833091	0.821864	0.815821	0.736069	0.756211	0.84636
156	0.449275	0.750962	0.80139	0.815859	0.825986	0.824305	0.818255	0.813023	0.802023	0.79623	0.721974	0.738116	0.825986
157	0.442029	0.759297	0.807956	0.821947	0.831988	0.830341	0.824235	0.81911	0.808099	0.802138	0.721222	0.743862	0.831988
158	0.452899	0.756982	0.806938	0.822055	0.832332	0.830701	0.824719	0.819419	0.808422	0.802497	0.742157	0.744063	0.832332
159	0.456522	0.762165	0.812826	0.827799	0.838386	0.837003	0.831001	0.825801	0.814889	0.808868	0.74259	0.750006	0.838386
160	0.471014	0.74082	0.790489	0.805565	0.816266	0.814957	0.809302	0.804148	0.793524	0.787639	0.730514	0.730469	0.816266
161	0.456522	0.763291	0.814271	0.828958	0.838818	0.837075	0.831176	0.825695	0.814846	0.808765	0.750026	0.749909	0.838818
162	0.456522	0.771744	0.821391	0.836337	0.847396	0.846528	0.840617	0.835506	0.824658	0.818486	0.777341	0.759037	0.847396
163	0.460145	0.767647	0.817679	0.833112	0.844194	0.843046	0.837291	0.832112	0.821005	0.815055	0.752238	0.755866	0.844194
164	0.456522	0.763251	0.813185	0.827708	0.837841	0.836342	0.830489	0.825379	0.814575	0.808565	0.748843	0.750123	0.837841
165	0.474638	0.737502	0.786655	0.801851	0.812475	0.811653	0.806072	0.800932	0.790555	0.78477	0.708142	0.727686	0.812475
166	0.460145	0.759618	0.808191	0.822969	0.833752	0.832665	0.827086	0.82197	0.811283	0.80534	0.7522	0.747113	0.833752
167	0.463768	0.755079	0.804174	0.819425	0.830206	0.829621	0.823975	0.8189	0.808165	0.802272	0.73499	0.744243	0.830206
168	0.467391	0.734721	0.782318	0.797404	0.808377	0.807622	0.80233	0.797402	0.787105	0.781132	0.716218	0.724588	0.808377
169	0.467391	0.727582	0.775161	0.789714	0.79965	0.798735	0.79332	0.78844	0.778261	0.772525	0.708641	0.716736	0.79965
170	0.471014	0.757623	0.806833	0.822253	0.833097	0.832513	0.826998	0.821921	0.811318	0.80542	0.752778	0.747124	0.833097
171	0.460145	0.767472	0.816832	0.831657	0.842817	0.842061	0.836557	0.831437	0.820677	0.814719	0.766148	0.755871	0.842817
172	0.463768	0.762703	0.811463	0.826861	0.83875	0.838496	0.833108	0.828125	0.817496	0.81165	0.752876	0.752976	0.83875
173	0.460145	0.759233	0.806852	0.82151	0.832437	0.831767	0.826406	0.821386	0.811007	0.805051	0.734853	0.747032	0.832437
174	0.467391	0.75205	0.800624	0.815547	0.82637	0.825829	0.82029	0.815443	0.804895	0.798986	0.733322	0.741316	0.82637
175	0.467391	0.760778	0.80842	0.823681	0.835176	0.834883	0.829538	0.824561	0.814057	0.808279	0.751796	0.749965	0.835176
176	0.467391	0.76065	0.808541	0.823621	0.835003	0.834861	0.829457	0.824478	0.814086	0.808166	0.756517	0.749927	0.835003
177	0.460145	0.758715	0.805932	0.820421	0.831704	0.831323	0.826011	0.821051	0.81063	0.804942	0.744209	0.747155	0.831704
178	0.463768	0.76549	0.812919	0.827567	0.838504	0.837836	0.832467	0.827588	0.816935	0.811168	0.757796	0.752857	0.838504
179	0.467391	0.769926	0.81762	0.832445	0.844289	0.84423	0.838761	0.833967	0.823303	0.817548	0.729767	0.758902	0.844289
180	0.467391	0.779641	0.827818	0.842605	0.854216	0.854136	0.848733	0.843723	0.833126	0.827212	0.756887	0.767969	0.854216
181	0.481884	0.748108	0.795324	0.810643	0.821932	0.821857	0.816797	0.812112	0.801794	0.796163	0.736824	0.739107	0.821932
182	0.478261	0.742559	0.789196	0.804056	0.815582	0.815592	0.81055	0.805898	0.795821	0.789994	0.708326	0.733277	0.815592
183	0.471014	0.766401	0.814008	0.829067	0.840355	0.840258	0.835157	0.830351	0.81995	0.814122	0.768354	0.755752	0.840355
184	0.481884	0.748006	0.794825	0.809982	0.821397	0.821571	0.816418	0.81175	0.801658	0.795978	0.726901	0.738715	0.821571
185	0.467391	0.771175	0.816936	0.831451	0.842969	0.843171	0.838073	0.833449	0.823128	0.817272	0.726188	0.758901	0.843171
186	0.481884	0.764732	0.812489	0.828049	0.839747	0.83994	0.834943	0.830093	0.819856	0.814096	0.739798	0.755634	0.83994
187	0.478261	0.769027	0.816368	0.831452	0.843049	0.843142	0.838092	0.833215	0.823023	0.817235	0.756089	0.758619	0.843142
188	0.474638	0.763416	0.810673	0.825206	0.836662	0.836446	0.831574	0.826786	0.816582	0.810729	0.742817	0.752909	0.836662
189	0.463768	0.746277	0.791509	0.805876	0.817299	0.817365	0.812497	0.807706	0.797766	0.792236	0.754853	0.735734	0.817365
190	0.481884	0.756059	0.802378	0.817456	0.829315	0.829891	0.825088	0.820425	0.810493	0.804788	0.756099	0.747074	0.829891
191	0.474638	0.770585	0.816538	0.831784	0.844685	0.845552	0.840797	0.836104	0.825892	0.820267	0.768245	0.761631	0.845552
192	0.485507	0.752878	0.799267	0.814368	0.82625	0.826773	0.821907	0.817312	0.807428	0.801699	0.740385	0.744441	0.826773
193	0.48913	0.766672	0.813379	0.828745	0.841262	0.842163	0.837282	0.832483	0.822517	0.816737	0.765655	0.758385	0.842163
194	0.481884	0.764695	0.811311	0.826531	0.838391	0.838844	0.834132	0.82954	0.819355	0.813612	0.75566	0.755669	0.838844
195	0.485507	0.770199	0.816664	0.83189	0.844259	0.844982	0.84017	0.835675	0.825521	0.819887	0.741222	0.76145	0.844982
196	0.485507	0.76858	0.815119	0.830683	0.843904	0.84495	0.840341	0.835706	0.825578	0.819761	0.749482	0.761419	0.84495
197	0.48913	0.727357	0.770416	0.78461	0.795902	0.796563	0.79222	0.787875	0.778387	0.772982	0.705289	0.718304	0.796563
198	0.48913	0.757545	0.802862	0.818135	0.830898	0.831954	0.827443	0.823024	0.813163	0.80741	0.733031	0.749822	0.831954
199	0.478261	0.752394	0.797362	0.811394	0.822453	0.822777	0.818026	0.813496	0.803759	0.798261	0.726345	0.741441	0.822777
200	0.481884	0.773767	0.818969	0.834239	0.846616	0.847708	0.843079	0.838534	0.828564	0.822879	0.772228	0.76448	0.847708
201	0.5	0.765866	0.811735	0.827523	0.839952	0.841065	0.836342	0.831789	0.822049	0.8163	0.754251	0.758318	0.841065
202	0.492754	0.77328	0.818777	0.83389	0.846268	0.847161	0.842566	0.838057	0.827983	0.822479	0.755854	0.764024	0.847161
203	0.48913	0.75909	0.804341	0.819044	0.830779	0.831743	0.82706	0.822477	0.812939	0.807329	0.742663	0.749828	0.831743
204	0.478261	0.761463	0.804324	0.818317	0.830257	0.830969	0.82656	0.822137	0.812536	0.807006	0.725015	0.750027	0.830969
205	0.48913	0.759334	0.804015	0.81852	0.830565	0.831368	0.826747	0.822464	0.812631	0.807134	0.739228	0.749845	0.831368
206	0.492754	0.756187	0.800644	0.815066	0.827092	0.828028	0.823828	0.819251	0.809544	0.80399	0.749884	0.747213	0.828028
207	0.5	0.749753	0.79333	0.808357	0.8209	0.822031	0.817751	0.813472	0.803897	0.798448	0.74027	0.741985	0.822031
208	0.485507	0.770946	0.815598	0.829815	0.842234	0.843299	0.839126	0.834581	0.824791	0.819213	0.763721	0.761232	0.843299
209	0.5	0.774248	0.819606	0.835255	0.848052	0.849487	0.844923	0.840554	0.830825	0.824962	0.754958	0.766656	0.849487
210	0.492754	0.747656	0.790138	0.804595	0.817014	0.818448	0.814319	0.810073	0.800646	0.795326	0.700227	0.738952	0.818448
211	0.492754	0.772108	0.816843	0.831856	0.844762	0.846153	0.841789	0.837328	0.827703	0.822055	0.770102	0.763898	0.846153
212	0.5	0.757684	0.801204	0.816219	0.828844	0.830359	0.826282	0.821923	0.812421	0.806827	0.754015	0.750126	0.830359
213	0.48913	0.766948	0.81048	0.825564	0.838166	0.839677	0.835441	0.831139	0.821407	0.815876	0.759711	0.758536	0.839677
214	0.496377	0.752049	0.795306	0.809869	0.822683	0.824362	0.820117	0.815865	0.806481	0.800993	0.724483	0.744632	0.824362
215	0.492754	0.773309	0.817136	0.832019	0.844389	0.845625	0.841424	0.837107	0.827468	0.82186	0.750399	0.764028	0.845625
216	0.503623	0.762362	0.805976	0.821255	0.833994	0.83601	0.831939	0.827652	0.818102	0.812615	0.742708	0.755415	0.83601
217	0.503623	0.754092	0.796953	0.812019	0.825055	0.826845	0.822897	0.818624	0.809312	0.803897	0.732974	0.747272	0.826845
218	0.503623	0.77052	0.814439	0.829808	0.84313	0.845113	0.841025	0.836529	0.827109	0.821595	0.75602	0.76375	0.845113
219	0.496377	0.760431	0.802989	0.817954	0.830884	0.832779	0.828721	0.824522	0.815076	0.809637	0.740205	0.752726	0.832779
220	0.48913	0.785378	0.828697	0.843018	0.856218	0.857844	0.853791	0.849539	0.839906	0.834259	0.753593	0.775984	0.857844
221	0.503623	0.763053	0.806668	0.821822	0.834445	0.835932	0.831704	0.827414	0.817967	0.812434	0.758394	0.75549	0.835932
222	0.496377	0.769956	0.812404	0.826848	0.839654	0.841344	0.837447	0.833283	0.823937	0.81829	0.749624	0.761178	0.841344
223	0.507246	0.774295	0.818172	0.834046	0.848301	0.850486	0.846569	0.842326	0.832851	0.827289	0.773475	0.769196	0.850486
224	0.478261	0.760898	0.800463	0.813885	0.826641	0.828464	0.824669	0.820703	0.81146	0.806088	0.712587	0.749894	0.828464
225	0.496377	0.778401	0.820151	0.834949	0.848316	0.85043	0.846566	0.842393	0.832953	0.827512	0.759223	0.769563	0.85043
226	0.5	0.757915	0.799719	0.813662	0.826593	0.828896	0.825005	0.820868	0.81179	0.806351	0.709779	0.750037	0.828896
227	0.503623	0.771249	0.813555	0.828532	0.841602	0.84387	0.839957	0.835843	0.826598	0.821173	0.759491	0.763763	0.84387
228	0.5	0.782819	0.825946	0.840997	0.854503	0.85659	0.852668	0.848471	0.839072	0.833545	0.746455	0.775338	0.85659
229	0.503623	0.762729	0.804509	0.819104	0.832239	0.834457	0.83072	0.826678	0.817412	0.812161	0.756939	0.755219	0.834457
230	0.503623	0.756181	0.79685	0.810892	0.823377	0.825391	0.821565	0.817532	0.8085	0.803299	0.745378	0.747256	0.825391
231	0.514493	0.753442	0.795026	0.80989	0.823166	0.825544	0.821846	0.817884	0.808805	0.803565	0.731827	0.747374	0.825544
232	0.503623	0.770894	0.81319	0.828035	0.841111	0.843449	0.83971	0.835651	0.826378	0.820971	0.762616	0.763509	0.843449
233	0.507246	0.776659	0.819192	0.833873	0.847078	0.849122	0.845503	0.841494	0.832097	0.826872	0.74524	0.76899	0.849122
234	0.48913	0.785641	0.82661	0.840528	0.853914	0.85614	0.852427	0.848445	0.839062	0.833794	0.787303	0.775627	0.85614
235	0.514493	0.753654	0.79437	0.80952	0.822594	0.825191	0.821578	0.817611	0.808561	0.803334	0.747574	0.747424	0.825191
236	0.5	0.782687	0.824199	0.838841	0.852736	0.855483	0.851874	0.847839	0.838581	0.833195	0.777305	0.775222	0.855483
237	0.507246	0.777061	0.818137	0.832632	0.846169	0.848716	0.845201	0.841225	0.83203	0.826667	0.769626	0.769186	0.848716
238	0.514493	0.753515	0.794348	0.808939	0.822243	0.824655	0.821361	0.817246	0.808434	0.803209	0.755808	0.747431	0.824655
239	0.514493	0.770237	0.811677	0.826492	0.839817	0.842402	0.838844	0.834764	0.82576	0.820476	0.751951	0.763467	0.842402
240	0.51087	0.773108	0.814606	0.829393	0.842968	0.845453	0.84195	0.837875	0.828875	0.823503	0.757222	0.766268	0.845453
241	0.521739	0.755989	0.79628	0.811102	0.824522	0.82743	0.824083	0.819963	0.811101	0.805968	0.722357	0.75003	0.82743
242	0.514493	0.75375	0.793598	0.808257	0.821538	0.824209	0.820938	0.816975	0.808254	0.803001	0.70658	0.747246	0.824209
243	0.521739	0.748166	0.789022	0.803511	0.816355	0.818802	0.81543	0.81151	0.802762	0.797547	0.737638	0.74229	0.818802
244	0.514493	0.769788	0.810383	0.825051	0.838738	0.841817	0.838425	0.8344	0.825524	0.820291	0.732052	0.763513	0.841817
245	0.514493	0.786493	0.827636	0.842856	0.856997	0.860084	0.856759	0.852698	0.843644	0.838232	0.780509	0.780151	0.860084
246	0.514493	0.769272	0.809143	0.824074	0.838251	0.841371	0.838146	0.834221	0.825521	0.820167	0.762317	0.763353	0.841371
247	0.507246	0.760053	0.798247	0.812475	0.826225	0.829321	0.826167	0.82232	0.813724	0.808454	0.73515	0.752679	0.829321
248	0.518116	0.775086	0.815805	0.83066	0.844516	0.847498	0.844097	0.840192	0.831334	0.826027	0.73197	0.768928	0.847498
249	0.514493	0.769633	0.809728	0.82451	0.838294	0.841218	0.837966	0.83403	0.825343	0.820037	0.746929	0.763444	0.841218
250	0.521739	0.747672	0.787076	0.80143	0.815063	0.817921	0.81461	0.8111	0.802432	0.797391	0.755797	0.74244	0.817921
251	0.51087	0.755831	0.794709	0.809069	0.822773	0.826035	0.82297	0.819243	0.810607	0.805514	0.755403	0.750151	0.826035
252	0.514493	0.76945	0.808938	0.823414	0.837779	0.840885	0.837752	0.83397	0.825131	0.819969	0.725966	0.76346	0.840885
253	0.514493	0.777826	0.817668	0.832573	0.846906	0.850083	0.846773	0.843042	0.834127	0.828838	0.766884	0.771756	0.850083
254	0.518116	0.775873	0.815873	0.830075	0.843698	0.846678	0.843395	0.839678	0.830843	0.825676	0.763798	0.768783	0.846678
255	0.518116	0.76656	0.80526	0.82012	0.834335	0.837511	0.834494	0.830714	0.822101	0.816892	0.744706	0.760722	0.837511
256	0.525362	0.768974	0.80766	0.822635	0.836655	0.840009	0.837068	0.833362	0.824774	0.819627	0.747156	0.763104	0.840009
257	0.525362	0.737659	0.775443	0.789123	0.803025	0.806284	0.803328	0.799643	0.791498	0.786476	0.733588	0.73234	0.806284
258	0.525362	0.784516	0.824081	0.839452	0.854443	0.857978	0.85511	0.851247	0.842519	0.837185	0.753787	0.779516	0.857978
259	0.532609	0.761919	0.801245	0.816064	0.830357	0.834155	0.83118	0.827349	0.818875	0.813756	0.77047	0.757781	0.834155
260	0.51087	0.782342	0.820542	0.834526	0.848645	0.852203	0.849265	0.845622	0.836888	0.831539	0.758531	0.774632	0.852203
261	0.532609	0.77038	0.809598	0.824568	0.838904	0.842497	0.839744	0.835889	0.827432	0.822087	0.74707	0.765648	0.842497
262	0.536232	0.767581	0.806085	0.821343	0.835736	0.839378	0.836593	0.832854	0.824346	0.819187	0.753235	0.762817	0.839378
263	0.528986	0.757538	0.795153	0.809853	0.824092	0.827812	0.824842	0.821326	0.813212	0.808051	0.747229	0.752692	0.827812
264	0.532609	0.755891	0.793166	0.807554	0.821039	0.824745	0.822073	0.818457	0.810241	0.805117	0.752752	0.749919	0.824745
265	0.521739	0.780572	0.818219	0.832643	0.847313	0.851136	0.848482	0.844583	0.836242	0.83119	0.773421	0.774154	0.851136
266	0.532609	0.771016	0.810195	0.824707	0.838638	0.842098	0.839108	0.835589	0.827073	0.821854	0.755728	0.765561	0.842098
267	0.525362	0.785279	0.824197	0.83882	0.853334	0.85704	0.854284	0.850573	0.841989	0.836854	0.752885	0.779553	0.85704
268	0.528986	0.750122	0.786969	0.80101	0.815014	0.818753	0.816231	0.812643	0.804543	0.799596	0.718338	0.744917	0.818753
269	0.539855	0.780273	0.8189	0.834107	0.849085	0.853198	0.850351	0.846764	0.838156	0.83321	0.764297	0.776082	0.853198
270	0.539855	0.76455	0.802528	0.817705	0.832124	0.835774	0.832987	0.829408	0.821162	0.816022	0.765402	0.760404	0.835774
271	0.532609	0.762141	0.799078	0.813921	0.828581	0.832725	0.830101	0.826597	0.818431	0.8133	0.755508	0.757612	0.832725
272	0.536232	0.774649	0.812178	0.827614	0.842835	0.847078	0.844473	0.840905	0.83253	0.827414	0.732969	0.77082	0.847078
273	0.518116	0.758954	0.794289	0.808308	0.8226	0.82661	0.824085	0.820658	0.812576	0.80769	0.743751	0.752949	0.82661
274	0.536232	0.759978	0.796797	0.811495	0.825543	0.829578	0.82712	0.823599	0.815345	0.810465	0.732624	0.755329	0.829578
275	0.525362	0.761817	0.797951	0.811679	0.825569	0.82928	0.826738	0.823331	0.815239	0.810372	0.748744	0.755128	0.82928
276	0.539855	0.741342	0.777044	0.791679	0.806022	0.810092	0.807812	0.804411	0.796391	0.791624	0.723612	0.737672	0.810092
277	0.543478	0.777496	0.814621	0.830086	0.84472	0.849195	0.846746	0.843219	0.834909	0.829841	0.754645	0.773189	0.849195
278	0.539855	0.772315	0.809701	0.824512	0.839317	0.843461	0.840989	0.837506	0.829246	0.824283	0.75906	0.767945	0.843461
279	0.525362	0.784505	0.820772	0.835482	0.851014	0.855499	0.8532	0.849725	0.8414	0.836441	0.769893	0.779431	0.855499
280	0.528986	0.781551	0.818314	0.832817	0.84775	0.852278	0.849934	0.846469	0.838222	0.833081	0.765762	0.776642	0.852278
281	0.536232	0.775872	0.813304	0.827661	0.842046	0.846346	0.843679	0.840359	0.831936	0.827022	0.768122	0.770846	0.846346
282	0.528986	0.790387	0.826397	0.841002	0.856512	0.861188	0.858786	0.855364	0.847227	0.842176	0.759589	0.784947	0.861188
283	0.539855	0.771111	0.807336	0.822483	0.837999	0.842804	0.840536	0.837111	0.828995	0.824134	0.749189	0.768148	0.842804
284	0.539855	0.765478	0.801633	0.815784	0.830168	0.834284	0.832023	0.828445	0.820411	0.815539	0.719134	0.760181	0.834284
285	0.543478	0.785346	0.822459	0.837434	0.852443	0.857099	0.854781	0.851296	0.843138	0.83807	0.773969	0.781206	0.857099
286	0.543478	0.77733	0.813958	0.828613	0.843824	0.848485	0.846064	0.842613	0.83456	0.829547	0.753611	0.7732	0.848485
287	0.547101	0.781865	0.818471	0.833798	0.849136	0.853723	0.851519	0.848121	0.840063	0.835058	0.745619	0.778359	0.853723
288	0.532609	0.779154	0.814472	0.828683	0.843576	0.848324	0.846011	0.842683	0.834769	0.829778	0.773153	0.773748	0.848324
289	0.536232	0.783889	0.8194	0.833999	0.84932	0.853968	0.851831	0.848549	0.840469	0.835351	0.746433	0.77891	0.853968
290	0.536232	0.784017	0.819913	0.834454	0.849492	0.85417	0.851894	0.84849	0.84043	0.835442	0.774192	0.778955	0.85417
291	0.532609	0.762647	0.797016	0.810815	0.825901	0.83048	0.828516	0.82511	0.817354	0.812605	0.749389	0.757757	0.83048
292	0.539855	0.781156	0.816769	0.831287	0.846088	0.850801	0.848591	0.845171	0.837332	0.83219	0.786351	0.775943	0.850801
293	0.536232	0.760563	0.794628	0.808468	0.823112	0.827669	0.825526	0.822254	0.81452	0.809714	0.757668	0.75524	0.827669
294	0.539855	0.788648	0.823836	0.83862	0.854045	0.859248	0.857251	0.853841	0.845938	0.840966	0.786861	0.784252	0.859248
295	0.547101	0.774278	0.810025	0.824816	0.83977	0.844527	0.842421	0.839013	0.831125	0.826113	0.775918	0.770356	0.844527
296	0.554348	0.739172	0.773151	0.787373	0.801722	0.806209	0.804119	0.800979	0.793663	0.788857	0.725464	0.735569	0.806209
297	0.547101	0.775038	0.809471	0.824	0.838942	0.844081	0.84195	0.838727	0.830966	0.826092	0.778748	0.770509	0.844081
298	0.532609	0.794803	0.829045	0.843969	0.859807	0.865554	0.863478	0.860164	0.852293	0.847316	0.764696	0.790359	0.865554
299	0.536232	0.760204	0.793584	0.807268	0.822186	0.826974	0.824954	0.821825	0.814338	0.809551	0.755545	0.7551	0.826974
300	0.554348	0.783194	0.818509	0.833831	0.849635	0.854883	0.853055	0.849881	0.842035	0.837095	0.761704	0.780724	0.854883
301	0.550725	0.787527	0.822621	0.83721	0.852807	0.857842	0.856096	0.852861	0.845071	0.840072	0.75968	0.783454	0.857842
302	0.539855	0.772986	0.806764	0.820704	0.835974	0.840887	0.838896	0.835723	0.828087	0.823201	0.76566	0.767908	0.840887
303	0.547101	0.751504	0.784976	0.798674	0.813502	0.81846	0.816593	0.813383	0.806051	0.801316	0.730581	0.747426	0.81846
304	0.557971	0.757397	0.790914	0.805713	0.821408	0.826609	0.824808	0.821709	0.814167	0.809327	0.747358	0.755002	0.826609
305	0.554348	0.776467	0.811017	0.825382	0.84087	0.845937	0.844137	0.840957	0.833141	0.828375	0.745362	0.772698	0.845937
306	0.554348	0.783271	0.81809	0.833058	0.848964	0.854412	0.852679	0.8495	0.841784	0.836828	0.775317	0.780588	0.854412
307	0.550725	0.778437	0.812338	0.827024	0.843057	0.848549	0.846856	0.843723	0.836084	0.831282	0.77765	0.775394	0.848549
308	0.543478	0.785023	0.818615	0.83318	0.848949	0.854617	0.852846	0.849831	0.842206	0.837269	0.785787	0.781254	0.854617
309	0.557971	0.773294	0.807412	0.822156	0.837366	0.842606	0.841019	0.837714	0.830192	0.825391	0.771796	0.770038	0.842606
310	0.543478	0.777212	0.810334	0.824694	0.840424	0.845767	0.844109	0.841029	0.833397	0.828566	0.744814	0.773287	0.845767
311	0.547101	0.798068	0.832593	0.847394	0.863609	0.86929	0.867619	0.864501	0.856676	0.851767	0.786835	0.794733	0.86929
312	0.554348	0.775594	0.809046	0.823526	0.8396	0.845189	0.843513	0.840467	0.832933	0.82812	0.773705	0.772825	0.845189
313	0.543478	0.769395	0.801668	0.815641	0.83128	0.836776	0.835106	0.832211	0.824749	0.820065	0.767057	0.765244	0.836776
314	0.554348	0.768034	0.800839	0.815189	0.830916	0.836604	0.834957	0.831971	0.824537	0.819776	0.749282	0.76493	0.836604
315	0.550725	0.786801	0.820153	0.834627	0.851	0.856497	0.854949	0.851872	0.84437	0.83949	0.78762	0.783552	0.856497
316	0.554348	0.768187	0.80091	0.815099	0.831005	0.836377	0.834753	0.831699	0.824464	0.819669	0.769988	0.76486	0.836377
317	0.561594	0.785659	0.819226	0.834139	0.850187	0.855824	0.854496	0.851276	0.843748	0.838989	0.774387	0.782751	0.855824
318	0.554348	0.791575	0.825336	0.839917	0.856156	0.861965	0.860537	0.857418	0.849884	0.8451	0.789502	0.788776	0.861965
319	0.554348	0.776524	0.807636	0.822333	0.8383	0.844052	0.842764	0.839797	0.83257	0.827772	0.769083	0.772741	0.844052
320	0.543478	0.786535	0.819644	0.833078	0.848474	0.853792	0.851971	0.848968	0.841612	0.836792	0.750433	0.781132	0.853792
321	0.554348	0.769571	0.801557	0.81519	0.830555	0.835887	0.834411	0.831275	0.824139	0.819425	0.767085	0.764957	0.835887
322	0.557971	0.78901	0.821648	0.836604	0.85254	0.858484	0.857006	0.854009	0.846572	0.841739	0.785119	0.785569	0.858484
323	0.554348	0.776258	0.80819	0.822693	0.838231	0.844106	0.842785	0.839788	0.832458	0.827742	0.742944	0.772696	0.844106
324	0.557971	0.788532	0.821124	0.835792	0.85208	0.85811	0.856846	0.853721	0.846404	0.841633	0.78539	0.78567	0.85811
325	0.561594	0.801606	0.83504	0.84983	0.866634	0.87282	0.871341	0.868229	0.860795	0.855935	0.794894	0.79886	0.87282
326	0.554348	0.784546	0.816416	0.830692	0.846529	0.852484	0.851017	0.848034	0.840835	0.836046	0.759311	0.780412	0.852484
327	0.557971	0.789479	0.822535	0.836458	0.852441	0.85815	0.856683	0.853649	0.846352	0.841579	0.793997	0.785659	0.85815
328	0.554348	0.784661	0.816006	0.829939	0.846101	0.852056	0.85091	0.847917	0.840633	0.836075	0.770122	0.780585	0.852056
329	0.565217	0.781992	0.814206	0.829194	0.84575	0.851784	0.850464	0.847523	0.840231	0.835501	0.753571	0.780046	0.851784
330	0.565217	0.774199	0.805868	0.820532	0.836754	0.843008	0.841915	0.838822	0.831749	0.827081	0.731768	0.772239	0.843008
331	0.561594	0.785336	0.817688	0.831944	0.84831	0.854639	0.853248	0.8504	0.843093	0.838376	0.748927	0.782931	0.854639
332	0.565217	0.774617	0.806141	0.820567	0.836837	0.843021	0.841567	0.838849	0.831797	0.827199	0.761807	0.772238	0.843021
333	0.565217	0.790294	0.822078	0.836525	0.853452	0.859727	0.858611	0.855725	0.848473	0.843862	0.751408	0.787893	0.859727
334	0.565217	0.782484	0.813655	0.827918	0.844904	0.851154	0.850013	0.847191	0.840082	0.835342	0.765285	0.780041	0.851154
335	0.568841	0.76416	0.795143	0.809427	0.825365	0.831614	0.830635	0.827744	0.820794	0.816178	0.76715	0.762243	0.831614
336	0.565217	0.767737	0.799006	0.812886	0.828546	0.834408	0.833162	0.83039	0.823379	0.818827	0.745547	0.764747	0.834408
337	0.565217	0.77537	0.806003	0.820132	0.836406	0.8424	0.841426	0.838599	0.831527	0.826935	0.776097	0.77229	0.8424
338	0.565217	0.768159	0.798904	0.81301	0.828424	0.83434	0.833128	0.830295	0.823272	0.818746	0.756725	0.764757	0.83434
339	0.572464	0.76189	0.792482	0.806687	0.822587	0.828752	0.827634	0.824828	0.817986	0.813383	0.747865	0.759527	0.828752
340	0.561594	0.802097	0.834006	0.848454	0.864941	0.871469	0.870235	0.867322	0.860229	0.855352	0.799612	0.798998	0.871469
341	0.572464	0.792358	0.823792	0.838315	0.855016	0.861637	0.860579	0.857669	0.850582	0.845921	0.783739	0.789978	0.861637
342	0.565217	0.782124	0.812924	0.827228	0.843868	0.85042	0.849438	0.84669	0.839769	0.835072	0.755077	0.779995	0.85042
343	0.572464	0.776401	0.806802	0.821495	0.838055	0.84449	0.843515	0.840758	0.833842	0.829194	0.767656	0.774578	0.84449
344	0.568841	0.780281	0.810952	0.824866	0.840903	0.847243	0.846279	0.843507	0.836654	0.832099	0.743051	0.777222	0.847243
345	0.576087	0.788868	0.81984	0.834905	0.851288	0.858063	0.857087	0.854374	0.8473	0.842653	0.794755	0.787239	0.858063
346	0.576087	0.766529	0.79613	0.810359	0.826609	0.833248	0.832332	0.829737	0.822761	0.818286	0.745185	0.764398	0.833248
347	0.561594	0.778868	0.808091	0.821629	0.8378	0.844285	0.843393	0.840611	0.8339	0.829441	0.774387	0.775079	0.844285
348	0.576087	0.78161	0.811404	0.825924	0.842594	0.849328	0.848497	0.845687	0.838892	0.834267	0.771415	0.779377	0.849328
349	0.57971	0.778828	0.809097	0.823361	0.839769	0.846396	0.845551	0.842817	0.835931	0.831398	0.773926	0.776694	0.846396
350	0.572464	0.776889	0.806613	0.820761	0.837059	0.843607	0.842985	0.840262	0.833468	0.828913	0.749721	0.77458	0.843607
351	0.572464	0.769546	0.798983	0.812554	0.828711	0.835308	0.834529	0.831751	0.825154	0.820821	0.729924	0.766958	0.835308
352	0.583333	0.783036	0.812852	0.827525	0.844273	0.851082	0.850441	0.847792	0.840925	0.836436	0.748113	0.781521	0.851082
353	0.568841	0.772281	0.801642	0.81528	0.831477	0.838174	0.837198	0.834679	0.827954	0.823532	0.733199	0.769657	0.838174
354	0.57971	0.80209	0.831911	0.846293	0.863518	0.870685	0.869954	0.86749	0.860563	0.855848	0.804279	0.800094	0.870685
355	0.57971	0.786328	0.815293	0.829407	0.846168	0.853406	0.852742	0.850293	0.843656	0.839025	0.780416	0.784317	0.853406
356	0.57971	0.785598	0.814382	0.828731	0.845984	0.853277	0.852642	0.850193	0.843605	0.839142	0.787923	0.784382	0.853277
357	0.583333	0.79087	0.81937	0.833395	0.850985	0.858432	0.857842	0.855394	0.848754	0.844296	0.790229	0.789396	0.858432
358	0.57971	0.76351	0.791043	0.804862	0.82138	0.828459	0.828005	0.825717	0.81925	0.814872	0.744584	0.762084	0.828459
359	0.586957	0.795096	0.824125	0.838613	0.856123	0.863532	0.863159	0.860687	0.854029	0.84953	0.765229	0.794085	0.863532
360	0.576087	0.789295	0.818025	0.831785	0.848509	0.85567	0.855162	0.852755	0.846239	0.841767	0.764429	0.787241	0.85567
361	0.576087	0.797115	0.824636	0.838512	0.856173	0.863804	0.863625	0.861037	0.854634	0.85024	0.794402	0.795084	0.863804
362	0.57971	0.786349	0.814714	0.828409	0.845188	0.852503	0.852124	0.849544	0.843046	0.838731	0.788035	0.784236	0.852503
363	0.583333	0.775788	0.802587	0.816223	0.833248	0.840765	0.840555	0.83817	0.832013	0.827626	0.743268	0.773957	0.840765
364	0.594203	0.797573	0.825416	0.839972	0.857417	0.864995	0.864721	0.862279	0.855786	0.851436	0.776647	0.796034	0.864995
365	0.586957	0.788118	0.815124	0.829185	0.846326	0.853872	0.85363	0.851411	0.8451	0.840719	0.721736	0.786522	0.853872
366	0.594203	0.789595	0.816399	0.830726	0.848072	0.856029	0.855737	0.853517	0.847222	0.842905	0.762442	0.788462	0.856029
367	0.597826	0.801691	0.829145	0.843662	0.861595	0.869341	0.869445	0.867048	0.860716	0.85635	0.782857	0.800904	0.869445
368	0.597826	0.7939	0.820389	0.834928	0.852663	0.860839	0.860795	0.858495	0.852325	0.84801	0.748071	0.793208	0.860839
369	0.59058	0.800444	0.826653	0.840713	0.858645	0.866772	0.866717	0.864464	0.858265	0.853968	0.797685	0.79894	0.866772
370	0.59058	0.793001	0.81883	0.832288	0.849933	0.858286	0.85805	0.855842	0.849869	0.84557	0.773218	0.791164	0.858286
371	0.601449	0.790883	0.816665	0.830987	0.849008	0.857304	0.85735	0.855237	0.849031	0.844818	0.752547	0.790451	0.85735
372	0.594203	0.782007	0.80761	0.821018	0.838385	0.846559	0.846616	0.84446	0.838635	0.834352	0.747851	0.781068	0.846616
373	0.605072	0.788516	0.814121	0.828354	0.845855	0.853914	0.853998	0.851902	0.845957	0.841723	0.779104	0.787837	0.853998
374	0.601449	0.790999	0.815725	0.829668	0.847708	0.856398	0.856678	0.854697	0.848787	0.844565	0.763747	0.790457	0.856678
375	0.601449	0.790958	0.816147	0.830066	0.84786	0.856256	0.856598	0.854499	0.848538	0.844433	0.785957	0.79046	0.856598
376	0.615942	0.772651	0.797044	0.811412	0.82897	0.837115	0.837562	0.835504	0.829734	0.82547	0.772909	0.772852	0.837562
377	0.608696	0.77747	0.801885	0.816169	0.834002	0.842537	0.84281	0.840781	0.835123	0.830799	0.761056	0.77789	0.84281
378	0.608696	0.770429	0.794482	0.808135	0.82604	0.834599	0.834882	0.832828	0.827167	0.823155	0.768726	0.770588	0.834882
379	0.605072	0.795603	0.820037	0.834146	0.852038	0.860906	0.861224	0.859333	0.853549	0.849301	0.789864	0.795197	0.861224
380	0.605072	0.788424	0.812042	0.825669	0.843523	0.852465	0.853009	0.850907	0.84526	0.841205	0.763637	0.787888	0.853009
381	0.615942	0.765429	0.788437	0.802325	0.819758	0.828496	0.829104	0.827236	0.821761	0.817743	0.755715	0.765774	0.829104
382	0.608696	0.800295	0.823793	0.837881	0.85613	0.865222	0.865923	0.863937	0.858241	0.85425	0.779468	0.800056	0.865923
383	0.601449	0.798282	0.820504	0.833743	0.852665	0.862096	0.862937	0.861153	0.855674	0.851713	0.796239	0.798052	0.862937
384	0.615942	0.787442	0.809102	0.822123	0.840621	0.849772	0.850636	0.848892	0.843603	0.839726	0.780602	0.786988	0.850636
385	0.626812	0.771916	0.793421	0.806675	0.82476	0.833861	0.834858	0.833137	0.827916	0.82411	0.771068	0.772281	0.834858
386	0.619565	0.776855	0.79744	0.810928	0.829412	0.838901	0.839903	0.838307	0.833103	0.829287	0.751619	0.777232	0.839903
387	0.619565	0.806418	0.827753	0.841486	0.860502	0.870258	0.871502	0.86973	0.864484	0.860497	0.761222	0.806604	0.871502
388	0.623188	0.788568	0.809291	0.822767	0.841408	0.851249	0.852304	0.850674	0.845586	0.841664	0.767642	0.788905	0.852304
389	0.619565	0.783226	0.803421	0.816919	0.836054	0.845916	0.846973	0.84547	0.840515	0.836662	0.78631	0.784587	0.846973
390	0.626812	0.800588	0.821518	0.834724	0.853684	0.863566	0.864835	0.863261	0.858207	0.85425	0.795934	0.801016	0.864835
391	0.623188	0.810466	0.830201	0.844306	0.863861	0.874414	0.875724	0.874108	0.869125	0.865172	0.808564	0.811296	0.875724
392	0.623188	0.781527	0.801367	0.814573	0.833198	0.842658	0.84398	0.842374	0.837443	0.833619	0.77075	0.781925	0.84398
393	0.630435	0.804552	0.823892	0.837983	0.857415	0.867884	0.869243	0.867759	0.862797	0.858795	0.774603	0.805654	0.869243
394	0.623188	0.795241	0.814258	0.827755	0.847031	0.857467	0.858953	0.85753	0.852783	0.848947	0.787669	0.796425	0.858953
395	0.637681	0.777649	0.797106	0.810184	0.829167	0.838993	0.840411	0.83897	0.834094	0.830412	0.782221	0.778697	0.840411
396	0.637681	0.798785	0.818254	0.831874	0.851105	0.861546	0.863004	0.861586	0.856788	0.852969	0.789648	0.800063	0.863004
397	0.634058	0.787472	0.806558	0.81979	0.838842	0.849007	0.850261	0.848978	0.844111	0.840351	0.772853	0.788316	0.850261
398	0.634058	0.787134	0.804952	0.818122	0.837459	0.847979	0.849575	0.848283	0.843708	0.83996	0.786612	0.788245	0.849575
399	0.641304	0.81016	0.828472	0.841897	0.862283	0.873087	0.87501	0.873722	0.868961	0.865246	0.785664	0.811959	0.87501
400	0.644928	0.807771	0.825075	0.839034	0.858915	0.870014	0.871779	0.870559	0.865841	0.862118	0.811493	0.809081	0.871779
401	0.641304	0.795747	0.813047	0.826281	0.846168	0.857139	0.858971	0.857649	0.853115	0.849528	0.76981	0.797302	0.858971
402	0.644928	0.807444	0.824622	0.838177	0.858262	0.869446	0.871411	0.870133	0.865768	0.86201	0.799613	0.809053	0.871411
403	0.644928	0.799733	0.816102	0.82983	0.849854	0.86119	0.863271	0.862057	0.857671	0.853983	0.786155	0.801837	0.863271
404	0.641304	0.810032	0.826728	0.840128	0.860362	0.871734	0.873837	0.872637	0.86829	0.864627	0.806452	0.811942	0.873837
405	0.652174	0.808824	0.825304	0.838921	0.859067	0.870577	0.872605	0.871628	0.867135	0.863602	0.792221	0.810842	0.872605
406	0.655797	0.79874	0.814685	0.828226	0.848457	0.859809	0.862019	0.860901	0.856543	0.852903	0.797042	0.80089	0.862019
407	0.637681	0.798033	0.812995	0.825855	0.846416	0.858108	0.860303	0.859362	0.855309	0.851674	0.799161	0.800065	0.860303
408	0.648551	0.790283	0.80587	0.818762	0.83854	0.84977	0.851945	0.850899	0.846729	0.843335	0.757741	0.791974	0.851945
409	0.655797	0.798493	0.81431	0.827639	0.847756	0.859302	0.861648	0.860448	0.85639	0.852806	0.77068	0.800865	0.861648
410	0.652174	0.793497	0.808512	0.822098	0.842693	0.85434	0.856628	0.855652	0.851514	0.847991	0.773217	0.796282	0.856628
411	0.648551	0.789431	0.803997	0.817111	0.837557	0.849149	0.851637	0.850539	0.846525	0.843152	0.790088	0.792028	0.851637
412	0.663043	0.793404	0.80773	0.821404	0.841725	0.853276	0.855532	0.854583	0.850638	0.847193	0.789301	0.795651	0.855532
413	0.663043	0.814603	0.82949	0.843179	0.864011	0.875996	0.878421	0.877328	0.873319	0.869727	0.818175	0.816926	0.878421
414	0.663043	0.779848	0.794674	0.807536	0.827266	0.838558	0.840891	0.839916	0.835893	0.83251	0.763632	0.782002	0.840891
415	0.652174	0.800896	0.815645	0.828361	0.849306	0.861156	0.863589	0.862727	0.858778	0.855188	0.771349	0.803616	0.863589
416	0.652174	0.80076	0.81478	0.828024	0.848915	0.86102	0.863468	0.862546	0.858546	0.855071	0.79886	0.803576	0.863468
417	0.65942	0.80337	0.817727	0.830627	0.851154	0.862979	0.865411	0.864442	0.860465	0.856959	0.793331	0.805377	0.865411
418	0.655797	0.805405	0.819737	0.832471	0.853386	0.865602	0.868132	0.867177	0.863343	0.859868	0.809294	0.807923	0.868132
419	0.663043	0.807106	0.820821	0.834559	0.855198	0.867352	0.869973	0.86907	0.865196	0.861735	0.770287	0.809823	0.869973
420	0.666667	0.797657	0.811828	0.824887	0.845225	0.857068	0.859597	0.858641	0.854879	0.851333	0.798006	0.800059	0.859597
421	0.663043	0.792868	0.806176	0.81933	0.839918	0.852088	0.854698	0.853937	0.850031	0.846649	0.776155	0.795609	0.854698
422	0.655797	0.804446	0.817735	0.830997	0.85243	0.864891	0.867662	0.866734	0.86307	0.859554	0.795182	0.808064	0.867662
423	0.663043	0.799743	0.812635	0.825571	0.846606	0.85897	0.861624	0.861012	0.857232	0.853835	0.802001	0.80276	0.861624
424	0.67029	0.788313	0.801622	0.814307	0.834477	0.846369	0.84896	0.848102	0.844478	0.841025	0.771924	0.790647	0.84896
425	0.655797	0.797535	0.809593	0.822625	0.84394	0.856272	0.859172	0.858583	0.854936	0.851699	0.796097	0.800951	0.859172
426	0.666667	0.80335	0.815499	0.828734	0.850208	0.862885	0.86588	0.865182	0.861674	0.858291	0.807547	0.806979	0.86588
427	0.67029	0.80096	0.813372	0.826508	0.847683	0.860173	0.863011	0.862393	0.858824	0.85543	0.804734	0.804289	0.863011
428	0.67029	0.8083	0.82027	0.833368	0.854708	0.867406	0.870435	0.869809	0.866166	0.862832	0.809253	0.811331	0.870435
429	0.67029	0.807736	0.819538	0.832885	0.854385	0.867196	0.870345	0.869725	0.866145	0.862791	0.80074	0.811336	0.870345
430	0.663043	0.805818	0.817493	0.830284	0.852109	0.865164	0.868226	0.867512	0.864149	0.86087	0.810136	0.809885	0.868226
431	0.666667	0.810221	0.821389	0.834888	0.856784	0.869982	0.873003	0.872519	0.868963	0.865576	0.784469	0.814136	0.873003
432	0.673913	0.798326	0.810071	0.823043	0.844396	0.856925	0.859844	0.859314	0.8558	0.852487	0.782384	0.801689	0.859844
433	0.673913	0.798511	0.809693	0.822514	0.843682	0.85656	0.859746	0.859131	0.855663	0.852334	0.797694	0.801716	0.859746
434	0.666667	0.803257	0.813853	0.826858	0.848675	0.861816	0.86488	0.864372	0.861069	0.857853	0.818989	0.806978	0.86488
435	0.67029	0.814109	0.82445	0.837666	0.860041	0.873837	0.877052	0.876539	0.873335	0.870101	0.815603	0.818533	0.877052
436	0.677536	0.809992	0.820435	0.833263	0.85483	0.868056	0.871149	0.870679	0.867403	0.864167	0.793254	0.813152	0.871149
437	0.681159	0.813357	0.824237	0.837239	0.859216	0.872737	0.875933	0.875463	0.872183	0.868839	0.779904	0.817391	0.875933
438	0.673913	0.804709	0.815429	0.828061	0.849799	0.863112	0.866395	0.865817	0.862663	0.859429	0.802949	0.808729	0.866395
439	0.681159	0.820951	0.830798	0.84417	0.86646	0.879893	0.883294	0.882888	0.87957	0.876254	0.826446	0.824599	0.883294
440	0.67029	0.815174	0.824789	0.837394	0.859468	0.872964	0.876376	0.875964	0.872928	0.869776	0.826753	0.818361	0.876376
441	0.681159	0.806649	0.816522	0.829145	0.851103	0.864452	0.867803	0.867345	0.864287	0.86103	0.77575	0.810308	0.867803
442	0.688406	0.795264	0.805467	0.817728	0.839042	0.851759	0.8551	0.854563	0.851487	0.848425	0.797813	0.798375	0.8551
443	0.684783	0.790332	0.800225	0.812825	0.833945	0.847107	0.850466	0.849926	0.846897	0.843824	0.766138	0.794129	0.850466
444	0.684783	0.790437	0.80012	0.81263	0.833655	0.846888	0.85021	0.849829	0.846747	0.843609	0.773841	0.794165	0.85021
445	0.677536	0.809187	0.818419	0.830796	0.853039	0.866618	0.870126	0.869756	0.866845	0.863609	0.814911	0.812994	0.870126
446	0.677536	0.815845	0.824561	0.837115	0.859889	0.8738	0.877453	0.877132	0.874338	0.871134	0.807222	0.820212	0.877453
447	0.688406	0.801895	0.810609	0.823194	0.844631	0.85807	0.861599	0.861354	0.85828	0.855222	0.804398	0.805065	0.861599
448	0.684783	0.817493	0.826104	0.839128	0.861456	0.875458	0.879197	0.878867	0.875885	0.872761	0.830262	0.82172	0.879197
449	0.695652	0.802413	0.81048	0.823031	0.84511	0.859194	0.862721	0.862532	0.859691	0.856716	0.793026	0.806801	0.862721
450	0.692029	0.811266	0.818559	0.831539	0.854333	0.868765	0.872703	0.872508	0.869726	0.86678	0.806284	0.816187	0.872703
451	0.688406	0.821684	0.829765	0.84242	0.86508	0.879303	0.883113	0.882959	0.880028	0.877063	0.82624	0.826011	0.883113
452	0.688406	0.821476	0.828616	0.841562	0.864509	0.878996	0.882896	0.882789	0.880002	0.877076	0.803321	0.825998	0.882896
453	0.695652	0.815347	0.823303	0.836181	0.85893	0.873197	0.877015	0.876924	0.874248	0.871059	0.822003	0.820448	0.877015
454	0.695652	0.795624	0.802946	0.815356	0.837298	0.851365	0.855001	0.854886	0.852261	0.8493	0.780301	0.800008	0.855001
455	0.692029	0.81823	0.825495	0.838203	0.861374	0.875896	0.879881	0.879707	0.876938	0.873935	0.824823	0.823322	0.879881
456	0.692029	0.811848	0.818599	0.831235	0.853915	0.868187	0.872209	0.872062	0.869389	0.86648	0.794316	0.816364	0.872209
457	0.699275	0.799961	0.807095	0.819483	0.841621	0.85571	0.859415	0.859316	0.856697	0.853768	0.806518	0.804255	0.859415
458	0.699275	0.805753	0.813005	0.825657	0.848146	0.862604	0.866555	0.866439	0.863847	0.860844	0.802088	0.810969	0.866555
459	0.702899	0.817349	0.823707	0.836399	0.859299	0.873925	0.87806	0.877956	0.875441	0.872533	0.801047	0.822071	0.87806
460	0.702899	0.809601	0.816153	0.828906	0.851901	0.866678	0.870597	0.870616	0.868005	0.865029	0.810584	0.815113	0.870616
461	0.695652	0.828192	0.833771	0.846922	0.871148	0.886544	0.890981	0.891027	0.888519	0.885663	0.827022	0.834601	0.891027
462	0.692029	0.824089	0.829422	0.842442	0.866471	0.881767	0.886078	0.886186	0.883849	0.880979	0.789072	0.83038	0.886186
463	0.699275	0.81953	0.825139	0.837616	0.861043	0.875903	0.880333	0.880479	0.877976	0.875089	0.82521	0.824835	0.880479
464	0.706522	0.820945	0.825748	0.838462	0.862272	0.877585	0.881842	0.881924	0.879484	0.876621	0.81667	0.826165	0.881924
465	0.702899	0.810288	0.815908	0.827881	0.850771	0.86553	0.869871	0.869911	0.867561	0.864674	0.796863	0.815105	0.869911
466	0.702899	0.816641	0.821857	0.83435	0.857572	0.872458	0.876841	0.877003	0.874772	0.871901	0.786278	0.822244	0.877003
467	0.706522	0.786867	0.791586	0.803669	0.8264	0.841183	0.845478	0.845633	0.843452	0.840758	0.787538	0.792587	0.845633
468	0.706522	0.813722	0.81772	0.830229	0.853962	0.86902	0.873471	0.873759	0.871595	0.86882	0.778419	0.819473	0.873759
469	0.710145	0.824723	0.828644	0.841397	0.865429	0.88088	0.885469	0.88574	0.883549	0.880792	0.814018	0.830554	0.88574
470	0.706522	0.8125	0.816918	0.829573	0.853606	0.868778	0.873437	0.873587	0.871545	0.868701	0.820922	0.819241	0.873587
471	0.710145	0.817889	0.821919	0.834158	0.858073	0.873524	0.877959	0.8782	0.876017	0.873253	0.826638	0.823552	0.8782
472	0.702899	0.815131	0.819077	0.831575	0.855851	0.871256	0.87592	0.876223	0.874188	0.871438	0.802285	0.821937	0.876223
473	0.717391	0.800208	0.804394	0.815873	0.838625	0.853568	0.857972	0.858245	0.856124	0.853476	0.77461	0.804865	0.858245
474	0.713768	0.8209	0.823722	0.836294	0.860826	0.877079	0.881778	0.88215	0.880046	0.877368	0.805661	0.827751	0.88215
475	0.717391	0.826093	0.828703	0.841237	0.865267	0.881428	0.886254	0.886635	0.884704	0.881872	0.8314	0.831796	0.886635
476	0.717391	0.812477	0.814887	0.827055	0.851133	0.866727	0.871385	0.871909	0.869905	0.867104	0.755379	0.818134	0.871909
477	0.717391	0.811855	0.814541	0.827308	0.850934	0.866781	0.87136	0.871751	0.869958	0.867287	0.780145	0.818144	0.871751
478	0.721014	0.816836	0.819372	0.832001	0.855527	0.871061	0.875836	0.876141	0.87417	0.871583	0.806611	0.822435	0.876141
479	0.717391	0.818244	0.820527	0.832811	0.857346	0.8733	0.878314	0.878803	0.876919	0.874291	0.806175	0.825012	0.878803
480	0.721014	0.809314	0.811106	0.823311	0.847416	0.863388	0.868197	0.868558	0.866874	0.864257	0.811259	0.815535	0.868558
481	0.717391	0.803883	0.805025	0.81707	0.841912	0.858161	0.86319	0.863712	0.861976	0.859576	0.786309	0.811458	0.863712
482	0.721014	0.815204	0.816586	0.82896	0.853375	0.869717	0.874725	0.875307	0.873552	0.871112	0.805092	0.822279	0.875307
483	0.731884	0.815155	0.81575	0.827887	0.852149	0.868307	0.873468	0.874098	0.87235	0.869844	0.829404	0.821146	0.874098
484	0.717391	0.823245	0.823905	0.836485	0.862118	0.879072	0.884387	0.884995	0.883503	0.881	0.827926	0.83187	0.884995
485	0.731884	0.82097	0.821258	0.832586	0.857727	0.874451	0.879885	0.880508	0.879162	0.876554	0.8013	0.827897	0.880508
486	0.731884	0.827626	0.827395	0.839685	0.864712	0.881497	0.886909	0.887691	0.886228	0.883837	0.81254	0.834685	0.887691
487	0.731884	0.826926	0.826691	0.838764	0.864123	0.881174	0.886566	0.887395	0.886088	0.883658	0.827574	0.834802	0.887395
488	0.731884	0.819871	0.81877	0.830618	0.856273	0.873522	0.879105	0.8799	0.87868	0.876177	0.823341	0.827859	0.8799
489	0.73913	0.821905	0.820036	0.831998	0.857683	0.874793	0.880438	0.88128	0.880081	0.877708	0.823859	0.829316	0.88128
490	0.742754	0.8324	0.830348	0.842493	0.868635	0.886117	0.891864	0.89276	0.891603	0.889163	0.822368	0.840158	0.89276
491	0.735507	0.829766	0.828037	0.840034	0.866537	0.884416	0.890194	0.891015	0.889921	0.887548	0.838734	0.839017	0.891015
492	0.73913	0.815239	0.812927	0.824701	0.850033	0.867313	0.872912	0.873788	0.872689	0.870366	0.824545	0.82265	0.873788
493	0.742754	0.810654	0.808323	0.820043	0.845905	0.863542	0.869533	0.870513	0.869636	0.867369	0.814827	0.820039	0.870513
494	0.742754	0.83176	0.828406	0.840621	0.866858	0.884882	0.890943	0.891866	0.891006	0.888673	0.8109	0.840081	0.891866
495	0.75	0.819535	0.816151	0.828196	0.854144	0.872007	0.877916	0.879042	0.877997	0.875837	0.781838	0.827926	0.879042
496	0.742754	0.830679	0.826433	0.838607	0.865854	0.884342	0.890404	0.891573	0.890734	0.888416	0.850417	0.840173	0.891573
497	0.753623	0.824176	0.820635	0.832518	0.858197	0.875977	0.882027	0.883021	0.882232	0.880047	0.829259	0.832092	0.883021
498	0.75	0.831896	0.828284	0.840372	0.86739	0.88565	0.89181	0.892956	0.892074	0.889907	0.8324	0.841349	0.892956
499	0.746377	0.820523	0.816812	0.828946	0.855725	0.873911	0.880215	0.881273	0.880494	0.878348	0.828286	0.8306	0.881273
500	0.75	0.832092	0.828038	0.84018	0.866966	0.885382	0.891588	0.892807	0.892061	0.889734	0.829155	0.841432	0.892807
501	0.75	0.812626	0.808777	0.820757	0.846634	0.864374	0.870473	0.871542	0.870749	0.868555	0.796164	0.821441	0.871542
502	0.75	0.818223	0.813757	0.826397	0.852914	0.870979	0.877213	0.878392	0.877588	0.875489	0.801404	0.82791	0.878392
503	0.75	0.832097	0.827617	0.839617	0.866418	0.885267	0.891355	0.892581	0.89187	0.889726	0.817068	0.841519	0.892581
504	0.75	0.831408	0.82717	0.83944	0.866574	0.885115	0.891484	0.892629	0.891824	0.889596	0.832796	0.841388	0.892629
505	0.753623	0.830007	0.825399	0.837418	0.86387	0.882196	0.888502	0.889583	0.888975	0.886843	0.824717	0.838672	0.889583
506	0.75	0.830712	0.826239	0.83821	0.86589	0.884757	0.89106	0.89226	0.8917	0.889518	0.843231	0.841364	0.89226
507	0.75	0.824551	0.819429	0.831572	0.858893	0.877449	0.883758	0.885144	0.88439	0.882252	0.822232	0.834552	0.885144
508	0.753623	0.809202	0.804318	0.816454	0.842656	0.860866	0.867011	0.868228	0.867591	0.865545	0.823836	0.818886	0.868228
509	0.753623	0.835361	0.829769	0.842318	0.869545	0.888411	0.89491	0.896253	0.895814	0.893699	0.815883	0.845558	0.896253
510	0.76087	0.824639	0.81908	0.830543	0.857241	0.875554	0.882068	0.88341	0.88289	0.880736	0.83138	0.833216	0.88341
511	0.76087	0.830275	0.823704	0.835975	0.863145	0.882152	0.888828	0.890178	0.889758	0.887636	0.797487	0.840093	0.890178
512	0.76087	0.83655	0.829067	0.841269	0.869032	0.888601	0.895369	0.896859	0.89669	0.894538	0.817698	0.84681	0.896859
513	0.76087	0.82219	0.815326	0.82748	0.854892	0.874209	0.880948	0.882468	0.882208	0.880121	0.819501	0.833257	0.882468
514	0.764493	0.824516	0.817321	0.829726	0.858154	0.877624	0.884663	0.886199	0.886152	0.884241	0.836079	0.837192	0.886199
515	0.778986	0.823287	0.814451	0.826466	0.853764	0.873144	0.880138	0.881713	0.881793	0.87986	0.825967	0.833223	0.881793
516	0.775362	0.824131	0.815845	0.827499	0.855901	0.875532	0.882658	0.884248	0.884338	0.882476	0.779665	0.835985	0.884338
517	0.778986	0.83628	0.826832	0.838773	0.866689	0.886439	0.893712	0.895414	0.895435	0.893599	0.825864	0.846419	0.895435
518	0.775362	0.817581	0.808542	0.820466	0.848617	0.868547	0.875468	0.877196	0.877222	0.875493	0.804899	0.82953	0.877222
519	0.775362	0.831026	0.821524	0.833494	0.861673	0.882002	0.889275	0.890986	0.89105	0.889268	0.795538	0.842458	0.89105
520	0.778986	0.822402	0.812617	0.824371	0.852642	0.872328	0.879594	0.881223	0.88141	0.879609	0.83146	0.833264	0.88141
521	0.782609	0.8401	0.82969	0.841709	0.869937	0.889972	0.897358	0.899054	0.899292	0.897453	0.838914	0.850371	0.899292
522	0.775362	0.835762	0.825434	0.837982	0.867771	0.88829	0.895776	0.897644	0.897901	0.896061	0.81893	0.849168	0.897901
523	0.775362	0.822232	0.811817	0.824039	0.853241	0.873891	0.88138	0.883088	0.883521	0.881847	0.820282	0.835942	0.883521
524	0.782609	0.843974	0.83329	0.845396	0.875068	0.896086	0.903662	0.90558	0.906027	0.90426	0.854732	0.85705	0.906027
525	0.782609	0.830796	0.820153	0.83215	0.861369	0.882031	0.88958	0.891357	0.891766	0.890014	0.797428	0.843832	0.891766
526	0.786232	0.829102	0.817908	0.829544	0.858179	0.879028	0.88666	0.888429	0.888911	0.887232	0.835559	0.841045	0.888911
527	0.786232	0.834734	0.823331	0.835683	0.864986	0.885843	0.893416	0.895311	0.89582	0.89414	0.796809	0.847732	0.89582
528	0.782609	0.829293	0.817944	0.830433	0.859991	0.881299	0.889008	0.890977	0.8914	0.889862	0.802191	0.843689	0.8914
529	0.786232	0.82781	0.816062	0.828213	0.857667	0.878552	0.886197	0.888184	0.888765	0.886998	0.802722	0.841086	0.888765
530	0.789855	0.818417	0.807209	0.819194	0.848229	0.869003	0.876662	0.87844	0.879048	0.877533	0.833223	0.83212	0.879048
531	0.793478	0.823277	0.811175	0.822391	0.851724	0.872546	0.880245	0.88228	0.882947	0.881372	0.783158	0.835925	0.882947
532	0.793478	0.835618	0.822124	0.834334	0.864273	0.885758	0.893718	0.89591	0.896479	0.89487	0.773896	0.848772	0.896479
533	0.793478	0.84255	0.828948	0.84118	0.871025	0.892597	0.900653	0.902711	0.90348	0.901841	0.850072	0.855362	0.90348
534	0.793478	0.827693	0.814747	0.827458	0.857373	0.878794	0.886658	0.888865	0.889539	0.887944	0.802516	0.842277	0.889539
535	0.789855	0.829546	0.816942	0.828694	0.859391	0.881084	0.889175	0.891368	0.892209	0.890637	0.832316	0.84488	0.892209
536	0.797101	0.832499	0.819156	0.831315	0.861144	0.882621	0.890551	0.892703	0.89347	0.891942	0.841284	0.84611	0.89347
537	0.797101	0.831812	0.818147	0.830405	0.860305	0.882133	0.890258	0.892336	0.893258	0.891727	0.795971	0.846233	0.893258
538	0.800725	0.830363	0.815921	0.827507	0.857567	0.879278	0.887424	0.889551	0.890503	0.888947	0.831776	0.843502	0.890503
539	0.797101	0.831385	0.816543	0.82881	0.859473	0.881417	0.889699	0.891978	0.893053	0.891551	0.810883	0.846169	0.893053
540	0.797101	0.822606	0.808659	0.821263	0.852257	0.874436	0.882644	0.88502	0.886087	0.884619	0.83237	0.839645	0.886087
541	0.797101	0.836638	0.821443	0.834002	0.865087	0.887767	0.896331	0.898565	0.899682	0.898362	0.83138	0.85276	0.899682
542	0.797101	0.821604	0.808422	0.820915	0.851888	0.874214	0.88258	0.884896	0.886018	0.884615	0.814818	0.839616	0.886018
543	0.800725	0.819961	0.806263	0.818744	0.849545	0.871631	0.880007	0.882384	0.883346	0.881929	0.806407	0.837179	0.883346
544	0.800725	0.834343	0.819479	0.831534	0.862747	0.885072	0.893438	0.89573	0.896836	0.895467	0.815333	0.849922	0.896836
545	0.800725	0.827058	0.812267	0.824909	0.855925	0.878211	0.88642	0.888833	0.889911	0.888613	0.813071	0.843424	0.889911
546	0.800725	0.832095	0.818231	0.830654	0.862064	0.884764	0.893234	0.895653	0.896727	0.895328	0.799283	0.84996	0.896727
547	0.804348	0.824382	0.809004	0.821639	0.852516	0.87508	0.883339	0.885826	0.887005	0.885617	0.840559	0.840786	0.887005
548	0.807971	0.836256	0.81996	0.831805	0.863166	0.885394	0.894114	0.896532	0.897751	0.896454	0.803117	0.85104	0.897751
549	0.807971	0.822265	0.806873	0.818964	0.849704	0.871947	0.880541	0.882855	0.884195	0.882888	0.783347	0.83834	0.884195
550	0.804348	0.822595	0.807395	0.819835	0.851773	0.874379	0.883035	0.885482	0.88681	0.885431	0.806593	0.840894	0.88681
551	0.811594	0.833188	0.817084	0.829158	0.859976	0.882445	0.891162	0.893512	0.894919	0.893448	0.844466	0.84844	0.894919
552	0.811594	0.825753	0.810051	0.82227	0.853165	0.875717	0.884363	0.886642	0.88807	0.886717	0.822669	0.842051	0.88807
553	0.811594	0.838119	0.821381	0.833388	0.865236	0.888524	0.897435	0.899997	0.90134	0.900133	0.825922	0.855007	0.90134
554	0.811594	0.838233	0.820778	0.833092	0.864947	0.888265	0.89722	0.899728	0.901183	0.899993	0.856669	0.854854	0.901183
555	0.815217	0.834051	0.817301	0.82964	0.861643	0.885136	0.89417	0.896666	0.89827	0.897005	0.826429	0.852184	0.89827
556	0.811594	0.835459	0.818779	0.83126	0.863934	0.887786	0.896712	0.899457	0.901007	0.89975	0.852763	0.855029	0.901007
557	0.815217	0.840618	0.822794	0.835137	0.867504	0.891437	0.900597	0.903276	0.90489	0.903689	0.842823	0.858732	0.90489
558	0.818841	0.838603	0.819809	0.832038	0.864483	0.88849	0.897524	0.900295	0.901904	0.900816	0.844079	0.856132	0.901904
559	0.815217	0.817406	0.801692	0.814091	0.846873	0.870805	0.879845	0.882711	0.884402	0.883216	0.834482	0.839522	0.884402
560	0.822464	0.834365	0.815918	0.828123	0.860821	0.884946	0.894207	0.896953	0.898838	0.897658	0.837839	0.853275	0.898838
561	0.822464	0.82119	0.803152	0.815704	0.847837	0.871649	0.880831	0.883629	0.885447	0.884429	0.839149	0.840721	0.885447
562	0.822464	0.826354	0.808167	0.820809	0.853795	0.877994	0.887222	0.890093	0.891983	0.890885	0.840312	0.847132	0.891983
563	0.822464	0.832513	0.814248	0.827029	0.860051	0.884506	0.893884	0.896662	0.898613	0.897573	0.835486	0.853534	0.898613
564	0.822464	0.828104	0.808361	0.820663	0.853727	0.877698	0.88702	0.890012	0.891852	0.890852	0.799935	0.846989	0.891852
565	0.826087	0.831957	0.812894	0.824629	0.857558	0.88184	0.891108	0.893995	0.895901	0.894771	0.818692	0.850593	0.895901
566	0.822464	0.831892	0.813271	0.826228	0.859774	0.884335	0.893664	0.896593	0.89846	0.897464	0.845572	0.853177	0.89846
567	0.826087	0.842654	0.822838	0.835527	0.869248	0.894405	0.903967	0.907043	0.909136	0.908093	0.831269	0.863554	0.909136
568	0.826087	0.826846	0.808406	0.821096	0.855484	0.880513	0.890214	0.893175	0.89532	0.894299	0.825104	0.850696	0.89532
569	0.82971	0.845628	0.825272	0.837891	0.872447	0.89764	0.907568	0.910643	0.912847	0.91183	0.849344	0.867543	0.912847
570	0.82971	0.830771	0.81158	0.824664	0.859014	0.884123	0.893851	0.897015	0.899077	0.898162	0.80771	0.854466	0.899077
571	0.82971	0.829974	0.810851	0.823741	0.858352	0.88384	0.893599	0.896695	0.898908	0.8981	0.816226	0.854439	0.898908
572	0.833333	0.822405	0.802468	0.81572	0.849565	0.874656	0.884204	0.887334	0.88964	0.888697	0.831468	0.845616	0.88964
573	0.836957	0.835866	0.814233	0.826192	0.860339	0.885056	0.89483	0.897837	0.900108	0.899201	0.846309	0.855582	0.900108
574	0.82971	0.827873	0.809077	0.822299	0.85789	0.883294	0.893229	0.896336	0.898871	0.897896	0.84107	0.854552	0.898871
575	0.82971	0.832787	0.813773	0.827016	0.863083	0.889213	0.8995	0.90273	0.905304	0.904377	0.866977	0.860872	0.905304
576	0.836957	0.838236	0.816694	0.829727	0.864626	0.890618	0.900703	0.903977	0.906403	0.905598	0.840776	0.862035	0.906403
577	0.84058	0.837155	0.814722	0.827226	0.861788	0.887716	0.897698	0.901067	0.903558	0.902705	0.839619	0.85917	0.903558
578	0.836957	0.839747	0.819702	0.833322	0.869815	0.896362	0.906843	0.910197	0.912841	0.912053	0.860863	0.868431	0.912841
579	0.844203	0.832879	0.810495	0.823154	0.858384	0.884325	0.894587	0.897774	0.900445	0.899756	0.855052	0.856591	0.900445
580	0.84058	0.837869	0.816783	0.829956	0.86668	0.893099	0.903607	0.907206	0.909925	0.909023	0.821526	0.86578	0.909925
581	0.84058	0.836468	0.815443	0.829362	0.866387	0.892876	0.903474	0.906941	0.909735	0.909039	0.816426	0.865635	0.909735
582	0.844203	0.830417	0.808664	0.821487	0.857502	0.883667	0.89401	0.897493	0.900195	0.8994	0.834309	0.85655	0.900195
583	0.847826	0.843104	0.819459	0.831896	0.867585	0.894237	0.904587	0.90802	0.910853	0.910084	0.866129	0.866685	0.910853
584	0.847826	0.846173	0.82313	0.836602	0.872913	0.900166	0.910936	0.914444	0.917301	0.916668	0.828153	0.873217	0.917301
585	0.847826	0.845118	0.822321	0.835591	0.872566	0.900032	0.910769	0.914243	0.91723	0.916523	0.838861	0.873064	0.91723
586	0.851449	0.848338	0.823794	0.837855	0.875112	0.902988	0.914083	0.917754	0.920745	0.920164	0.826848	0.877039	0.920745
587	0.855072	0.835552	0.810988	0.823571	0.860132	0.887084	0.897879	0.901494	0.90448	0.903974	0.856308	0.861244	0.90448
588	0.855072	0.827236	0.803752	0.816661	0.853657	0.880502	0.891263	0.894865	0.897898	0.897348	0.843562	0.855061	0.897898
589	0.855072	0.850108	0.825991	0.839717	0.87786	0.906104	0.917323	0.921208	0.924463	0.923924	0.809015	0.880578	0.924463
590	0.855072	0.835771	0.811767	0.825995	0.864574	0.89234	0.903718	0.907458	0.910728	0.910212	0.861988	0.867637	0.910728
591	0.858696	0.842405	0.81764	0.830789	0.868616	0.89646	0.907715	0.911353	0.914631	0.914129	0.845618	0.871437	0.914631
592	0.858696	0.836414	0.811725	0.82468	0.861948	0.889896	0.900921	0.904703	0.907913	0.907374	0.835472	0.86489	0.907913
593	0.858696	0.826885	0.803558	0.817789	0.855248	0.883059	0.89417	0.897967	0.901225	0.900676	0.848116	0.85876	0.901225
594	0.862319	0.839823	0.813867	0.827663	0.86501	0.893236	0.904411	0.908305	0.911619	0.911058	0.863753	0.868602	0.911619
595	0.862319	0.832034	0.807758	0.82135	0.858873	0.88681	0.897849	0.901654	0.904994	0.904447	0.786888	0.8623	0.904994
596	0.862319	0.835255	0.810843	0.824795	0.863813	0.892337	0.903778	0.907769	0.911215	0.910812	0.83372	0.868575	0.911215
597	0.862319	0.833293	0.810065	0.823931	0.863187	0.892011	0.903599	0.907506	0.911077	0.910712	0.81475	0.868614	0.911077
598	0.865942	0.839705	0.813883	0.827861	0.866689	0.895704	0.907311	0.9112	0.914821	0.914485	0.826114	0.872283	0.914821
599	0.862319	0.828437	0.806504	0.821695	0.861699	0.891022	0.902997	0.907052	0.910743	0.91039	0.857703	0.868612	0.910743
600	0.869565	0.831551	0.805383	0.818988	0.857197	0.886145	0.897689	0.90171	0.905311	0.904952	0.85505	0.863135	0.905311
601	0.869565	0.843318	0.816531	0.830731	0.870043	0.899046	0.910755	0.914808	0.918521	0.91812	0.849008	0.875802	0.918521
602	0.869565	0.835872	0.809787	0.824213	0.863377	0.892404	0.904005	0.908138	0.911822	0.911442	0.83769	0.869544	0.911822
603	0.869565	0.835684	0.809787	0.823868	0.863207	0.892309	0.903845	0.908029	0.911719	0.911282	0.85401	0.869575	0.911719
604	0.873188	0.840819	0.813377	0.826913	0.866357	0.895672	0.907656	0.911595	0.915398	0.915063	0.856224	0.873165	0.915398
605	0.873188	0.832023	0.805808	0.820011	0.859733	0.888989	0.900799	0.904888	0.908671	0.908432	0.84787	0.866836	0.908671
606	0.873188	0.834973	0.809971	0.824528	0.865161	0.89516	0.907041	0.911209	0.915126	0.914902	0.855023	0.873164	0.915126
607	0.873188	0.841805	0.816199	0.830936	0.871439	0.901521	0.913581	0.917745	0.921716	0.921541	0.818359	0.879499	0.921716
608	0.876812	0.826094	0.800706	0.815437	0.855765	0.885408	0.897248	0.901531	0.905538	0.905303	0.814016	0.864261	0.905538
609	0.876812	0.837494	0.811583	0.826801	0.8676	0.897885	0.910278	0.914522	0.918573	0.918411	0.842747	0.877048	0.918573
610	0.880435	0.834359	0.808036	0.822982	0.86449	0.894702	0.907021	0.911496	0.915619	0.915357	0.840879	0.874069	0.915619
611	0.880435	0.832137	0.807296	0.822674	0.863827	0.894548	0.906892	0.911447	0.915413	0.915307	0.871722	0.874108	0.915413
612	0.880435	0.831691	0.80633	0.821792	0.863386	0.894204	0.906767	0.911131	0.915319	0.915323	0.847512	0.874095	0.915323
613	0.880435	0.836664	0.811381	0.827055	0.869208	0.900495	0.913168	0.91762	0.921901	0.921756	0.881685	0.880338	0.921901
614	0.880435	0.833992	0.810328	0.826606	0.869154	0.900351	0.913081	0.917496	0.921909	0.92178	0.836378	0.880383	0.921909
615	0.884058	0.835083	0.808915	0.824382	0.866456	0.897328	0.910054	0.91467	0.919017	0.918863	0.871582	0.87779	0.919017
616	0.884058	0.832547	0.80827	0.824229	0.86607	0.897347	0.910113	0.91455	0.918953	0.918796	0.854297	0.87766	0.918953
617	0.887681	0.835538	0.810078	0.825678	0.868768	0.900385	0.913339	0.917958	0.922355	0.922435	0.830802	0.881395	0.922435
618	0.891304	0.837407	0.808291	0.823385	0.865901	0.89748	0.910372	0.914909	0.919411	0.919473	0.863214	0.878585	0.919473
619	0.891304	0.82921	0.801486	0.816939	0.859343	0.890868	0.903774	0.908329	0.912877	0.912847	0.835097	0.872326	0.912877
620	0.891304	0.833025	0.806164	0.822175	0.865067	0.896954	0.91008	0.914686	0.919232	0.919338	0.825925	0.878624	0.919338
621	0.891304	0.836744	0.810122	0.826913	0.870442	0.903178	0.916151	0.920972	0.925667	0.925769	0.827313	0.884952	0.925769
622	0.894928	0.830543	0.803246	0.819442	0.862397	0.893977	0.906893	0.911699	0.916326	0.916353	0.842509	0.875909	0.916353
623	0.894928	0.837977	0.809372	0.824765	0.868426	0.900489	0.913355	0.918115	0.922815	0.922977	0.851113	0.882098	0.922977
624	0.891304	0.838471	0.814628	0.831443	0.876193	0.909211	0.922623	0.927394	0.932277	0.932382	0.833228	0.891306	0.932382
625	0.894928	0.842827	0.814825	0.830754	0.873954	0.906546	0.919838	0.924609	0.929418	0.929489	0.853846	0.88852	0.929489
626	0.894928	0.841444	0.813953	0.829841	0.873787	0.906445	0.919798	0.924657	0.929418	0.929477	0.839157	0.888483	0.929477
627	0.898551	0.838582	0.810456	0.826256	0.870252	0.90302	0.916443	0.92131	0.92618	0.926278	0.827556	0.885692	0.926278
628	0.898551	0.818409	0.79214	0.808534	0.852046	0.884026	0.897213	0.901905	0.906724	0.906906	0.829582	0.867177	0.906906
629	0.898551	0.837811	0.812293	0.829484	0.875119	0.908759	0.922539	0.927495	0.932606	0.932785	0.876576	0.892165	0.932785
630	0.902174	0.840424	0.811454	0.827914	0.872595	0.905996	0.919601	0.924694	0.929649	0.929835	0.860199	0.889345	0.929835
631	0.902174	0.82543	0.799016	0.815608	0.860271	0.89313	0.906573	0.91148	0.916514	0.916693	0.841069	0.876779	0.916693
632	0.902174	0.838733	0.810488	0.827325	0.872565	0.90596	0.919539	0.92454	0.929554	0.929817	0.883455	0.88925	0.929817
633	0.902174	0.838279	0.810566	0.827082	0.872304	0.905811	0.919395	0.924482	0.9295	0.929757	0.850917	0.889258	0.929757
634	0.902174	0.834162	0.809069	0.826088	0.872152	0.905528	0.91925	0.924378	0.929493	0.929687	0.855787	0.889209	0.929687
635	0.902174	0.836119	0.808883	0.82618	0.871845	0.905511	0.919328	0.924271	0.929403	0.929691	0.823793	0.889307	0.929691
636	0.902174	0.827583	0.804865	0.823535	0.870402	0.904689	0.918832	0.924009	0.929184	0.929474	0.873823	0.889282	0.929474
637	0.905797	0.823294	0.795648	0.811934	0.856715	0.889914	0.903424	0.908342	0.91343	0.913757	0.823892	0.874038	0.913757
638	0.905797	0.833394	0.80529	0.82254	0.868497	0.902081	0.916003	0.921124	0.926284	0.92661	0.825445	0.886546	0.92661
639	0.905797	0.823993	0.798869	0.81657	0.862177	0.895553	0.90961	0.914626	0.919829	0.920091	0.876246	0.880269	0.920091
640	0.905797	0.838211	0.810953	0.827978	0.874306	0.908525	0.922546	0.927623	0.932847	0.933183	0.861745	0.892794	0.933183
641	0.905797	0.828837	0.803648	0.820971	0.867652	0.901751	0.915817	0.920868	0.926191	0.926455	0.794651	0.886282	0.926455
642	0.905797	0.833717	0.809488	0.826933	0.873804	0.908162	0.92232	0.927511	0.932809	0.933131	0.878622	0.892911	0.933131
643	0.905797	0.832832	0.808842	0.82684	0.873517	0.908024	0.92222	0.927401	0.932703	0.933058	0.859558	0.892781	0.933058
644	0.90942	0.833176	0.809721	0.828132	0.875703	0.911009	0.925291	0.930716	0.936156	0.936513	0.829156	0.896436	0.936513
645	0.913043	0.834565	0.807805	0.825528	0.873069	0.907933	0.922392	0.927646	0.933108	0.933476	0.85447	0.893629	0.933476
646	0.913043	0.827727	0.801634	0.81947	0.866564	0.901362	0.915766	0.921097	0.926473	0.926948	0.862512	0.887398	0.926948
647	0.913043	0.833713	0.807299	0.825131	0.872813	0.907728	0.922213	0.927576	0.933044	0.93353	0.881001	0.893745	0.93353
648	0.913043	0.825446	0.800963	0.819085	0.866457	0.901292	0.915675	0.921058	0.926525	0.926855	0.84705	0.887247	0.926855
649	0.913043	0.831207	0.805914	0.824432	0.872554	0.907789	0.92205	0.927419	0.933034	0.933441	0.872657	0.893647	0.933441
650	0.916667	0.821387	0.797132	0.815276	0.863	0.897991	0.912457	0.917828	0.923371	0.923876	0.775849	0.884641	0.923876
651	0.916667	0.828522	0.802465	0.821056	0.868771	0.904172	0.918884	0.924219	0.929836	0.930306	0.868773	0.890935	0.930306
652	0.916667	0.822089	0.796573	0.814931	0.86269	0.8979	0.912293	0.917687	0.92328	0.923853	0.835047	0.884534	0.923853
653	0.92029	0.834396	0.805487	0.823806	0.872116	0.90735	0.922161	0.927671	0.933326	0.93388	0.863955	0.894299	0.93388
654	0.92029	0.824841	0.801467	0.821145	0.870487	0.906861	0.921629	0.927253	0.933095	0.933697	0.875971	0.894374	0.933697
655	0.923913	0.825772	0.799568	0.819062	0.867607	0.903709	0.918696	0.92426	0.930162	0.930724	0.85476	0.891584	0.930724
656	0.923913	0.830717	0.80507	0.824182	0.873779	0.909964	0.925083	0.930695	0.936662	0.937291	0.863466	0.897869	0.937291
657	0.923913	0.822613	0.801801	0.821837	0.872725	0.909345	0.924615	0.93037	0.936467	0.937091	0.851617	0.897883	0.937091
658	0.927536	0.823985	0.799452	0.819575	0.869538	0.906349	0.921577	0.927278	0.933418	0.934118	0.872291	0.894984	0.934118
659	0.927536	0.82333	0.799557	0.8191	0.869434	0.906271	0.921558	0.927236	0.933379	0.934004	0.821671	0.895014	0.934004
660	0.927536	0.822565	0.802546	0.823111	0.874677	0.91242	0.927791	0.933579	0.939716	0.940473	0.799768	0.901335	0.940473
661	0.931159	0.818007	0.794559	0.814981	0.865469	0.902794	0.918141	0.924074	0.930234	0.930961	0.860046	0.892366	0.930961
662	0.931159	0.822491	0.799486	0.819941	0.871384	0.909016	0.924555	0.930448	0.936639	0.937342	0.821003	0.898686	0.937342
663	0.931159	0.819838	0.798631	0.819362	0.871388	0.90897	0.924399	0.930204	0.936624	0.937381	0.854628	0.898641	0.937381
664	0.934783	0.825902	0.801649	0.821879	0.873947	0.911929	0.927728	0.933559	0.940036	0.940802	0.894455	0.901972	0.940802
665	0.934783	0.818017	0.795508	0.816205	0.867729	0.905538	0.921052	0.927119	0.933474	0.934297	0.871345	0.895887	0.934297
666	0.934783	0.816529	0.794569	0.815447	0.867514	0.905346	0.921072	0.927108	0.933486	0.93419	0.8738	0.895958	0.93419
667	0.934783	0.817766	0.798549	0.820118	0.872796	0.911479	0.927324	0.933267	0.939837	0.940753	0.833845	0.902196	0.940753
668	0.938406	0.820032	0.796494	0.817671	0.869878	0.908212	0.924233	0.930114	0.936818	0.937672	0.81295	0.899249	0.937672
669	0.938406	0.816098	0.795422	0.816694	0.86974	0.908319	0.92408	0.93016	0.9367	0.937587	0.891101	0.899227	0.937587
670	0.938406	0.812871	0.79417	0.815751	0.868981	0.907717	0.923852	0.930081	0.936658	0.937517	0.861481	0.899329	0.937517
671	0.938406	0.815674	0.798764	0.821154	0.874923	0.913997	0.930248	0.936498	0.943197	0.944019	0.841369	0.905556	0.944019
672	0.942029	0.817568	0.796439	0.818197	0.871546	0.911006	0.927083	0.93329	0.940088	0.941016	0.830626	0.902748	0.941016
673	0.942029	0.815563	0.799214	0.82223	0.876833	0.916867	0.933352	0.939728	0.946488	0.947492	0.786358	0.909076	0.947492
674	0.942029	0.814404	0.798898	0.822391	0.876859	0.916739	0.933255	0.939552	0.946469	0.947406	0.887072	0.909014	0.947406
675	0.942029	0.818997	0.803907	0.827169	0.883019	0.923124	0.939865	0.94614	0.953098	0.954041	0.815815	0.915517	0.954041
676	0.945652	0.815153	0.795765	0.818803	0.873622	0.913452	0.930017	0.936353	0.943348	0.944311	0.88194	0.906323	0.944311
677	0.945652	0.811751	0.794869	0.817813	0.873163	0.91329	0.929919	0.936304	0.943213	0.944286	0.901006	0.906247	0.944286
678	0.949275	0.813917	0.796691	0.819576	0.875523	0.916244	0.932974	0.939434	0.946594	0.947703	0.876743	0.909789	0.947703
679	0.949275	0.808969	0.794814	0.818913	0.875047	0.916101	0.932835	0.939359	0.946534	0.947617	0.862561	0.909667	0.947617
680	0.949275	0.807389	0.794481	0.818653	0.874887	0.915769	0.932869	0.939327	0.94653	0.947576	0.86079	0.909701	0.947576
681	0.952899	0.810782	0.796595	0.820746	0.877307	0.918877	0.935856	0.942569	0.949882	0.950975	0.86436	0.913123	0.950975
682	0.952899	0.808186	0.795409	0.81995	0.877056	0.918624	0.935837	0.942458	0.949846	0.951016	0.86505	0.913164	0.951016
683	0.952899	0.807926	0.794786	0.819719	0.877258	0.918579	0.935787	0.942473	0.94979	0.950939	0.868869	0.913127	0.950939
684	0.952899	0.804678	0.794391	0.819105	0.877011	0.918513	0.93574	0.942316	0.949758	0.950907	0.901411	0.91333	0.950907
685	0.952899	0.800003	0.792878	0.818093	0.876243	0.918289	0.935544	0.942263	0.949668	0.950837	0.871177	0.91305	0.950837
686	0.956522	0.804422	0.795035	0.820596	0.878907	0.921351	0.938833	0.945546	0.953057	0.954345	0.835469	0.916633	0.954345
687	0.956522	0.80218	0.794288	0.820048	0.878834	0.921093	0.938643	0.945442	0.952984	0.954277	0.813422	0.9166	0.954277
688	0.960145	0.809088	0.796566	0.822194	0.881489	0.924253	0.941955	0.948781	0.956447	0.957669	0.865728	0.919953	0.957669
689	0.960145	0.804001	0.796024	0.821615	0.881145	0.923997	0.941879	0.948669	0.956379	0.957671	0.865007	0.92006	0.957671
690	0.960145	0.80196	0.794714	0.820959	0.880902	0.923824	0.941674	0.948676	0.95629	0.957637	0.877126	0.920144	0.957637
691	0.960145	0.793038	0.792031	0.819394	0.879855	0.923489	0.941505	0.948411	0.956188	0.957503	0.808305	0.920025	0.957503
692	0.963768	0.803605	0.796131	0.822947	0.882874	0.926752	0.944783	0.951815	0.959635	0.960993	0.893003	0.923632	0.960993
693	0.963768	0.799917	0.794861	0.821959	0.883043	0.92657	0.944589	0.951673	0.95961	0.961028	0.785121	0.923571	0.961028
694	0.963768	0.798966	0.794392	0.821544	0.882485	0.926668	0.944587	0.951616	0.959624	0.960986	0.803552	0.923719	0.960986
695	0.967391	0.798189	0.795255	0.823223	0.884943	0.929232	0.947689	0.954846	0.962867	0.964341	0.808685	0.926982	0.964341
696	0.971014	0.794071	0.794169	0.823207	0.886582	0.931818	0.950556	0.957795	0.966175	0.967662	0.870309	0.930636	0.967662
697	0.971014	0.792766	0.793868	0.823397	0.886244	0.931707	0.950538	0.957779	0.966116	0.967637	0.89501	0.930688	0.967637
698	0.974638	0.79187	0.794747	0.824525	0.888163	0.934389	0.953485	0.960987	0.969478	0.970965	0.879789	0.934061	0.970965
699	0.974638	0.787393	0.793424	0.823466	0.887932	0.934173	0.953539	0.960898	0.969353	0.97091	0.866959	0.934121	0.97091
700	0.978261	0.787031	0.793647	0.824455	0.890077	0.937157	0.95636	0.96404	0.972737	0.974319	0.848297	0.93742	0.974319
701	0.978261	0.784455	0.793051	0.824498	0.889993	0.936957	0.956319	0.963967	0.972669	0.97437	0.909443	0.937359	0.97437
702	0.978261	0.782544	0.792696	0.824126	0.890351	0.936874	0.956339	0.96387	0.972564	0.974286	0.806555	0.937579	0.974286
703	0.978261	0.7813	0.791934	0.82311	0.889937	0.936801	0.956285	0.963863	0.972633	0.974259	0.82776	0.93753	0.974259
704	0.978261	0.778662	0.791334	0.823233	0.88941	0.936888	0.956318	0.963821	0.972552	0.974252	0.844301	0.937557	0.974252
705	0.978261	0.776563	0.791196	0.822836	0.889717	0.93669	0.956177	0.963777	0.972557	0.974224	0.876908	0.937506	0.974224
706	0.981884	0.778641	0.7917	0.824435	0.891696	0.939521	0.959227	0.966949	0.975868	0.977652	0.900455	0.940894	0.977652
707	0.981884	0.773406	0.790865	0.823953	0.89158	0.939319	0.959045	0.966975	0.975857	0.977615	0.799891	0.940954	0.977615
708	0.985507	0.772977	0.79107	0.824284	0.893357	0.942003	0.962166	0.970036	0.979132	0.980904	0.851002	0.944534	0.980904
709	0.985507	0.768302	0.790044	0.824381	0.892965	0.942074	0.962057	0.969911	0.979107	0.98093	0.843729	0.944473	0.98093
710	0.98913	0.764627	0.79004	0.825461	0.895199	0.944641	0.965048	0.973119	0.982368	0.984266	0.80031	0.947918	0.984266
711	0.98913	0.762804	0.789345	0.824766	0.894812	0.944429	0.96502	0.97306	0.982289	0.984213	0.763798	0.947969	0.984213
712	0.992754	0.757478	0.788162	0.824474	0.896651	0.94694	0.967961	0.976056	0.985582	0.987555	0.739557	0.951241	0.987555
713	0.996377	0.749	0.787321	0.824966	0.898375	0.94945	0.970873	0.979078	0.988802	0.990883	0.786706	0.954959	0.990883
714	1	0.740648	0.78598	0.824835	0.899641	0.952083	0.973649	0.982038	0.992027	0.99412	0.848142	0.9582	0.99412

## Sheet: Fig.b
No.	Normalized graph density	Parameter number									Random parameter	Random cut method	Transferred parameters
		1	2	3	4	5	6	7	8	9
1	0.112319	0.780465	0.794107	0.77318	0.76732	0.753181	0.740881	0.735259	0.666614	0.591811	0.557265	0.534642	0.794107
2	0.130435	0.778371	0.817093	0.800899	0.795347	0.782376	0.771254	0.765779	0.694906	0.597644	0.565351	0.562515	0.817093
3	0.144928	0.788215	0.840312	0.825647	0.818376	0.807338	0.797798	0.79232	0.71955	0.634785	0.61365	0.588097	0.840312
4	0.144928	0.778469	0.831041	0.818455	0.811545	0.801466	0.792727	0.787786	0.717781	0.635519	0.582458	0.588318	0.831041
5	0.141304	0.787348	0.837886	0.822397	0.816147	0.804659	0.795298	0.790251	0.721992	0.633405	0.604492	0.590843	0.837886
6	0.148551	0.778329	0.84512	0.833535	0.825218	0.814954	0.805924	0.800605	0.729793	0.644289	0.604424	0.60315	0.84512
7	0.155797	0.791904	0.857367	0.844069	0.836589	0.825799	0.817069	0.811962	0.742355	0.664967	0.581621	0.614319	0.857367
8	0.148551	0.763136	0.818501	0.806913	0.798283	0.787466	0.778521	0.772951	0.705707	0.644063	0.602065	0.585792	0.818501
9	0.206522	0.716905	0.807902	0.809486	0.796218	0.792332	0.785004	0.779376	0.70348	0.646835	0.594565	0.593893	0.809486
10	0.177536	0.768063	0.839742	0.832558	0.823438	0.814992	0.807288	0.801958	0.732595	0.673816	0.601187	0.612602	0.839742
11	0.199275	0.760703	0.847505	0.846537	0.83502	0.829488	0.821683	0.816247	0.741043	0.683008	0.642487	0.625025	0.847505
12	0.195652	0.777033	0.867746	0.86634	0.856347	0.849866	0.842466	0.837138	0.763273	0.689737	0.624598	0.642912	0.867746
13	0.177536	0.779347	0.853572	0.844527	0.83754	0.827817	0.820407	0.815389	0.750614	0.682773	0.627828	0.628489	0.853572
14	0.199275	0.773511	0.859888	0.855912	0.846449	0.839259	0.83247	0.827215	0.756745	0.700331	0.627248	0.639569	0.859888
15	0.188406	0.746514	0.840112	0.836179	0.826058	0.817801	0.809399	0.803721	0.734289	0.659137	0.622682	0.618901	0.840112
16	0.224638	0.7449	0.84033	0.845103	0.834016	0.830179	0.823329	0.817744	0.743513	0.684795	0.613736	0.632698	0.845103
17	0.202899	0.766948	0.850375	0.84782	0.839154	0.832343	0.82547	0.820352	0.752555	0.690105	0.633442	0.636264	0.850375
18	0.228261	0.738411	0.836375	0.841649	0.830129	0.826297	0.81917	0.813446	0.739557	0.678111	0.62925	0.629903	0.841649
19	0.166667	0.790996	0.858109	0.848177	0.840276	0.830625	0.822337	0.817058	0.747885	0.684445	0.634993	0.621549	0.858109
20	0.228261	0.766276	0.863794	0.865194	0.855362	0.849905	0.844087	0.838772	0.769498	0.712183	0.665732	0.656204	0.865194
21	0.213768	0.712432	0.79822	0.800502	0.790545	0.785121	0.778103	0.772766	0.707438	0.658098	0.582854	0.602	0.800502
22	0.231884	0.743687	0.841778	0.844175	0.834207	0.828841	0.822584	0.817211	0.749367	0.696141	0.636781	0.64001	0.844175
23	0.228261	0.766188	0.86068	0.863325	0.854848	0.849212	0.842772	0.837233	0.768812	0.704005	0.646007	0.656384	0.863325
24	0.228261	0.748088	0.843099	0.844989	0.835554	0.829693	0.823144	0.817992	0.752081	0.700764	0.643333	0.642789	0.844989
25	0.217391	0.762049	0.850145	0.850228	0.843446	0.836415	0.830973	0.825859	0.765068	0.699442	0.633882	0.651966	0.850228
26	0.23913	0.760147	0.855754	0.861849	0.853008	0.8484	0.842509	0.837014	0.769202	0.71643	0.642638	0.660068	0.861849
27	0.264493	0.750714	0.851398	0.861274	0.85244	0.85006	0.845198	0.839666	0.768573	0.716094	0.664408	0.663926	0.861274
28	0.231884	0.755196	0.845411	0.848649	0.841586	0.835466	0.829564	0.824543	0.761923	0.702191	0.645504	0.653206	0.848649
29	0.235507	0.732498	0.829407	0.832316	0.823452	0.816971	0.810673	0.805131	0.74356	0.686244	0.629331	0.637347	0.832316
30	0.271739	0.753416	0.854385	0.866989	0.858233	0.856405	0.851481	0.846112	0.774324	0.721728	0.645988	0.669633	0.866989
31	0.253623	0.74925	0.847829	0.853187	0.845419	0.840619	0.835367	0.830109	0.766363	0.710902	0.651542	0.660547	0.853187
32	0.271739	0.765428	0.869074	0.87969	0.871205	0.868515	0.863602	0.858057	0.78804	0.739718	0.689736	0.681648	0.87969
33	0.264493	0.721255	0.821326	0.831873	0.822292	0.81937	0.813685	0.807971	0.741406	0.690525	0.647241	0.640484	0.831873
34	0.26087	0.768761	0.866527	0.874596	0.867425	0.862919	0.857649	0.852003	0.786703	0.734785	0.68078	0.67913	0.874596
35	0.26087	0.768191	0.86327	0.874653	0.86777	0.8644	0.858672	0.852986	0.785767	0.7333	0.68699	0.679097	0.874653
36	0.271739	0.751014	0.852024	0.861594	0.853707	0.850335	0.844893	0.839459	0.773834	0.723237	0.690653	0.669772	0.861594
37	0.26087	0.752707	0.8477	0.856079	0.849199	0.844502	0.839103	0.833666	0.771349	0.717948	0.682356	0.666731	0.856079
38	0.293478	0.747853	0.847062	0.863572	0.85631	0.855714	0.851053	0.845533	0.775321	0.728857	0.673334	0.675058	0.863572
39	0.304348	0.732707	0.828865	0.851914	0.845052	0.848055	0.843811	0.837928	0.763291	0.719465	0.673114	0.66668	0.851914
40	0.268116	0.75386	0.85163	0.865326	0.857887	0.854844	0.848862	0.843093	0.77623	0.723706	0.676303	0.672663	0.865326
41	0.289855	0.735386	0.835653	0.852442	0.845113	0.84413	0.839123	0.833189	0.765707	0.717061	0.67351	0.6666	0.852442
42	0.289855	0.77553	0.876731	0.889127	0.883272	0.880343	0.876026	0.870837	0.806072	0.757862	0.689687	0.701836	0.889127
43	0.282609	0.759189	0.857393	0.868465	0.862574	0.858993	0.854199	0.848835	0.78723	0.73784	0.666785	0.684422	0.868465
44	0.300725	0.737726	0.832887	0.85226	0.845841	0.846138	0.841606	0.836111	0.767402	0.72328	0.651414	0.669254	0.85226
45	0.293478	0.757703	0.857025	0.872923	0.866717	0.864945	0.859979	0.854265	0.78812	0.741019	0.682898	0.686502	0.872923
46	0.275362	0.745618	0.835471	0.849872	0.844105	0.841332	0.836042	0.830241	0.767759	0.719152	0.65862	0.666622	0.849872
47	0.318841	0.72739	0.820292	0.844162	0.838846	0.84157	0.837764	0.832199	0.760854	0.720321	0.677277	0.666477	0.844162
48	0.286232	0.765266	0.861193	0.87134	0.867096	0.862496	0.858452	0.853095	0.79565	0.74548	0.654275	0.693002	0.87134
49	0.289855	0.761641	0.854168	0.870644	0.866556	0.864556	0.859579	0.853726	0.790714	0.742859	0.669202	0.689574	0.870644
50	0.297101	0.751452	0.847121	0.86176	0.856716	0.85372	0.849139	0.843796	0.783009	0.737567	0.662744	0.683389	0.86176
51	0.300725	0.759279	0.853003	0.869842	0.86592	0.864252	0.859845	0.854343	0.791234	0.746244	0.679465	0.691585	0.869842
52	0.315217	0.753705	0.845389	0.866103	0.862838	0.863419	0.859681	0.854285	0.787871	0.743151	0.687554	0.690564	0.866103
53	0.318841	0.746979	0.843239	0.861475	0.857017	0.856107	0.852465	0.846978	0.784053	0.744621	0.691915	0.687572	0.861475
54	0.297101	0.750307	0.843011	0.859932	0.855723	0.853918	0.849049	0.843423	0.782214	0.732274	0.665252	0.683332	0.859932
55	0.318841	0.748103	0.841595	0.863688	0.859865	0.860467	0.85612	0.85044	0.783997	0.74072	0.678907	0.687521	0.863688
56	0.307971	0.738329	0.825396	0.845605	0.843385	0.843164	0.838772	0.833311	0.770757	0.725656	0.654089	0.674567	0.845605
57	0.315217	0.707311	0.794475	0.816266	0.812346	0.81296	0.808299	0.802781	0.740664	0.69949	0.637676	0.649138	0.816266
58	0.322464	0.720677	0.80886	0.8291	0.826149	0.826341	0.822389	0.817075	0.756318	0.715862	0.664452	0.664233	0.8291
59	0.322464	0.766592	0.861754	0.882694	0.879049	0.878316	0.874002	0.868266	0.804664	0.759667	0.673947	0.706197	0.882694
60	0.333333	0.75236	0.842707	0.867481	0.86535	0.867541	0.863931	0.858253	0.791854	0.751761	0.684304	0.696983	0.867541
61	0.322464	0.766636	0.856375	0.876001	0.875089	0.874171	0.870508	0.865025	0.804006	0.76204	0.706888	0.706313	0.876001
62	0.333333	0.752365	0.842166	0.863693	0.862202	0.861964	0.858131	0.852719	0.79191	0.752369	0.661612	0.696847	0.863693
63	0.32971	0.744688	0.83304	0.855428	0.853928	0.853893	0.849815	0.844214	0.783441	0.744948	0.682599	0.689588	0.855428
64	0.318841	0.757349	0.841602	0.861674	0.861528	0.860231	0.856208	0.850608	0.793596	0.757195	0.700304	0.698381	0.861674
65	0.32971	0.767194	0.855062	0.877666	0.877586	0.877949	0.873929	0.868275	0.80734	0.766533	0.700525	0.710855	0.877949
66	0.34058	0.75481	0.841926	0.864768	0.864698	0.865525	0.862073	0.856703	0.795474	0.756981	0.684612	0.701591	0.865525
67	0.333333	0.762497	0.851597	0.871045	0.870417	0.868595	0.864831	0.859478	0.803284	0.762	0.713582	0.707514	0.871045
68	0.322464	0.777198	0.864784	0.884921	0.885204	0.883088	0.878976	0.873255	0.816423	0.772796	0.711845	0.717723	0.885204
69	0.228261	0.760121	0.853796	0.855457	0.848052	0.841432	0.835829	0.830306	0.767154	0.705994	0.631237	0.656135	0.855457
70	0.336957	0.768115	0.857991	0.877327	0.877204	0.875562	0.871962	0.866403	0.811234	0.767806	0.704458	0.715524	0.877327
71	0.347826	0.768065	0.855613	0.881826	0.882536	0.884279	0.880785	0.875019	0.811562	0.772584	0.703311	0.716509	0.884279
72	0.333333	0.763143	0.847689	0.869117	0.869964	0.869314	0.865423	0.859948	0.802743	0.758917	0.696743	0.707663	0.869964
73	0.347826	0.755772	0.845066	0.869333	0.869162	0.869394	0.865351	0.859821	0.799544	0.760322	0.709305	0.705672	0.869394
74	0.336957	0.770717	0.854814	0.878324	0.8797	0.87992	0.875853	0.870321	0.811357	0.770659	0.707482	0.715514	0.87992
75	0.344203	0.72729	0.80615	0.833794	0.835348	0.837837	0.834002	0.828402	0.767883	0.729811	0.657523	0.678365	0.837837
76	0.355072	0.717598	0.797309	0.823859	0.82506	0.827222	0.823875	0.818392	0.759141	0.722883	0.675088	0.671074	0.827222
77	0.355072	0.769494	0.855431	0.880404	0.881933	0.882767	0.879397	0.874015	0.81473	0.775129	0.722917	0.720504	0.882767
78	0.365942	0.746054	0.826479	0.855045	0.857758	0.861197	0.858275	0.852929	0.79132	0.755627	0.691711	0.701459	0.861197
79	0.369565	0.741576	0.820715	0.850123	0.853362	0.857672	0.854776	0.849508	0.787607	0.75246	0.660316	0.698612	0.857672
80	0.369565	0.76151	0.84528	0.870962	0.873894	0.874939	0.872114	0.866854	0.809843	0.775033	0.717351	0.71843	0.874939
81	0.369565	0.773297	0.854573	0.88207	0.886307	0.888207	0.885366	0.879897	0.821171	0.784268	0.728785	0.728654	0.888207
82	0.369565	0.741917	0.819518	0.847222	0.851186	0.854094	0.851161	0.845772	0.787712	0.750584	0.693827	0.698617	0.854094
83	0.365942	0.776782	0.857349	0.881714	0.886126	0.885793	0.882581	0.877313	0.824753	0.788568	0.733987	0.731801	0.886126
84	0.362319	0.748447	0.826259	0.851693	0.85559	0.855741	0.852255	0.846802	0.794311	0.758336	0.68514	0.704165	0.855741
85	0.369565	0.760014	0.839616	0.867508	0.872239	0.873984	0.870839	0.865355	0.808953	0.771181	0.711276	0.718487	0.873984
86	0.376812	0.763748	0.841937	0.868892	0.874378	0.876302	0.873656	0.868464	0.812908	0.777191	0.721552	0.722233	0.876302
87	0.376812	0.771996	0.855172	0.881482	0.885669	0.886221	0.883218	0.87775	0.824089	0.787594	0.73092	0.732528	0.886221
88	0.398551	0.760827	0.837203	0.870877	0.877028	0.882949	0.880756	0.875403	0.812235	0.777777	0.718539	0.723533	0.882949
89	0.391304	0.736812	0.812232	0.841493	0.846819	0.849907	0.847624	0.842268	0.787427	0.754746	0.699418	0.701169	0.849907
90	0.384058	0.765136	0.842583	0.872756	0.878766	0.881831	0.879111	0.873834	0.816303	0.78069	0.711591	0.726129	0.881831
91	0.391304	0.737954	0.811236	0.84278	0.849128	0.853823	0.851086	0.845876	0.787475	0.753109	0.694978	0.701336	0.853823
92	0.402174	0.75724	0.830579	0.863112	0.870347	0.876386	0.874846	0.869784	0.808216	0.775293	0.69841	0.720809	0.876386
93	0.384058	0.764936	0.841201	0.870219	0.876533	0.878848	0.875958	0.870724	0.816114	0.780495	0.698253	0.725951	0.878848
94	0.398551	0.760101	0.834482	0.865549	0.872598	0.87717	0.874897	0.869818	0.811692	0.778187	0.724865	0.723696	0.87717
95	0.402174	0.745865	0.819574	0.852109	0.859032	0.864372	0.862103	0.857033	0.797759	0.765052	0.716008	0.71161	0.864372
96	0.384058	0.754094	0.828166	0.858323	0.864519	0.867562	0.864656	0.859263	0.804533	0.77067	0.696208	0.716307	0.867562
97	0.394928	0.77349	0.849857	0.878485	0.885229	0.887553	0.885117	0.879929	0.826152	0.791159	0.716745	0.736335	0.887553
98	0.376812	0.752889	0.825224	0.854445	0.861187	0.863731	0.860547	0.855162	0.80116	0.76359	0.715903	0.712312	0.863731
99	0.394928	0.732875	0.804177	0.836063	0.843008	0.847437	0.84487	0.839505	0.783866	0.750499	0.690347	0.698862	0.847437
100	0.394928	0.743249	0.814474	0.845099	0.852687	0.856862	0.854449	0.849142	0.793954	0.760282	0.695134	0.707784	0.856862
101	0.40942	0.758001	0.82933	0.862691	0.871408	0.877629	0.875747	0.870732	0.810901	0.777803	0.724444	0.724418	0.877629
102	0.405797	0.76087	0.832307	0.866849	0.875617	0.88192	0.88003	0.874769	0.814632	0.780612	0.706337	0.727459	0.88192
103	0.405797	0.761985	0.832378	0.863821	0.872776	0.877349	0.875378	0.870502	0.814538	0.780786	0.698927	0.727377	0.877349
104	0.391304	0.755918	0.826202	0.857978	0.866615	0.870828	0.868139	0.862825	0.807581	0.771956	0.693218	0.72001	0.870828
105	0.387681	0.771879	0.841873	0.873711	0.882898	0.886911	0.884101	0.878653	0.822335	0.786652	0.735149	0.732967	0.886911
106	0.40942	0.758219	0.825954	0.860432	0.870729	0.877231	0.875329	0.870163	0.811009	0.777622	0.718541	0.724282	0.877231
107	0.387681	0.771116	0.84153	0.870383	0.879216	0.881228	0.87845	0.873176	0.82251	0.785862	0.688186	0.732908	0.881228
108	0.416667	0.759079	0.82754	0.861797	0.871815	0.878006	0.876495	0.871371	0.813556	0.782192	0.727618	0.727904	0.878006
109	0.398551	0.740412	0.80653	0.837142	0.846483	0.85069	0.848372	0.843343	0.790151	0.756392	0.693102	0.705227	0.85069
110	0.40942	0.747342	0.816489	0.847504	0.856606	0.860886	0.858767	0.85374	0.800409	0.768438	0.681974	0.715122	0.860886
111	0.413043	0.762991	0.832386	0.866181	0.876147	0.881512	0.879479	0.874263	0.817473	0.784179	0.733616	0.73081	0.881512
112	0.394928	0.763695	0.831389	0.862667	0.872544	0.876348	0.873714	0.868322	0.814912	0.77888	0.722313	0.726624	0.876348
113	0.42029	0.755766	0.823585	0.85713	0.867179	0.873031	0.87157	0.866684	0.810225	0.778793	0.723685	0.72495	0.873031
114	0.413043	0.7737	0.842629	0.877201	0.88749	0.893249	0.891129	0.885845	0.828322	0.794687	0.701113	0.740256	0.893249
115	0.427536	0.758309	0.823807	0.858643	0.870473	0.877963	0.876813	0.872104	0.813234	0.780683	0.737204	0.728419	0.877963
116	0.434783	0.751633	0.815153	0.851719	0.863923	0.873018	0.872407	0.867684	0.806383	0.775612	0.724362	0.72288	0.873018
117	0.442029	0.745681	0.805278	0.843453	0.857116	0.868805	0.869083	0.864552	0.799783	0.769595	0.71477	0.717583	0.869083
118	0.434783	0.742401	0.803714	0.838799	0.851645	0.860451	0.860328	0.85554	0.796563	0.766145	0.702957	0.714307	0.860451
119	0.42029	0.765521	0.831624	0.864962	0.876372	0.882012	0.880324	0.875515	0.820369	0.789152	0.726856	0.734105	0.882012
120	0.416667	0.779248	0.846902	0.880297	0.891476	0.896147	0.894053	0.88902	0.834645	0.802815	0.736491	0.746662	0.896147
121	0.427536	0.767368	0.832611	0.868381	0.88093	0.888158	0.886694	0.881774	0.823293	0.7913	0.744461	0.737411	0.888158
122	0.416667	0.769545	0.835086	0.867712	0.879592	0.884959	0.883044	0.878263	0.823891	0.790455	0.736694	0.737378	0.884959
123	0.42029	0.765663	0.831232	0.864183	0.875953	0.881426	0.879397	0.874379	0.820209	0.786242	0.745567	0.734157	0.881426
124	0.427536	0.776844	0.843101	0.87504	0.886941	0.891383	0.889792	0.885025	0.833526	0.800823	0.751589	0.746903	0.891383
125	0.438406	0.75662	0.816798	0.852631	0.867115	0.876851	0.87661	0.872044	0.812297	0.78141	0.720846	0.728957	0.876851
126	0.42029	0.754385	0.81959	0.851897	0.862925	0.866968	0.864903	0.859914	0.809744	0.777925	0.726522	0.725127	0.866968
127	0.431159	0.75461	0.814876	0.849532	0.863159	0.870431	0.869298	0.864553	0.809147	0.778131	0.733037	0.7254	0.870431
128	0.434783	0.777529	0.843768	0.877724	0.890379	0.895538	0.894068	0.889221	0.836141	0.804088	0.741627	0.749922	0.895538
129	0.438406	0.766409	0.827006	0.862747	0.876812	0.885075	0.884412	0.879745	0.822284	0.792113	0.734334	0.73793	0.885075
130	0.431159	0.762942	0.826097	0.858869	0.87153	0.87661	0.875255	0.870448	0.819186	0.786476	0.736547	0.734535	0.87661
131	0.431159	0.760712	0.826088	0.858472	0.870663	0.874727	0.873266	0.868215	0.819029	0.788047	0.733357	0.734582	0.874727
132	0.427536	0.786104	0.850588	0.884786	0.898274	0.903671	0.902013	0.897155	0.843946	0.810725	0.753875	0.756423	0.903671
133	0.434783	0.778118	0.840876	0.875165	0.889366	0.895837	0.894732	0.889894	0.835852	0.80489	0.741602	0.749947	0.895837
134	0.438406	0.776054	0.836447	0.873029	0.887976	0.896898	0.896096	0.89135	0.832411	0.800564	0.746158	0.746975	0.896898
135	0.434783	0.768031	0.831205	0.864982	0.878256	0.883744	0.882244	0.877484	0.825665	0.793725	0.713911	0.740885	0.883744
136	0.442029	0.77167	0.831073	0.867919	0.883039	0.891665	0.891007	0.886372	0.828676	0.797647	0.719461	0.743844	0.891665
137	0.442029	0.762222	0.820547	0.857623	0.872688	0.881293	0.880389	0.875716	0.818523	0.786649	0.707879	0.734774	0.881293
138	0.449275	0.745049	0.80507	0.840712	0.8548	0.862649	0.861717	0.857148	0.802247	0.772884	0.706432	0.72093	0.862649
139	0.442029	0.752608	0.809589	0.847514	0.862911	0.872671	0.871959	0.867282	0.808908	0.778218	0.717088	0.726208	0.872671
140	0.449275	0.782822	0.843301	0.87839	0.893903	0.901557	0.901098	0.896687	0.841209	0.810533	0.769165	0.756096	0.901557
141	0.445652	0.765148	0.826881	0.862409	0.876789	0.883442	0.882099	0.877253	0.824706	0.794443	0.728047	0.740992	0.883442
142	0.449275	0.763784	0.821279	0.858418	0.87458	0.88364	0.882983	0.878558	0.82128	0.79082	0.734626	0.738117	0.88364
143	0.427536	0.775211	0.834498	0.869187	0.883901	0.889073	0.887344	0.882507	0.832519	0.801113	0.734778	0.746694	0.889073
144	0.442029	0.760652	0.819931	0.854983	0.869523	0.876094	0.874968	0.870239	0.818321	0.788525	0.730317	0.734897	0.876094
145	0.442029	0.778313	0.839612	0.874605	0.889867	0.89614	0.895002	0.890158	0.838115	0.807298	0.757626	0.75298	0.89614
146	0.438406	0.782424	0.844624	0.877985	0.892343	0.896276	0.894786	0.889792	0.842129	0.810783	0.743663	0.75624	0.896276
147	0.449275	0.737224	0.791667	0.82793	0.843832	0.852887	0.852359	0.847906	0.79281	0.763876	0.689328	0.712596	0.852887
148	0.438406	0.774095	0.832972	0.86735	0.882643	0.889002	0.887562	0.882905	0.831819	0.801228	0.725646	0.746916	0.889002
149	0.449275	0.763686	0.819996	0.855156	0.871904	0.880638	0.880315	0.875987	0.821024	0.790976	0.694566	0.738001	0.880638
150	0.445652	0.767382	0.822526	0.858148	0.874853	0.882846	0.882299	0.877829	0.824351	0.79433	0.731948	0.740943	0.882846
151	0.445652	0.785315	0.843888	0.877249	0.893697	0.899366	0.898645	0.894104	0.84474	0.812963	0.700444	0.759249	0.899366
152	0.445652	0.795323	0.853496	0.88829	0.905574	0.911643	0.911	0.906382	0.855382	0.822765	0.762156	0.768643	0.911643
153	0.456522	0.747034	0.801862	0.83709	0.853492	0.861565	0.861112	0.856844	0.80479	0.776508	0.724766	0.724247	0.861565
154	0.460145	0.778686	0.836378	0.872215	0.889045	0.896069	0.895862	0.891491	0.839857	0.809597	0.754129	0.755971	0.896069
155	0.438406	0.781079	0.841539	0.875238	0.890733	0.894682	0.893055	0.888113	0.841894	0.809214	0.728814	0.756211	0.894682
156	0.449275	0.762152	0.819213	0.855239	0.871679	0.879257	0.878167	0.873656	0.820939	0.789664	0.728966	0.738116	0.879257
157	0.442029	0.770351	0.825809	0.859198	0.875985	0.881703	0.880475	0.875833	0.827718	0.797625	0.72879	0.743862	0.881703
158	0.452899	0.768356	0.823638	0.85904	0.875969	0.88292	0.88226	0.877788	0.827022	0.796213	0.741735	0.744063	0.88292
159	0.456522	0.773718	0.829172	0.864936	0.882638	0.891145	0.890908	0.886609	0.833294	0.803965	0.743659	0.750006	0.891145
160	0.471014	0.752206	0.801989	0.839165	0.85841	0.870454	0.871585	0.867773	0.810255	0.781849	0.732554	0.730469	0.871585
161	0.456522	0.774921	0.827766	0.865358	0.883915	0.893976	0.893812	0.889305	0.833495	0.803439	0.74875	0.749909	0.893976
162	0.456522	0.782802	0.837358	0.872233	0.890611	0.897498	0.897268	0.892934	0.843089	0.812335	0.746548	0.759037	0.897498
163	0.460145	0.778871	0.833352	0.869655	0.887944	0.895387	0.895148	0.890762	0.839483	0.809109	0.73728	0.755866	0.895387
164	0.456522	0.774936	0.827337	0.864237	0.882581	0.891483	0.89104	0.886571	0.833325	0.802843	0.746486	0.750123	0.891483
165	0.474638	0.748294	0.798863	0.836226	0.855388	0.866434	0.867053	0.863083	0.807174	0.779902	0.736007	0.727686	0.867053
166	0.460145	0.770404	0.822236	0.858244	0.876911	0.885498	0.885173	0.880964	0.829668	0.799841	0.72175	0.747113	0.885498
167	0.463768	0.765739	0.819448	0.855087	0.873067	0.880296	0.879734	0.875492	0.826123	0.797632	0.735584	0.744243	0.880296
168	0.467391	0.744789	0.79543	0.832659	0.851376	0.861096	0.861129	0.857002	0.804175	0.776734	0.715638	0.724588	0.861129
169	0.467391	0.738122	0.785837	0.824191	0.843796	0.855626	0.856095	0.852163	0.795493	0.76739	0.721257	0.716736	0.856095
170	0.471014	0.768308	0.819363	0.856287	0.875983	0.885584	0.886009	0.881931	0.828609	0.800466	0.742448	0.747124	0.886009
171	0.460145	0.778222	0.832159	0.867497	0.885957	0.892882	0.892271	0.887892	0.83914	0.809962	0.744145	0.755871	0.892882
172	0.463768	0.772834	0.828012	0.863298	0.881023	0.887157	0.886602	0.882046	0.835556	0.806525	0.743076	0.752976	0.887157
173	0.460145	0.76938	0.821259	0.8575	0.876287	0.884096	0.883346	0.879082	0.829491	0.799967	0.739187	0.747032	0.884096
174	0.467391	0.762844	0.81392	0.850945	0.870128	0.879207	0.879064	0.874795	0.822454	0.794373	0.743601	0.741316	0.879207
175	0.467391	0.770998	0.822753	0.858009	0.877048	0.884167	0.884031	0.879748	0.831882	0.802339	0.733507	0.749965	0.884167
176	0.467391	0.770841	0.822718	0.858293	0.877118	0.88438	0.884012	0.879718	0.831883	0.80298	0.750206	0.749927	0.88438
177	0.460145	0.768695	0.820759	0.856869	0.875897	0.883522	0.882756	0.87844	0.829316	0.79986	0.730351	0.747155	0.883522
178	0.463768	0.77601	0.825418	0.862374	0.882284	0.891062	0.890834	0.886401	0.835682	0.805382	0.749462	0.752857	0.891062
179	0.467391	0.78003	0.831844	0.86703	0.886543	0.893615	0.893305	0.889001	0.841541	0.812386	0.752742	0.758902	0.893615
180	0.467391	0.790171	0.841076	0.877479	0.897734	0.906002	0.905784	0.901552	0.851577	0.821367	0.75717	0.767969	0.906002
181	0.481884	0.758074	0.805647	0.843442	0.864442	0.875512	0.876123	0.872332	0.818401	0.790703	0.738692	0.739107	0.876123
182	0.478261	0.752392	0.800597	0.837105	0.856898	0.865797	0.866069	0.862121	0.812568	0.784078	0.709958	0.733277	0.866069
183	0.471014	0.776621	0.826496	0.863147	0.883658	0.892439	0.892396	0.888217	0.837948	0.808672	0.726673	0.755752	0.892439
184	0.481884	0.757975	0.805115	0.841506	0.862452	0.87201	0.872672	0.8689	0.818386	0.791397	0.737299	0.738715	0.872672
185	0.467391	0.780926	0.828845	0.864338	0.884955	0.892308	0.892243	0.888073	0.841483	0.812187	0.755046	0.758901	0.892308
186	0.481884	0.775053	0.823696	0.860707	0.881622	0.890391	0.890725	0.886704	0.836935	0.808824	0.727708	0.755634	0.890725
187	0.478261	0.778926	0.826703	0.863649	0.885403	0.89494	0.89524	0.8914	0.840522	0.811581	0.762067	0.758619	0.89524
188	0.474638	0.773715	0.821518	0.858191	0.879437	0.888788	0.888991	0.884912	0.834391	0.806315	0.730671	0.752909	0.888991
189	0.463768	0.755619	0.804816	0.839648	0.858705	0.864366	0.863548	0.859035	0.816007	0.787782	0.733294	0.735734	0.864366
190	0.481884	0.765665	0.813292	0.850452	0.871463	0.880655	0.880985	0.876953	0.827388	0.799705	0.746349	0.747074	0.880985
191	0.474638	0.77925	0.829627	0.867612	0.888762	0.896499	0.895909	0.891375	0.843841	0.815235	0.756722	0.761631	0.896499
192	0.485507	0.762269	0.808596	0.847149	0.868883	0.879186	0.879595	0.875745	0.824174	0.796414	0.736021	0.744441	0.879595
193	0.48913	0.776109	0.823155	0.860926	0.882889	0.892924	0.893648	0.889869	0.83914	0.810967	0.733893	0.758385	0.893648
194	0.481884	0.77445	0.821824	0.858882	0.880456	0.88873	0.888822	0.884884	0.836893	0.809362	0.749549	0.755669	0.888822
195	0.485507	0.779637	0.826706	0.864206	0.886332	0.895889	0.896489	0.892563	0.842767	0.814893	0.755796	0.76145	0.896489
196	0.485507	0.777581	0.827414	0.86434	0.885318	0.892752	0.892817	0.888653	0.842517	0.814532	0.758065	0.761419	0.892817
197	0.48913	0.736193	0.776903	0.813118	0.836063	0.847949	0.849399	0.846109	0.794411	0.76927	0.698544	0.718304	0.849399
198	0.48913	0.766336	0.81355	0.849533	0.871304	0.879699	0.880123	0.876387	0.829659	0.802061	0.72664	0.749822	0.880123
199	0.478261	0.761988	0.804924	0.842322	0.864816	0.875217	0.875685	0.87172	0.821428	0.79219	0.724602	0.741441	0.875685
200	0.481884	0.782576	0.828965	0.867078	0.889692	0.898699	0.898738	0.894724	0.846213	0.816338	0.7549	0.76448	0.898738
201	0.5	0.775289	0.81786	0.856941	0.881847	0.895101	0.896805	0.893596	0.838023	0.811355	0.759159	0.758318	0.896805
202	0.492754	0.78275	0.825835	0.864002	0.888156	0.899524	0.900643	0.896974	0.845061	0.816483	0.764125	0.764024	0.900643
203	0.48913	0.768076	0.811161	0.849932	0.873731	0.885442	0.886195	0.882527	0.829754	0.801586	0.754078	0.749828	0.886195
204	0.478261	0.769786	0.812306	0.849482	0.873031	0.883239	0.883557	0.879674	0.830478	0.800962	0.742895	0.750027	0.883557
205	0.48913	0.768807	0.811089	0.847895	0.871491	0.882265	0.883087	0.879676	0.829743	0.802352	0.755408	0.749845	0.883087
206	0.492754	0.765287	0.807126	0.843709	0.867508	0.878412	0.879575	0.876192	0.826337	0.799055	0.723027	0.747213	0.879575
207	0.5	0.758375	0.799102	0.837456	0.861965	0.874938	0.87639	0.87317	0.819844	0.793321	0.741162	0.741985	0.87639
208	0.485507	0.780192	0.823982	0.860563	0.883866	0.893229	0.893749	0.88984	0.842359	0.814066	0.771395	0.761232	0.893749
209	0.5	0.783186	0.826186	0.864872	0.889283	0.900142	0.901234	0.897821	0.847239	0.819253	0.768696	0.766656	0.901234
210	0.492754	0.755601	0.796222	0.834018	0.85806	0.869592	0.870458	0.867088	0.817181	0.789292	0.714631	0.738952	0.870458
211	0.492754	0.78066	0.824365	0.863126	0.88752	0.898242	0.89882	0.895002	0.844878	0.817131	0.756452	0.763898	0.89882
212	0.5	0.766075	0.807693	0.844931	0.869606	0.881398	0.882875	0.879466	0.828641	0.801964	0.729851	0.750126	0.882875
213	0.48913	0.775282	0.818676	0.855795	0.879555	0.888167	0.888544	0.884494	0.83877	0.810511	0.750905	0.758536	0.888544
214	0.496377	0.759978	0.801959	0.840088	0.864073	0.874182	0.874715	0.870967	0.822999	0.796445	0.732499	0.744632	0.874715
215	0.492754	0.781751	0.823673	0.860876	0.885361	0.895245	0.896235	0.892618	0.844628	0.816486	0.763022	0.764028	0.896235
216	0.503623	0.770938	0.812334	0.849972	0.874613	0.886055	0.887394	0.884022	0.834327	0.808149	0.756624	0.755415	0.887394
217	0.503623	0.76219	0.802197	0.84004	0.865242	0.877181	0.8788	0.875537	0.82514	0.798737	0.742127	0.747272	0.8788
218	0.503623	0.778873	0.820048	0.858315	0.883503	0.894203	0.895489	0.891978	0.843492	0.816491	0.757951	0.76375	0.895489
219	0.496377	0.767838	0.808306	0.846366	0.871944	0.882845	0.883704	0.880339	0.831801	0.804445	0.742121	0.752726	0.883704
220	0.48913	0.793638	0.835435	0.872236	0.897266	0.905926	0.906368	0.902548	0.85778	0.829296	0.775463	0.775984	0.906368
221	0.503623	0.771267	0.810401	0.849173	0.875547	0.888782	0.890146	0.886837	0.834309	0.807968	0.705941	0.75549	0.890146
222	0.496377	0.777892	0.817242	0.855405	0.881147	0.892254	0.893344	0.889822	0.841044	0.814243	0.740695	0.761178	0.893344
223	0.507246	0.782209	0.824671	0.863549	0.888659	0.898327	0.899319	0.895676	0.849169	0.822176	0.77189	0.769196	0.899319
224	0.478261	0.767645	0.80688	0.843728	0.868513	0.876555	0.876475	0.872331	0.829613	0.800013	0.730066	0.749894	0.876555
225	0.496377	0.786252	0.825486	0.863749	0.889952	0.900475	0.901407	0.897592	0.850286	0.823723	0.767486	0.769563	0.901407
226	0.5	0.765409	0.804311	0.841503	0.866997	0.87763	0.878746	0.875209	0.828315	0.801929	0.75141	0.750037	0.878746
227	0.503623	0.779364	0.818741	0.855726	0.88125	0.891702	0.892874	0.889574	0.843198	0.815591	0.723961	0.763763	0.892874
228	0.5	0.790842	0.831471	0.869665	0.895288	0.904621	0.90512	0.901373	0.856093	0.827232	0.775709	0.775338	0.90512
229	0.503623	0.770596	0.808962	0.846329	0.872449	0.883735	0.885038	0.881543	0.834013	0.806906	0.752059	0.755219	0.885038
230	0.503623	0.76375	0.79927	0.836563	0.863876	0.877048	0.878965	0.875965	0.825025	0.798152	0.752459	0.747256	0.878965
231	0.514493	0.760919	0.798396	0.836314	0.862548	0.873805	0.875417	0.872313	0.824358	0.799283	0.753341	0.747374	0.875417
232	0.503623	0.778651	0.81749	0.855724	0.881783	0.892642	0.893777	0.890124	0.843047	0.815579	0.75594	0.763509	0.893777
233	0.507246	0.785062	0.822948	0.859524	0.886427	0.89781	0.899456	0.896374	0.848813	0.820584	0.770861	0.76899	0.899456
234	0.48913	0.793174	0.831161	0.869003	0.895359	0.903889	0.904252	0.900208	0.857363	0.828896	0.766178	0.775627	0.904252
235	0.514493	0.76084	0.79702	0.835423	0.862789	0.876091	0.878035	0.874962	0.82429	0.7981	0.739004	0.747424	0.878035
236	0.5	0.79004	0.830042	0.866811	0.89274	0.901131	0.901815	0.89802	0.855856	0.828309	0.776773	0.775222	0.901815
237	0.507246	0.784283	0.821492	0.859512	0.887019	0.898212	0.899643	0.896222	0.848642	0.822026	0.769077	0.769186	0.899643
238	0.514493	0.761081	0.796973	0.834777	0.861721	0.873668	0.875059	0.87193	0.824327	0.798215	0.728104	0.747431	0.875059
239	0.514493	0.777952	0.814011	0.852411	0.88046	0.893841	0.895694	0.892674	0.842068	0.815153	0.752263	0.763467	0.895694
240	0.51087	0.780795	0.81773	0.855877	0.883085	0.89408	0.895608	0.8921	0.84536	0.819352	0.767829	0.766268	0.895608
241	0.521739	0.763238	0.797321	0.835396	0.863584	0.877411	0.879957	0.877236	0.826646	0.801286	0.747551	0.75003	0.879957
242	0.514493	0.76106	0.796111	0.832951	0.860099	0.8717	0.8734	0.870239	0.824116	0.798403	0.760352	0.747246	0.8734
243	0.521739	0.755924	0.788354	0.826612	0.855176	0.870775	0.873488	0.871197	0.818048	0.792937	0.746326	0.74229	0.873488
244	0.514493	0.776894	0.812292	0.850899	0.879324	0.891874	0.893641	0.890522	0.841928	0.816312	0.762801	0.763513	0.893641
245	0.514493	0.793385	0.830418	0.869046	0.896854	0.907613	0.908977	0.905665	0.860241	0.833051	0.769023	0.780151	0.908977
246	0.514493	0.776196	0.812709	0.850169	0.877959	0.889327	0.890636	0.887372	0.84174	0.81446	0.749689	0.763353	0.890636
247	0.507246	0.766236	0.800785	0.837685	0.865321	0.875714	0.876842	0.873416	0.830182	0.803135	0.746186	0.752679	0.876842
248	0.518116	0.782297	0.816651	0.855612	0.884754	0.897259	0.899197	0.896134	0.84756	0.820561	0.738692	0.768928	0.899197
249	0.514493	0.776474	0.811731	0.850552	0.878861	0.890845	0.892292	0.888916	0.841722	0.815246	0.75075	0.763444	0.892292
250	0.521739	0.754607	0.786854	0.825117	0.853833	0.867224	0.869359	0.866523	0.817955	0.7922	0.726332	0.74244	0.869359
251	0.51087	0.761722	0.798353	0.835547	0.862758	0.873156	0.874319	0.870996	0.827111	0.800667	0.746962	0.750151	0.874319
252	0.514493	0.775757	0.810905	0.849575	0.8778	0.888948	0.890115	0.886686	0.841555	0.81482	0.755033	0.76346	0.890115
253	0.514493	0.784202	0.818397	0.85814	0.887569	0.899728	0.90125	0.897984	0.850836	0.824547	0.761636	0.771756	0.90125
254	0.518116	0.782989	0.815225	0.853698	0.883599	0.897213	0.899583	0.896686	0.84732	0.821299	0.747922	0.768783	0.899583
255	0.518116	0.772937	0.80561	0.844715	0.874467	0.88722	0.888989	0.885832	0.838147	0.812152	0.74514	0.760722	0.888989
256	0.525362	0.775418	0.807886	0.845666	0.875259	0.888488	0.890805	0.888272	0.840443	0.81513	0.76352	0.763104	0.890805
257	0.525362	0.743976	0.775408	0.811972	0.840097	0.8524	0.854251	0.851566	0.806624	0.781194	0.711845	0.73234	0.854251
258	0.525362	0.791013	0.825228	0.863421	0.892954	0.904145	0.9061	0.903039	0.858527	0.83218	0.768029	0.779516	0.9061
259	0.532609	0.768432	0.800472	0.838973	0.86894	0.882605	0.885311	0.882547	0.834139	0.80937	0.743231	0.757781	0.885311
260	0.51087	0.788502	0.820565	0.858259	0.888388	0.899767	0.901312	0.897973	0.854108	0.826614	0.752877	0.774632	0.901312
261	0.532609	0.776973	0.808613	0.847077	0.877078	0.890246	0.892791	0.890008	0.842648	0.81663	0.757788	0.765648	0.892791
262	0.536232	0.773984	0.804149	0.842876	0.873938	0.888284	0.891236	0.888826	0.839373	0.814065	0.739421	0.762817	0.891236
263	0.528986	0.76368	0.794594	0.832224	0.861815	0.874146	0.876233	0.873299	0.828382	0.803234	0.743785	0.752692	0.876233
264	0.532609	0.762269	0.790238	0.827644	0.858561	0.873735	0.877141	0.875143	0.825368	0.800582	0.735694	0.749919	0.877141
265	0.521739	0.78665	0.817728	0.855815	0.886275	0.897991	0.899902	0.896914	0.852702	0.826333	0.772152	0.774154	0.899902
266	0.532609	0.777902	0.806832	0.845468	0.877281	0.892823	0.895957	0.893758	0.84257	0.816837	0.767375	0.765561	0.895957
267	0.525362	0.791483	0.823223	0.862174	0.892748	0.905471	0.907674	0.904687	0.858303	0.832292	0.777332	0.779553	0.907674
268	0.528986	0.755714	0.784966	0.822692	0.852876	0.865681	0.867876	0.865055	0.820076	0.795333	0.743235	0.744917	0.867876
269	0.539855	0.786363	0.816856	0.855344	0.886861	0.901045	0.903966	0.901643	0.853539	0.828132	0.784087	0.776082	0.903966
270	0.539855	0.770577	0.799293	0.837573	0.869143	0.883928	0.887384	0.885285	0.836168	0.811087	0.728541	0.760404	0.887384
271	0.532609	0.767651	0.797191	0.835957	0.866591	0.879276	0.881594	0.878755	0.83374	0.808922	0.761693	0.757612	0.881594
272	0.536232	0.779951	0.81027	0.849741	0.881404	0.894527	0.897126	0.894338	0.848	0.823357	0.764442	0.77082	0.897126
273	0.518116	0.764103	0.793171	0.830924	0.861166	0.871978	0.87331	0.87002	0.828847	0.803582	0.732069	0.752949	0.87331
274	0.536232	0.765715	0.794565	0.83229	0.863432	0.877558	0.880146	0.877842	0.830575	0.805784	0.731874	0.755329	0.880146
275	0.525362	0.767231	0.794398	0.832753	0.864511	0.878338	0.880581	0.877878	0.831429	0.805919	0.758626	0.755128	0.880581
276	0.539855	0.746835	0.775023	0.812296	0.842714	0.855381	0.857728	0.855219	0.811074	0.787123	0.706685	0.737672	0.857728
277	0.543478	0.783064	0.811673	0.849772	0.881678	0.89507	0.898251	0.896022	0.849988	0.824528	0.773474	0.773189	0.898251
278	0.539855	0.778101	0.806267	0.844454	0.876403	0.890008	0.89281	0.890371	0.844509	0.819947	0.769007	0.767945	0.89281
279	0.525362	0.789294	0.820202	0.858567	0.889622	0.900579	0.90202	0.89866	0.857907	0.830592	0.779411	0.779431	0.90202
280	0.528986	0.786743	0.817679	0.854712	0.885687	0.895879	0.897641	0.894542	0.854347	0.828414	0.772275	0.776642	0.897641
281	0.536232	0.781896	0.810022	0.847776	0.879644	0.892121	0.894751	0.892052	0.847663	0.822639	0.760192	0.770846	0.894751
282	0.528986	0.795191	0.824312	0.862391	0.894311	0.905436	0.907268	0.904246	0.863561	0.836435	0.765615	0.784947	0.907268
283	0.539855	0.775934	0.805342	0.844333	0.875915	0.887751	0.890043	0.887009	0.844249	0.81926	0.76342	0.768148	0.890043
284	0.539855	0.771355	0.796978	0.834328	0.866966	0.881595	0.884981	0.882937	0.835876	0.811241	0.743133	0.760181	0.884981
285	0.543478	0.790962	0.819103	0.856857	0.889517	0.902957	0.906006	0.903674	0.858626	0.833955	0.765123	0.781206	0.906006
286	0.543478	0.782794	0.80878	0.8481	0.881536	0.89578	0.898645	0.896276	0.849853	0.824477	0.775883	0.7732	0.898645
287	0.547101	0.787085	0.814979	0.853572	0.886614	0.900759	0.903721	0.901447	0.855246	0.829979	0.773711	0.778359	0.903721
288	0.532609	0.783871	0.81102	0.8483	0.881111	0.892814	0.895097	0.8923	0.850838	0.824224	0.77483	0.773748	0.895097
289	0.536232	0.788889	0.816061	0.85464	0.88756	0.900412	0.902736	0.900107	0.856568	0.830589	0.745723	0.77891	0.902736
290	0.536232	0.789351	0.815623	0.853619	0.887087	0.899892	0.902587	0.900133	0.856417	0.830533	0.777677	0.778955	0.902587
291	0.532609	0.767105	0.79343	0.831177	0.863246	0.875467	0.877652	0.874823	0.83318	0.808924	0.747037	0.757757	0.877652
292	0.539855	0.786282	0.81233	0.849945	0.883322	0.896008	0.898761	0.896306	0.853012	0.827127	0.755918	0.775943	0.898761
293	0.536232	0.765513	0.789251	0.82714	0.860896	0.875658	0.878571	0.876214	0.830137	0.805583	0.741613	0.75524	0.878571
294	0.539855	0.793446	0.820238	0.857467	0.891065	0.903257	0.905921	0.903329	0.861932	0.83676	0.763271	0.784252	0.905921
295	0.547101	0.779099	0.803972	0.843197	0.877801	0.893185	0.896549	0.894196	0.846489	0.821543	0.761635	0.770356	0.896549
296	0.554348	0.744084	0.767155	0.803403	0.83686	0.853085	0.856892	0.855473	0.807624	0.784839	0.715315	0.735569	0.856892
297	0.547101	0.780083	0.804815	0.841675	0.875727	0.889681	0.892888	0.890953	0.846279	0.822089	0.750629	0.770509	0.892888
298	0.532609	0.798698	0.825782	0.864607	0.898313	0.909134	0.911139	0.9078	0.868778	0.842378	0.75127	0.790359	0.911139
299	0.536232	0.764406	0.788528	0.825973	0.859467	0.872312	0.874922	0.872227	0.830051	0.80505	0.742637	0.7551	0.874922
300	0.554348	0.788	0.813023	0.851931	0.886579	0.900191	0.903383	0.901054	0.857117	0.832496	0.752923	0.780724	0.903383
301	0.550725	0.792791	0.817098	0.854759	0.889613	0.903612	0.906864	0.904811	0.860254	0.835174	0.739906	0.783454	0.906864
302	0.539855	0.777363	0.801193	0.83916	0.872945	0.886149	0.888821	0.886257	0.844035	0.81857	0.765894	0.767908	0.888821
303	0.547101	0.755859	0.77879	0.81544	0.849099	0.8627	0.865953	0.863757	0.821011	0.79639	0.720229	0.747426	0.865953
304	0.557971	0.761582	0.785297	0.822997	0.856714	0.870701	0.874235	0.872178	0.828547	0.804074	0.758296	0.755002	0.874235
305	0.554348	0.781462	0.804169	0.841586	0.876092	0.890792	0.894575	0.892921	0.848266	0.823714	0.772204	0.772698	0.894575
306	0.554348	0.787974	0.812156	0.850606	0.885269	0.898972	0.902394	0.899996	0.856898	0.831687	0.776025	0.780588	0.902394
307	0.550725	0.782575	0.807456	0.845298	0.879347	0.891208	0.893906	0.891267	0.851366	0.827266	0.744633	0.775394	0.893906
308	0.543478	0.789087	0.813568	0.851809	0.886529	0.899143	0.901577	0.898949	0.857993	0.832578	0.759401	0.781254	0.901577
309	0.557971	0.777581	0.799497	0.837213	0.872976	0.888652	0.892553	0.890916	0.844911	0.820619	0.770051	0.770038	0.892553
310	0.543478	0.781065	0.804918	0.843261	0.877746	0.890194	0.892599	0.889763	0.849153	0.823676	0.752516	0.773287	0.892599
311	0.547101	0.802023	0.826888	0.865059	0.900022	0.911495	0.913901	0.911078	0.872563	0.846428	0.78399	0.794733	0.913901
312	0.554348	0.779342	0.803226	0.840862	0.875417	0.88923	0.892479	0.890211	0.847972	0.823726	0.751175	0.772825	0.892479
313	0.543478	0.772861	0.794621	0.833188	0.86878	0.883112	0.886141	0.883637	0.840315	0.8159	0.757799	0.765244	0.886141
314	0.554348	0.771561	0.794352	0.831568	0.866421	0.879508	0.882682	0.880412	0.839485	0.815072	0.775489	0.76493	0.882682
315	0.550725	0.790467	0.813071	0.85186	0.887961	0.901475	0.904602	0.902225	0.860172	0.835067	0.773307	0.783552	0.904602
316	0.554348	0.772122	0.793947	0.831567	0.866814	0.880701	0.884156	0.881968	0.839477	0.815612	0.74833	0.76486	0.884156
317	0.561594	0.789349	0.811343	0.849356	0.886062	0.90086	0.904606	0.902914	0.858674	0.834458	0.764278	0.782751	0.904606
318	0.554348	0.795532	0.818417	0.856133	0.892237	0.905608	0.908744	0.906487	0.865339	0.839772	0.78818	0.788776	0.908744
319	0.554348	0.77941	0.798205	0.8369	0.874906	0.890802	0.894718	0.893123	0.847704	0.824137	0.768159	0.772741	0.894718
320	0.543478	0.790586	0.811799	0.849615	0.886504	0.901777	0.905134	0.902765	0.857926	0.831794	0.778826	0.781132	0.905134
321	0.554348	0.773448	0.793187	0.830148	0.867378	0.884407	0.888469	0.887145	0.839635	0.815407	0.761644	0.764957	0.888469
322	0.557971	0.792547	0.813769	0.85133	0.887836	0.901008	0.904282	0.90215	0.861871	0.837119	0.782865	0.785569	0.904282
323	0.554348	0.779818	0.80079	0.838013	0.874279	0.88904	0.89255	0.890575	0.847847	0.82327	0.765967	0.772696	0.89255
324	0.557971	0.792114	0.81362	0.851475	0.887919	0.900948	0.904172	0.901895	0.861803	0.836194	0.772412	0.78567	0.904172
325	0.561594	0.805206	0.826231	0.865164	0.902535	0.916504	0.919953	0.917813	0.876165	0.851374	0.787711	0.79886	0.919953
326	0.554348	0.787999	0.807356	0.845082	0.882496	0.896523	0.900105	0.898056	0.856549	0.831382	0.771462	0.780412	0.900105
327	0.557971	0.793684	0.813997	0.851352	0.888454	0.902914	0.906539	0.904564	0.861951	0.836744	0.76048	0.785659	0.906539
328	0.554348	0.78784	0.807356	0.844646	0.882137	0.896443	0.90002	0.898096	0.85639	0.831488	0.773977	0.780585	0.90002
329	0.565217	0.785459	0.805244	0.843681	0.881015	0.895976	0.899922	0.897938	0.854972	0.831216	0.750857	0.780046	0.899922
330	0.565217	0.777469	0.797655	0.834699	0.871569	0.885941	0.889892	0.888062	0.846495	0.822221	0.767323	0.772239	0.889892
331	0.561594	0.788692	0.808229	0.846428	0.883765	0.898451	0.90192	0.900094	0.858271	0.833422	0.788495	0.782931	0.90192
332	0.565217	0.778116	0.798365	0.835161	0.871799	0.886683	0.890693	0.889061	0.84655	0.82267	0.778575	0.772238	0.890693
333	0.565217	0.79343	0.813558	0.851217	0.888613	0.902993	0.906876	0.904921	0.863548	0.839568	0.779447	0.787893	0.906876
334	0.565217	0.785492	0.804111	0.841909	0.879871	0.894569	0.8985	0.896722	0.855061	0.831378	0.76731	0.780041	0.8985
335	0.568841	0.767513	0.785682	0.82247	0.859413	0.874495	0.878541	0.876945	0.835239	0.811606	0.757661	0.762243	0.878541
336	0.565217	0.771486	0.789067	0.825587	0.863036	0.87941	0.883661	0.882356	0.838182	0.814624	0.756987	0.764747	0.883661
337	0.565217	0.778741	0.796801	0.833119	0.87058	0.885454	0.889441	0.887812	0.846542	0.821629	0.758471	0.77229	0.889441
338	0.565217	0.771469	0.788034	0.824663	0.863437	0.881417	0.886125	0.885144	0.838382	0.813642	0.755639	0.764757	0.886125
339	0.572464	0.765097	0.782078	0.81877	0.856688	0.873092	0.877513	0.876261	0.832376	0.809058	0.742481	0.759527	0.877513
340	0.561594	0.805245	0.823363	0.862001	0.900865	0.915088	0.918793	0.916512	0.875797	0.850412	0.778488	0.798998	0.918793
341	0.572464	0.795421	0.813186	0.850493	0.889271	0.904415	0.908611	0.907149	0.865479	0.841194	0.777549	0.789978	0.908611
342	0.565217	0.784756	0.80263	0.84047	0.878676	0.89279	0.896481	0.894308	0.854739	0.830306	0.765321	0.779995	0.896481
343	0.572464	0.77936	0.796825	0.833843	0.872601	0.889047	0.893583	0.8924	0.848525	0.824987	0.75861	0.774578	0.893583
344	0.568841	0.783618	0.800646	0.83679	0.875073	0.890403	0.894966	0.8937	0.851553	0.826682	0.778054	0.777222	0.894966
345	0.576087	0.79189	0.808692	0.846402	0.885793	0.90179	0.906296	0.904968	0.86206	0.838513	0.775548	0.787239	0.906296
346	0.576087	0.769116	0.784503	0.821896	0.861105	0.878311	0.883397	0.882373	0.837132	0.814555	0.723086	0.764398	0.883397
347	0.561594	0.781409	0.797385	0.833848	0.872689	0.888052	0.892105	0.890414	0.849433	0.825561	0.763249	0.775079	0.892105
348	0.576087	0.784497	0.800042	0.837268	0.877133	0.893155	0.897665	0.896328	0.853472	0.830568	0.777543	0.779377	0.897665
349	0.57971	0.78175	0.797445	0.834133	0.873735	0.889903	0.89443	0.893556	0.850472	0.827348	0.7218	0.776694	0.89443
350	0.572464	0.77948	0.795535	0.83252	0.871782	0.887579	0.891623	0.890198	0.848338	0.824808	0.768058	0.77458	0.891623
351	0.572464	0.772372	0.786685	0.823488	0.862928	0.879004	0.883562	0.882255	0.840075	0.816287	0.764826	0.766958	0.883562
352	0.583333	0.785394	0.80084	0.837909	0.878027	0.89474	0.899766	0.898842	0.855382	0.832309	0.765905	0.781521	0.899766
353	0.568841	0.774636	0.788401	0.825844	0.866329	0.883038	0.88759	0.885877	0.843037	0.818964	0.758045	0.769657	0.88759
354	0.57971	0.804639	0.819025	0.855801	0.897255	0.913417	0.918104	0.916856	0.875558	0.852019	0.802186	0.800094	0.918104
355	0.57971	0.788901	0.803907	0.839687	0.880353	0.896743	0.901424	0.900298	0.858448	0.834853	0.752818	0.784317	0.901424
356	0.57971	0.787656	0.801826	0.839638	0.879838	0.89485	0.899139	0.897532	0.858279	0.834368	0.780843	0.784382	0.899139
357	0.583333	0.792511	0.806055	0.843185	0.884072	0.899232	0.903855	0.902409	0.86346	0.839372	0.785764	0.789396	0.903855
358	0.57971	0.765397	0.777585	0.81368	0.853875	0.870084	0.875	0.873844	0.833681	0.810643	0.754438	0.762084	0.875
359	0.586957	0.797354	0.811244	0.84809	0.889747	0.906271	0.91139	0.910364	0.86865	0.845592	0.792736	0.794085	0.91139
360	0.576087	0.791633	0.804206	0.841088	0.88279	0.898826	0.903284	0.901869	0.861473	0.837192	0.77377	0.787241	0.903284
361	0.576087	0.798484	0.811495	0.848864	0.890653	0.905394	0.909639	0.907938	0.870027	0.84582	0.762044	0.795084	0.909639
362	0.57971	0.788484	0.800153	0.836379	0.878659	0.895608	0.900669	0.899732	0.85813	0.833989	0.761848	0.784236	0.900669
363	0.583333	0.77729	0.788974	0.825241	0.866095	0.881765	0.886493	0.885424	0.846541	0.822804	0.77219	0.773957	0.886493
364	0.594203	0.799488	0.811266	0.846893	0.889987	0.907655	0.913532	0.913068	0.87036	0.847268	0.798978	0.796034	0.913532
365	0.586957	0.789801	0.800745	0.836302	0.87895	0.895761	0.900999	0.900108	0.860043	0.835662	0.794951	0.786522	0.900999
366	0.594203	0.791125	0.800971	0.837174	0.880327	0.897826	0.903486	0.902999	0.861763	0.838695	0.785547	0.788462	0.903486
367	0.597826	0.802965	0.812922	0.849236	0.893507	0.910045	0.915525	0.914806	0.875187	0.851574	0.796721	0.800904	0.915525
368	0.597826	0.795232	0.804646	0.840343	0.884184	0.900459	0.906011	0.905364	0.866653	0.843474	0.791562	0.793208	0.906011
369	0.59058	0.80134	0.811443	0.847254	0.890892	0.90625	0.911368	0.910452	0.873265	0.850661	0.782669	0.79894	0.911368
370	0.59058	0.793807	0.801326	0.837353	0.882348	0.89937	0.904727	0.904158	0.864803	0.840861	0.779258	0.791164	0.904727
371	0.601449	0.791586	0.799869	0.835635	0.880811	0.898861	0.904973	0.904787	0.863262	0.84023	0.792126	0.790451	0.904973
372	0.594203	0.783069	0.789708	0.82611	0.870681	0.888189	0.89375	0.893021	0.853204	0.830846	0.770887	0.781068	0.89375
373	0.605072	0.789441	0.796882	0.831839	0.876819	0.895506	0.901849	0.901916	0.860112	0.837647	0.768627	0.787837	0.901916
374	0.601449	0.791445	0.798824	0.834504	0.879126	0.896013	0.901678	0.901308	0.863098	0.840611	0.776628	0.790457	0.901678
375	0.601449	0.791563	0.798875	0.834615	0.879604	0.897274	0.903088	0.902784	0.863057	0.840595	0.7908	0.79046	0.903088
376	0.615942	0.77367	0.780086	0.813401	0.858453	0.877781	0.884783	0.885433	0.843103	0.821624	0.752803	0.772852	0.885433
377	0.608696	0.777888	0.784565	0.819243	0.864552	0.882766	0.889152	0.889146	0.848904	0.827018	0.758807	0.77789	0.889152
378	0.608696	0.770659	0.776682	0.811245	0.855955	0.873947	0.880152	0.880194	0.840997	0.819171	0.753911	0.770588	0.880194
379	0.605072	0.796253	0.802122	0.836959	0.88284	0.899175	0.904995	0.904383	0.868067	0.845268	0.787543	0.795197	0.904995
380	0.605072	0.788751	0.793733	0.827456	0.874276	0.891279	0.897368	0.897159	0.859698	0.836693	0.784323	0.787888	0.897368
381	0.615942	0.765535	0.769522	0.803358	0.849482	0.869197	0.876099	0.876606	0.835142	0.812917	0.765112	0.765774	0.876606
382	0.608696	0.800503	0.804531	0.839349	0.886507	0.904	0.910072	0.909874	0.872782	0.849615	0.805429	0.800056	0.910072
383	0.601449	0.797201	0.800514	0.836379	0.884309	0.901298	0.90701	0.906293	0.870905	0.847404	0.774396	0.798052	0.90701
384	0.615942	0.787094	0.789255	0.821187	0.869632	0.888893	0.89573	0.896346	0.85798	0.835382	0.769108	0.786988	0.896346
385	0.626812	0.771731	0.77304	0.804201	0.852293	0.872839	0.880678	0.881983	0.841591	0.819747	0.770301	0.772281	0.881983
386	0.619565	0.776175	0.777385	0.810156	0.858402	0.876472	0.882975	0.883447	0.847079	0.825109	0.776841	0.777232	0.883447
387	0.619565	0.805619	0.806138	0.839979	0.890112	0.9082	0.914982	0.915247	0.879126	0.856345	0.794674	0.806604	0.915247
388	0.623188	0.787828	0.787824	0.820755	0.869954	0.887733	0.894483	0.894822	0.859618	0.838024	0.774853	0.788905	0.894822
389	0.619565	0.781597	0.781949	0.815324	0.865513	0.883743	0.890709	0.890718	0.854718	0.832212	0.782175	0.784587	0.890718
390	0.626812	0.799573	0.798694	0.830992	0.881922	0.901297	0.908556	0.909064	0.872292	0.849491	0.79183	0.801016	0.909064
391	0.623188	0.808495	0.807604	0.841524	0.893485	0.913053	0.92047	0.920936	0.883764	0.860549	0.795251	0.811296	0.920936
392	0.623188	0.78053	0.778346	0.811026	0.861835	0.882059	0.889618	0.890359	0.851679	0.830179	0.774276	0.781925	0.890359
393	0.630435	0.802824	0.801207	0.833905	0.885778	0.9051	0.912687	0.913541	0.877003	0.855046	0.78081	0.805654	0.913541
394	0.623188	0.793369	0.790726	0.824901	0.875531	0.893323	0.90004	0.89999	0.867062	0.84495	0.789873	0.796425	0.90004
395	0.637681	0.776275	0.774432	0.805293	0.855977	0.876196	0.88414	0.88553	0.847631	0.825933	0.776564	0.778697	0.88553
396	0.637681	0.797524	0.794801	0.826302	0.877846	0.896571	0.903911	0.904952	0.870547	0.849398	0.795162	0.800063	0.904952
397	0.634058	0.786274	0.783404	0.814627	0.866195	0.887019	0.894991	0.89647	0.858031	0.836469	0.775732	0.788316	0.89647
398	0.634058	0.784915	0.780447	0.812437	0.864779	0.883691	0.890943	0.891608	0.857656	0.83586	0.772786	0.788245	0.891608
399	0.641304	0.80803	0.802849	0.834953	0.888797	0.907732	0.915419	0.916375	0.882981	0.861173	0.796021	0.811959	0.916375
400	0.644928	0.805468	0.800394	0.831117	0.885744	0.905884	0.914139	0.915744	0.879981	0.858656	0.80107	0.809081	0.915744
401	0.641304	0.793013	0.789007	0.819612	0.872864	0.892505	0.900427	0.901631	0.867091	0.845648	0.767894	0.797302	0.901631
402	0.644928	0.805186	0.799499	0.830098	0.884779	0.904739	0.913129	0.914735	0.879601	0.857272	0.809145	0.809053	0.914735
403	0.644928	0.796624	0.790108	0.820466	0.875488	0.895233	0.90328	0.904636	0.871548	0.849842	0.718186	0.801837	0.904636
404	0.641304	0.807097	0.799674	0.83079	0.886775	0.90601	0.914009	0.914963	0.882627	0.860199	0.806247	0.811942	0.914963
405	0.652174	0.806107	0.798723	0.82856	0.884462	0.904509	0.912932	0.914358	0.880989	0.860047	0.804088	0.810842	0.914358
406	0.655797	0.795992	0.788933	0.817885	0.873044	0.893576	0.902266	0.904161	0.87005	0.848876	0.791001	0.80089	0.904161
407	0.637681	0.793833	0.785566	0.817713	0.873186	0.89182	0.899294	0.899754	0.869448	0.848029	0.749878	0.800065	0.899754
408	0.648551	0.787136	0.77947	0.808283	0.863615	0.884169	0.892734	0.894387	0.860575	0.839526	0.76159	0.791974	0.894387
409	0.655797	0.795345	0.786704	0.816932	0.87309	0.894358	0.903112	0.904859	0.869989	0.848357	0.764752	0.800865	0.904859
410	0.652174	0.790199	0.781772	0.81161	0.868395	0.890231	0.899186	0.901182	0.865236	0.844252	0.755123	0.796282	0.901182
411	0.648551	0.785627	0.775618	0.805873	0.862367	0.881669	0.889819	0.890997	0.860323	0.839445	0.769306	0.792028	0.890997
412	0.663043	0.789644	0.781428	0.809296	0.865719	0.887508	0.896768	0.899191	0.86388	0.843795	0.784971	0.795651	0.899191
413	0.663043	0.811185	0.803127	0.83156	0.888593	0.909515	0.918751	0.921042	0.887058	0.865964	0.813804	0.816926	0.921042
414	0.663043	0.776693	0.767999	0.795101	0.850753	0.872935	0.882504	0.885179	0.849099	0.828726	0.770762	0.782002	0.885179
415	0.652174	0.797075	0.786778	0.817285	0.87466	0.895603	0.904138	0.905779	0.872527	0.851742	0.802553	0.803616	0.905779
416	0.652174	0.796914	0.785621	0.815342	0.873924	0.894763	0.903304	0.904778	0.872596	0.852117	0.801138	0.803576	0.904778
417	0.65942	0.799618	0.790212	0.818306	0.875696	0.896846	0.90603	0.908	0.874352	0.853907	0.796135	0.805377	0.908
418	0.655797	0.801468	0.790381	0.820391	0.878347	0.898872	0.907484	0.90906	0.877179	0.856455	0.809093	0.807923	0.90906
419	0.663043	0.803135	0.793018	0.820783	0.879161	0.900048	0.909162	0.911325	0.878942	0.858001	0.790528	0.809823	0.911325
420	0.666667	0.79439	0.784798	0.811275	0.868818	0.891663	0.901295	0.904152	0.868244	0.847904	0.79018	0.800059	0.904152
421	0.663043	0.788837	0.778446	0.806764	0.864296	0.885175	0.894157	0.896287	0.863652	0.843569	0.782205	0.795609	0.896287
422	0.655797	0.79941	0.786971	0.817582	0.876685	0.896577	0.905013	0.906034	0.876852	0.856369	0.801961	0.808064	0.906034
423	0.663043	0.795264	0.782921	0.811112	0.870005	0.890132	0.899113	0.900874	0.870901	0.850526	0.78942	0.80276	0.900874
424	0.67029	0.784592	0.774121	0.79962	0.857182	0.880613	0.890778	0.894056	0.857771	0.837699	0.788073	0.790647	0.894056
425	0.655797	0.792249	0.778374	0.808226	0.868424	0.889547	0.898442	0.899951	0.868977	0.847749	0.794104	0.800951	0.899951
426	0.666667	0.798294	0.785561	0.813865	0.873606	0.894036	0.903171	0.904975	0.875255	0.855465	0.749845	0.806979	0.904975
427	0.67029	0.796352	0.783613	0.810828	0.870697	0.892502	0.902109	0.904747	0.872335	0.852038	0.801349	0.804289	0.904747
428	0.67029	0.803673	0.790359	0.817144	0.877443	0.898634	0.908045	0.910428	0.880007	0.858969	0.774449	0.811331	0.910428
429	0.67029	0.802592	0.789219	0.816632	0.877703	0.899326	0.908932	0.911267	0.879883	0.859041	0.810543	0.811336	0.911267
430	0.663043	0.800441	0.786208	0.814752	0.875728	0.896304	0.905547	0.907524	0.878175	0.857563	0.808282	0.809885	0.907524
431	0.666667	0.804706	0.789809	0.817624	0.880019	0.901978	0.911862	0.914138	0.882699	0.861932	0.798127	0.814136	0.914138
432	0.673913	0.793433	0.779486	0.80554	0.866661	0.889402	0.899324	0.902379	0.869259	0.848979	0.79227	0.801689	0.902379
433	0.673913	0.793476	0.779908	0.806194	0.86635	0.887838	0.897689	0.900334	0.869235	0.8493	0.755205	0.801716	0.900334
434	0.666667	0.797403	0.781943	0.810006	0.87172	0.89266	0.901934	0.903972	0.874918	0.853929	0.784677	0.806978	0.903972
435	0.67029	0.80821	0.791641	0.821138	0.882522	0.901699	0.910622	0.912009	0.88713	0.866697	0.807009	0.818533	0.912009
436	0.677536	0.804582	0.790354	0.814699	0.87681	0.899874	0.910461	0.913738	0.881163	0.860662	0.815378	0.813152	0.913738
437	0.681159	0.807925	0.792765	0.818046	0.881105	0.904107	0.914431	0.917577	0.885577	0.865121	0.817027	0.817391	0.917577
438	0.673913	0.799122	0.783582	0.809002	0.872119	0.894442	0.904628	0.907344	0.8764	0.85641	0.791308	0.808729	0.907344
439	0.681159	0.815239	0.799486	0.824074	0.888037	0.910668	0.921216	0.924206	0.893304	0.872455	0.818763	0.824599	0.924206
440	0.67029	0.80937	0.7924	0.81854	0.881908	0.903979	0.914001	0.916703	0.886968	0.86636	0.815584	0.818361	0.916703
441	0.681159	0.801152	0.785803	0.80953	0.873249	0.897096	0.907932	0.911463	0.877952	0.856394	0.804075	0.810308	0.911463
442	0.688406	0.790287	0.775672	0.798298	0.859325	0.883306	0.894362	0.898588	0.864734	0.84524	0.786694	0.798375	0.898588
443	0.684783	0.784989	0.768312	0.792892	0.854664	0.87768	0.888216	0.891711	0.860037	0.840407	0.770655	0.794129	0.891711
444	0.684783	0.785029	0.770049	0.792571	0.854605	0.878788	0.889814	0.893651	0.860214	0.840384	0.774807	0.794165	0.893651
445	0.677536	0.803084	0.786194	0.810892	0.875218	0.898163	0.908594	0.911679	0.880726	0.86088	0.800331	0.812994	0.911679
446	0.677536	0.809415	0.789815	0.816174	0.881234	0.902829	0.912784	0.915382	0.888276	0.868526	0.799176	0.820212	0.915382
447	0.688406	0.795997	0.780184	0.801713	0.864896	0.888388	0.89943	0.903458	0.871784	0.852276	0.80631	0.805065	0.903458
448	0.684783	0.811491	0.793708	0.818432	0.882575	0.905006	0.915746	0.919001	0.889659	0.868784	0.807938	0.82172	0.919001
449	0.695652	0.796039	0.778136	0.799808	0.864828	0.888622	0.899977	0.904007	0.872925	0.85406	0.794091	0.806801	0.904007
450	0.692029	0.804286	0.784338	0.808155	0.874199	0.896148	0.906606	0.909711	0.883151	0.864348	0.786819	0.816187	0.909711
451	0.688406	0.814952	0.795499	0.818509	0.885068	0.908216	0.919232	0.922667	0.893999	0.873822	0.80721	0.826011	0.922667
452	0.688406	0.814224	0.794124	0.818054	0.884951	0.907236	0.917793	0.920797	0.893981	0.873536	0.814381	0.825998	0.920797
453	0.695652	0.808587	0.789631	0.811592	0.878314	0.901415	0.912768	0.916377	0.887552	0.868131	0.807529	0.820448	0.916377
454	0.695652	0.789349	0.770049	0.791418	0.85663	0.879753	0.890797	0.894597	0.865553	0.846002	0.800078	0.800008	0.894597
455	0.692029	0.81119	0.790502	0.813484	0.881041	0.903888	0.914902	0.918252	0.890644	0.870507	0.824095	0.823322	0.918252
456	0.692029	0.80492	0.783907	0.806195	0.873272	0.895606	0.906471	0.90968	0.883002	0.862311	0.804005	0.816364	0.90968
457	0.699275	0.793478	0.773972	0.794927	0.86011	0.883836	0.895353	0.899436	0.869927	0.850043	0.798538	0.804255	0.899436
458	0.699275	0.799004	0.780165	0.801171	0.867707	0.891625	0.90306	0.907159	0.877161	0.857109	0.809563	0.810969	0.907159
459	0.702899	0.810478	0.789155	0.809642	0.877892	0.901674	0.913138	0.91728	0.888797	0.86864	0.80864	0.822071	0.91728
460	0.702899	0.802666	0.782683	0.802532	0.870447	0.895233	0.907156	0.911831	0.881363	0.861356	0.805108	0.815113	0.911831
461	0.695652	0.819612	0.795309	0.819337	0.889859	0.911865	0.92272	0.925492	0.902235	0.883104	0.831904	0.834601	0.925492
462	0.692029	0.81562	0.79157	0.81466	0.885421	0.908085	0.91941	0.922459	0.897714	0.877435	0.828623	0.83038	0.922459
463	0.699275	0.811702	0.788616	0.81028	0.879382	0.90235	0.913928	0.917615	0.891541	0.870446	0.818921	0.824835	0.917615
464	0.706522	0.813094	0.789496	0.810095	0.879736	0.903034	0.914568	0.918385	0.892919	0.87339	0.827317	0.826165	0.918385
465	0.702899	0.803007	0.781705	0.80086	0.869009	0.893852	0.905703	0.910164	0.881093	0.861889	0.785205	0.815105	0.910164
466	0.702899	0.808842	0.786824	0.806178	0.875836	0.900739	0.912997	0.917445	0.888384	0.867615	0.81565	0.822244	0.917445
467	0.706522	0.778809	0.757029	0.775605	0.843488	0.868207	0.880204	0.884536	0.856475	0.837424	0.789184	0.792587	0.884536
468	0.706522	0.805484	0.782458	0.801057	0.871223	0.895534	0.907626	0.911941	0.885171	0.865483	0.808736	0.819473	0.911941
469	0.710145	0.816302	0.791843	0.811228	0.882761	0.906858	0.918825	0.923176	0.897031	0.87797	0.81283	0.830554	0.923176
470	0.706522	0.80404	0.782002	0.801339	0.871323	0.896465	0.908993	0.913703	0.885068	0.864961	0.821351	0.819241	0.913703
471	0.710145	0.80968	0.786462	0.804647	0.875245	0.899341	0.911643	0.916059	0.889564	0.870251	0.80773	0.823552	0.916059
472	0.702899	0.80618	0.780773	0.801287	0.872836	0.896781	0.908746	0.912604	0.887768	0.868481	0.819618	0.821937	0.912604
473	0.717391	0.792611	0.771985	0.787041	0.855087	0.880981	0.893955	0.89961	0.869434	0.849526	0.809622	0.804865	0.89961
474	0.713768	0.811797	0.785167	0.803998	0.877528	0.901574	0.913718	0.917928	0.893515	0.874341	0.824631	0.827751	0.917928
475	0.717391	0.81676	0.79175	0.809512	0.881926	0.90645	0.918975	0.923578	0.898031	0.879027	0.797346	0.831796	0.923578
476	0.717391	0.803767	0.779848	0.794896	0.867214	0.893361	0.906339	0.911659	0.88327	0.864576	0.806334	0.818134	0.911659
477	0.717391	0.803136	0.779393	0.79496	0.867307	0.892766	0.905768	0.910985	0.883207	0.864528	0.819983	0.818144	0.910985
478	0.721014	0.808098	0.784431	0.798691	0.870862	0.897233	0.910404	0.916122	0.887608	0.868631	0.811868	0.822435	0.916122
479	0.717391	0.808934	0.782534	0.798622	0.872644	0.897597	0.910372	0.915153	0.890288	0.871042	0.827208	0.825012	0.915153
480	0.721014	0.799999	0.775157	0.791051	0.863337	0.888197	0.900877	0.905953	0.880154	0.862112	0.790661	0.815535	0.905953
481	0.717391	0.793814	0.765775	0.783216	0.856751	0.880508	0.893079	0.897454	0.875273	0.856483	0.802494	0.811458	0.897454
482	0.721014	0.80544	0.77795	0.793396	0.868265	0.893188	0.906246	0.911143	0.886808	0.867708	0.825827	0.822279	0.911143
483	0.731884	0.805602	0.779743	0.792185	0.866291	0.891694	0.904948	0.910499	0.885553	0.866655	0.808677	0.821146	0.910499
484	0.717391	0.812448	0.782263	0.799774	0.87709	0.901857	0.914882	0.919165	0.896887	0.87834	0.830945	0.83187	0.919165
485	0.731884	0.810776	0.782986	0.795916	0.871406	0.897014	0.910637	0.916217	0.892385	0.873782	0.823798	0.827897	0.916217
486	0.731884	0.817116	0.789523	0.801337	0.878186	0.905119	0.918969	0.924807	0.899732	0.880639	0.820573	0.834685	0.924807
487	0.731884	0.816171	0.788243	0.800024	0.877494	0.904073	0.918181	0.923917	0.899547	0.88105	0.807366	0.834802	0.923917
488	0.731884	0.808586	0.778952	0.791241	0.869073	0.894709	0.908478	0.913775	0.891866	0.872272	0.81818	0.827859	0.913775
489	0.73913	0.810879	0.781018	0.791857	0.869855	0.896195	0.910082	0.915807	0.893251	0.874918	0.800891	0.829316	0.915807
490	0.742754	0.820646	0.792126	0.801954	0.880864	0.90763	0.921822	0.927817	0.90489	0.884974	0.822454	0.840158	0.927817
491	0.735507	0.818193	0.788275	0.799286	0.87928	0.906413	0.920821	0.926644	0.903315	0.885053	0.811822	0.839017	0.926644
492	0.73913	0.803887	0.776252	0.784536	0.862413	0.889531	0.904118	0.910485	0.885888	0.867778	0.795994	0.82265	0.910485
493	0.742754	0.798977	0.767843	0.778445	0.857225	0.883127	0.897371	0.903048	0.882581	0.8647	0.80041	0.820039	0.903048
494	0.742754	0.819311	0.787361	0.797187	0.878518	0.904587	0.918859	0.924781	0.904304	0.886712	0.845175	0.840081	0.924781
495	0.75	0.807771	0.778717	0.785801	0.865334	0.892842	0.907795	0.914485	0.8911	0.872434	0.81621	0.827926	0.914485
496	0.742754	0.818072	0.784678	0.794027	0.876756	0.903895	0.918491	0.924304	0.904035	0.885664	0.841767	0.840173	0.924304
497	0.753623	0.812472	0.784632	0.789629	0.869109	0.897023	0.912187	0.919528	0.895427	0.877502	0.822551	0.832092	0.919528
498	0.75	0.819303	0.788456	0.79532	0.877711	0.905217	0.920069	0.926684	0.905169	0.886689	0.825942	0.841349	0.926684
499	0.746377	0.808098	0.776856	0.78455	0.866464	0.893999	0.908838	0.915239	0.893547	0.875416	0.814112	0.8306	0.915239
500	0.75	0.81958	0.788621	0.795692	0.877358	0.904979	0.919923	0.926431	0.905295	0.887407	0.838492	0.841432	0.926431
501	0.75	0.800759	0.771289	0.776878	0.857073	0.885447	0.900454	0.907599	0.883796	0.865119	0.810472	0.821441	0.907599
502	0.75	0.805641	0.774331	0.781224	0.863045	0.890238	0.904982	0.911425	0.890495	0.872371	0.758753	0.82791	0.911425
503	0.75	0.819532	0.786046	0.793403	0.876758	0.903776	0.918546	0.924619	0.904885	0.886443	0.814801	0.841519	0.924619
504	0.75	0.818813	0.785815	0.793296	0.876827	0.904559	0.919859	0.926325	0.904941	0.887572	0.814648	0.841388	0.926325
505	0.753623	0.817429	0.785624	0.791182	0.873918	0.901132	0.916243	0.922918	0.902116	0.884388	0.841326	0.838672	0.922918
506	0.75	0.817542	0.785113	0.791428	0.875852	0.903805	0.919266	0.925844	0.904834	0.885844	0.832782	0.841364	0.925844
507	0.75	0.811291	0.778562	0.784872	0.868651	0.896051	0.911171	0.917555	0.897479	0.878811	0.833298	0.834552	0.917555
508	0.753623	0.796652	0.765441	0.770552	0.851916	0.879564	0.894942	0.901861	0.8806	0.861986	0.791501	0.818886	0.901861
509	0.753623	0.822042	0.789017	0.794699	0.879374	0.90695	0.922335	0.928948	0.909	0.891455	0.841862	0.845558	0.928948
510	0.76087	0.811695	0.780898	0.783689	0.866602	0.894349	0.909751	0.916952	0.896012	0.877703	0.823557	0.833216	0.916952
511	0.76087	0.817001	0.783846	0.787391	0.872156	0.900109	0.915666	0.922861	0.902753	0.884241	0.831752	0.840093	0.922861
512	0.76087	0.822249	0.786597	0.790189	0.876649	0.904747	0.920448	0.927364	0.909589	0.891638	0.828303	0.84681	0.927364
513	0.76087	0.808148	0.772767	0.776328	0.862594	0.890501	0.906463	0.913196	0.895017	0.877536	0.789959	0.833257	0.913196
514	0.764493	0.809735	0.776091	0.777595	0.865093	0.893751	0.910009	0.917152	0.898849	0.881455	0.824247	0.837192	0.917152
515	0.778986	0.809117	0.779264	0.774791	0.859948	0.889969	0.906959	0.915893	0.894595	0.876937	0.816038	0.833223	0.915893
516	0.775362	0.809233	0.776856	0.774203	0.861572	0.891019	0.907839	0.915906	0.897154	0.878996	0.824587	0.835985	0.915906
517	0.778986	0.821549	0.787358	0.784091	0.872395	0.9016	0.918264	0.926406	0.908428	0.890453	0.799301	0.846419	0.926406
518	0.775362	0.802519	0.770187	0.767157	0.854388	0.884358	0.901276	0.909332	0.890076	0.872299	0.819839	0.82953	0.909332
519	0.775362	0.81586	0.782078	0.77895	0.867465	0.897528	0.914474	0.922458	0.904109	0.885694	0.815872	0.842458	0.922458
520	0.778986	0.807441	0.77385	0.770114	0.858029	0.887187	0.903869	0.912026	0.894194	0.876855	0.832946	0.833264	0.912026
521	0.782609	0.824819	0.791278	0.785997	0.875206	0.905046	0.921859	0.930308	0.912369	0.895777	0.796945	0.850371	0.930308
522	0.775362	0.8197	0.78206	0.780272	0.872273	0.901791	0.918683	0.926255	0.910585	0.893507	0.820709	0.849168	0.926255
523	0.775362	0.80604	0.768487	0.766004	0.856917	0.886634	0.903785	0.911373	0.895976	0.880354	0.827409	0.835942	0.911373
524	0.782609	0.827596	0.792765	0.787195	0.879086	0.909894	0.927621	0.936117	0.918853	0.903217	0.825346	0.85705	0.936117
525	0.782609	0.814817	0.779051	0.774201	0.865034	0.895424	0.91284	0.920976	0.904459	0.886802	0.800441	0.843832	0.920976
526	0.786232	0.81312	0.779755	0.772917	0.862294	0.892914	0.910277	0.919121	0.901766	0.884125	0.813859	0.841045	0.919121
527	0.786232	0.818675	0.783751	0.777209	0.868435	0.899171	0.916478	0.925036	0.908652	0.892121	0.813389	0.847732	0.925036
528	0.782609	0.81257	0.774944	0.769883	0.862716	0.892768	0.910373	0.918469	0.903922	0.888047	0.817444	0.843689	0.918469
529	0.786232	0.811176	0.777182	0.769634	0.861193	0.892022	0.909812	0.918577	0.901464	0.884842	0.839365	0.841086	0.918577
530	0.789855	0.802303	0.768845	0.760729	0.851099	0.882251	0.90019	0.909092	0.891648	0.874452	0.823617	0.83212	0.909092
531	0.793478	0.806565	0.774319	0.763621	0.854426	0.88588	0.903997	0.913294	0.89562	0.880474	0.814959	0.835925	0.913294
532	0.793478	0.818025	0.781704	0.77269	0.86604	0.897008	0.914838	0.923529	0.909191	0.894042	0.827575	0.848772	0.923529
533	0.793478	0.825036	0.788311	0.778658	0.87295	0.903406	0.92141	0.930267	0.916402	0.898695	0.836864	0.855362	0.930267
534	0.793478	0.810406	0.775991	0.7664	0.85932	0.890504	0.909007	0.918001	0.901974	0.885677	0.821274	0.842277	0.918001
535	0.789855	0.811832	0.77412	0.765776	0.860735	0.891603	0.909787	0.918197	0.904517	0.888108	0.832619	0.84488	0.918197
536	0.797101	0.815007	0.780997	0.769642	0.862846	0.89437	0.912695	0.921972	0.906203	0.889075	0.815518	0.84611	0.921972
537	0.797101	0.814193	0.778695	0.767088	0.861276	0.892971	0.911427	0.920828	0.905904	0.889099	0.843659	0.846233	0.920828
538	0.800725	0.812513	0.777548	0.764736	0.858483	0.88981	0.90826	0.917445	0.90308	0.886425	0.815018	0.843502	0.917445
539	0.797101	0.812941	0.773558	0.763152	0.859482	0.890071	0.908429	0.917045	0.905442	0.888847	0.847792	0.846169	0.917045
540	0.797101	0.804574	0.768104	0.756263	0.852098	0.88421	0.90315	0.912121	0.898267	0.881156	0.810882	0.839645	0.912121
541	0.797101	0.817302	0.777709	0.766515	0.864653	0.895953	0.914474	0.922927	0.912114	0.895153	0.851866	0.85276	0.922927
542	0.797101	0.803275	0.76668	0.7548	0.851122	0.883414	0.902324	0.91125	0.898037	0.882948	0.839335	0.839616	0.91125
543	0.800725	0.801669	0.765063	0.752318	0.84855	0.880452	0.898993	0.907976	0.895261	0.880487	0.807966	0.837179	0.907976
544	0.800725	0.815649	0.778661	0.765339	0.862096	0.894131	0.913018	0.92236	0.909314	0.891563	0.835201	0.849922	0.92236
545	0.800725	0.808456	0.769662	0.757266	0.854277	0.886221	0.905126	0.914011	0.901997	0.886608	0.816391	0.843424	0.914011
546	0.800725	0.813552	0.777233	0.763625	0.860978	0.893882	0.912958	0.922148	0.908932	0.894126	0.840018	0.84996	0.922148
547	0.804348	0.805404	0.768395	0.754185	0.851288	0.883258	0.902193	0.911552	0.899277	0.883952	0.827845	0.840786	0.911552
548	0.807971	0.816865	0.779238	0.764567	0.861531	0.893604	0.912537	0.921764	0.910211	0.895116	0.845559	0.85104	0.921764
549	0.807971	0.803569	0.767549	0.751994	0.847815	0.88023	0.899199	0.908702	0.896294	0.880778	0.832911	0.83834	0.908702
550	0.804348	0.802928	0.766763	0.751455	0.849268	0.881819	0.901522	0.911001	0.898779	0.883311	0.806686	0.840894	0.911001
551	0.811594	0.81425	0.780252	0.762528	0.858469	0.891516	0.910859	0.921052	0.907263	0.891055	0.806358	0.84844	0.921052
552	0.811594	0.806808	0.773591	0.755539	0.851736	0.884	0.903581	0.913731	0.900394	0.885614	0.829254	0.842051	0.913731
553	0.811594	0.818282	0.782577	0.764076	0.862652	0.895966	0.915656	0.925705	0.913723	0.898021	0.827724	0.855007	0.925705
554	0.811594	0.81809	0.781555	0.763361	0.862263	0.89536	0.914847	0.924896	0.913736	0.897842	0.842312	0.854854	0.924896
555	0.815217	0.814004	0.777943	0.758466	0.85797	0.891483	0.911597	0.921663	0.910513	0.893558	0.818812	0.852184	0.921663
556	0.811594	0.814747	0.778159	0.75854	0.860066	0.894012	0.914156	0.924077	0.913048	0.896614	0.836206	0.855029	0.924077
557	0.815217	0.819789	0.782321	0.762497	0.863376	0.897131	0.917254	0.927444	0.917286	0.902179	0.853329	0.858732	0.927444
558	0.818841	0.81755	0.77985	0.759093	0.860551	0.89337	0.913289	0.923264	0.914193	0.897619	0.838669	0.856132	0.923264
559	0.815217	0.797159	0.760866	0.741245	0.841629	0.875675	0.896326	0.906275	0.895827	0.880651	0.82434	0.839522	0.906275
560	0.822464	0.813116	0.777856	0.753244	0.855089	0.889839	0.91053	0.921337	0.910946	0.896748	0.815744	0.853275	0.921337
561	0.822464	0.800256	0.764573	0.742274	0.842078	0.875768	0.896354	0.906624	0.897315	0.881956	0.818146	0.840721	0.906624
562	0.822464	0.805427	0.768861	0.745703	0.847466	0.881523	0.902402	0.912806	0.903869	0.889145	0.831318	0.847132	0.912806
563	0.822464	0.811138	0.774141	0.750967	0.854126	0.888374	0.909152	0.919322	0.910555	0.895694	0.835938	0.853534	0.919322
564	0.822464	0.806106	0.767438	0.74521	0.847226	0.880456	0.900893	0.91076	0.903795	0.888257	0.80097	0.846989	0.91076
565	0.826087	0.810449	0.774599	0.749737	0.851726	0.885604	0.906197	0.916721	0.907941	0.893097	0.82388	0.850593	0.916721
566	0.822464	0.810227	0.775224	0.750628	0.852743	0.88845	0.9095	0.920182	0.910427	0.894985	0.82209	0.853177	0.920182
567	0.826087	0.820273	0.78176	0.757133	0.861864	0.896736	0.917744	0.92845	0.921043	0.907143	0.861119	0.863554	0.92845
568	0.826087	0.80486	0.767183	0.741384	0.847069	0.881866	0.903271	0.913372	0.906761	0.892547	0.816812	0.850696	0.913372
569	0.82971	0.822842	0.784665	0.757963	0.864041	0.899461	0.920802	0.931366	0.924721	0.910535	0.827409	0.867543	0.931366
570	0.82971	0.808107	0.773071	0.745783	0.850054	0.886058	0.907833	0.918605	0.910728	0.896085	0.848264	0.854466	0.918605
571	0.82971	0.807386	0.768497	0.741795	0.848308	0.884097	0.905721	0.916016	0.910209	0.895871	0.834876	0.854439	0.916016
572	0.833333	0.79988	0.765364	0.736869	0.840152	0.87616	0.897593	0.90883	0.90108	0.885993	0.795908	0.845616	0.90883
573	0.836957	0.812751	0.778561	0.748799	0.851884	0.887325	0.908749	0.91991	0.912265	0.897486	0.817407	0.855582	0.91991
574	0.82971	0.804847	0.767273	0.740206	0.847355	0.883211	0.905136	0.91576	0.909842	0.895025	0.817069	0.854552	0.91576
575	0.82971	0.808952	0.769788	0.741806	0.850993	0.887615	0.909884	0.920197	0.916227	0.902686	0.854701	0.860872	0.920197
576	0.836957	0.814421	0.777773	0.746824	0.853955	0.890552	0.912316	0.923384	0.917995	0.903627	0.855805	0.862035	0.923384
577	0.84058	0.813184	0.77672	0.745428	0.851514	0.887609	0.909276	0.920509	0.915294	0.89963	0.824871	0.85917	0.920509
578	0.836957	0.815946	0.778116	0.746915	0.856522	0.894399	0.917257	0.928256	0.923914	0.909609	0.822239	0.868431	0.928256
579	0.844203	0.8091	0.774225	0.740596	0.846614	0.883608	0.905954	0.917248	0.912026	0.897413	0.837324	0.856591	0.917248
580	0.84058	0.813408	0.774621	0.742497	0.852837	0.890407	0.913234	0.924034	0.920783	0.905564	0.821096	0.86578	0.924034
581	0.84058	0.811601	0.773261	0.74045	0.851206	0.889376	0.912603	0.92352	0.920464	0.903602	0.837654	0.865635	0.92352
582	0.844203	0.806284	0.772029	0.737825	0.844707	0.882235	0.905183	0.916752	0.911633	0.898116	0.850087	0.85655	0.916752
583	0.847826	0.818214	0.784454	0.749198	0.855785	0.893459	0.916107	0.927992	0.922625	0.907673	0.855942	0.866685	0.927992
584	0.847826	0.820771	0.784288	0.748452	0.858667	0.897205	0.920439	0.932113	0.928614	0.91519	0.793341	0.873217	0.932113
585	0.847826	0.819967	0.782389	0.747094	0.857817	0.896207	0.919632	0.931066	0.928473	0.913765	0.858094	0.873064	0.931066
586	0.851449	0.821089	0.784453	0.746514	0.858651	0.897927	0.921592	0.933269	0.931887	0.918264	0.826323	0.877039	0.933269
587	0.855072	0.809364	0.776334	0.737111	0.845224	0.883903	0.907106	0.919199	0.915971	0.902181	0.808191	0.861244	0.919199
588	0.855072	0.801799	0.769321	0.730035	0.83802	0.876559	0.900072	0.912225	0.908906	0.897081	0.817598	0.855061	0.912225
589	0.855072	0.823098	0.785768	0.745466	0.8594	0.899438	0.923879	0.935488	0.935379	0.921924	0.861535	0.880578	0.935488
590	0.855072	0.808726	0.772432	0.732367	0.845882	0.885101	0.909391	0.920918	0.921234	0.907109	0.80573	0.867637	0.921234
591	0.858696	0.815623	0.781327	0.740031	0.851687	0.891074	0.915173	0.927155	0.925704	0.912242	0.856964	0.871437	0.927155
592	0.858696	0.809693	0.77574	0.734848	0.84494	0.884588	0.90837	0.920407	0.919118	0.90532	0.85891	0.86489	0.920407
593	0.858696	0.800493	0.770884	0.72813	0.83725	0.877746	0.902167	0.914657	0.911856	0.899544	0.837662	0.85876	0.914657
594	0.862319	0.812513	0.778882	0.736543	0.847343	0.887286	0.911187	0.923543	0.922726	0.909817	0.828333	0.868602	0.923543
595	0.862319	0.805551	0.776925	0.733253	0.841479	0.882258	0.906745	0.919672	0.915988	0.902055	0.863044	0.8623	0.919672
596	0.862319	0.80814	0.773739	0.730014	0.842932	0.884086	0.908735	0.920929	0.921685	0.908092	0.859452	0.868575	0.921685
597	0.862319	0.805675	0.771752	0.727209	0.841798	0.882626	0.907823	0.919986	0.921235	0.908819	0.860821	0.868614	0.921235
598	0.865942	0.811356	0.778751	0.732384	0.845793	0.887064	0.912247	0.924821	0.925505	0.911697	0.869207	0.872283	0.925505
599	0.862319	0.800635	0.768844	0.721797	0.838364	0.880282	0.906146	0.918401	0.920384	0.909787	0.803596	0.868612	0.920384
600	0.869565	0.803061	0.770595	0.724677	0.836602	0.877486	0.9022	0.914721	0.91591	0.903788	0.777724	0.863135	0.91591
601	0.869565	0.814715	0.782165	0.735454	0.848602	0.890305	0.915515	0.928233	0.929223	0.914925	0.849156	0.875802	0.929223
602	0.869565	0.807769	0.775047	0.728577	0.841811	0.88331	0.908264	0.920842	0.922236	0.909563	0.836105	0.869544	0.922236
603	0.869565	0.80697	0.774327	0.726864	0.841059	0.882452	0.907713	0.92025	0.922126	0.910329	0.844902	0.869575	0.922126
604	0.873188	0.812133	0.779517	0.732134	0.844675	0.886571	0.911826	0.924648	0.926205	0.912	0.849911	0.873165	0.926205
605	0.873188	0.802838	0.773855	0.724908	0.836973	0.879431	0.905005	0.917967	0.919084	0.907707	0.860071	0.866836	0.919084
606	0.873188	0.806105	0.775368	0.725286	0.840706	0.883769	0.90958	0.922319	0.925129	0.912339	0.845363	0.873164	0.925129
607	0.873188	0.812101	0.780829	0.731352	0.847101	0.890157	0.916347	0.929075	0.931865	0.919907	0.870627	0.879499	0.931865
608	0.876812	0.796774	0.769464	0.718037	0.830567	0.874165	0.900204	0.913222	0.915555	0.901822	0.837722	0.864261	0.915555
609	0.876812	0.807695	0.778576	0.726762	0.841893	0.885589	0.912141	0.925356	0.928631	0.915335	0.836849	0.877048	0.928631
610	0.880435	0.804122	0.776236	0.722177	0.837728	0.881823	0.908428	0.921647	0.925485	0.912481	0.851595	0.874069	0.925485
611	0.880435	0.802862	0.775068	0.720734	0.836295	0.881148	0.908121	0.92109	0.925081	0.914038	0.868693	0.874108	0.925081
612	0.880435	0.801134	0.772164	0.718618	0.834967	0.879901	0.906805	0.919809	0.9248	0.915179	0.84617	0.874095	0.9248
613	0.880435	0.80603	0.777604	0.722042	0.840602	0.885586	0.913011	0.926098	0.931435	0.919236	0.838913	0.880338	0.931435
614	0.880435	0.802848	0.775622	0.720041	0.839229	0.884416	0.912221	0.925119	0.930948	0.921356	0.832724	0.880383	0.930948
615	0.884058	0.803583	0.778423	0.721011	0.837609	0.882828	0.910079	0.923709	0.928595	0.917452	0.830293	0.87779	0.928595
616	0.884058	0.802299	0.776236	0.720539	0.836279	0.882197	0.910205	0.923292	0.928193	0.91589	0.867803	0.87766	0.928193
617	0.887681	0.804821	0.777754	0.720013	0.837354	0.883674	0.911479	0.925019	0.931578	0.922418	0.839113	0.881395	0.931578
618	0.891304	0.804502	0.776975	0.718628	0.835428	0.88146	0.908602	0.922066	0.929171	0.918362	0.827976	0.878585	0.929171
619	0.891304	0.797682	0.770975	0.713564	0.828085	0.874601	0.901966	0.915547	0.922324	0.910325	0.835491	0.872326	0.922324
620	0.891304	0.800977	0.775055	0.715495	0.832473	0.879446	0.907633	0.921007	0.928441	0.919031	0.828305	0.878624	0.928441
621	0.891304	0.804188	0.77828	0.718004	0.836885	0.884045	0.912827	0.926453	0.934745	0.924515	0.805906	0.884952	0.934745
622	0.894928	0.799008	0.775433	0.714991	0.830514	0.877439	0.905428	0.919228	0.925678	0.914074	0.823801	0.875909	0.925678
623	0.894928	0.804974	0.77808	0.719268	0.835677	0.882758	0.910903	0.924395	0.932268	0.921588	0.835973	0.882098	0.932268
624	0.891304	0.80571	0.781831	0.718327	0.840214	0.888584	0.918009	0.931628	0.940794	0.931729	0.852335	0.891306	0.940794
625	0.894928	0.809084	0.781871	0.721161	0.840113	0.887831	0.916379	0.929727	0.938616	0.928222	0.827745	0.88852	0.938616
626	0.894928	0.808393	0.781527	0.720455	0.839789	0.887486	0.91614	0.929499	0.938437	0.92734	0.819814	0.888483	0.938437
627	0.898551	0.804857	0.779484	0.718122	0.835015	0.883368	0.912349	0.926006	0.935428	0.923369	0.844459	0.885692	0.935428
628	0.898551	0.786342	0.766791	0.704463	0.817704	0.86585	0.894506	0.90861	0.91575	0.903432	0.813488	0.867177	0.91575
629	0.898551	0.804102	0.781686	0.715918	0.836783	0.886633	0.916584	0.930402	0.940917	0.930194	0.849626	0.892165	0.940917
630	0.902174	0.806145	0.782143	0.717598	0.835996	0.885081	0.91441	0.928456	0.93876	0.927287	0.847991	0.889345	0.93876
631	0.902174	0.79273	0.771879	0.707079	0.823582	0.872422	0.90165	0.915741	0.925184	0.915079	0.852597	0.876779	0.925184
632	0.902174	0.80449	0.781215	0.717545	0.834882	0.884739	0.914356	0.92845	0.938476	0.927126	0.853085	0.88925	0.938476
633	0.902174	0.80337	0.780412	0.715755	0.834904	0.884138	0.913886	0.927617	0.938275	0.929077	0.872602	0.889258	0.938275
634	0.902174	0.800891	0.779547	0.713209	0.832718	0.882889	0.913197	0.926952	0.937705	0.929001	0.817444	0.889209	0.937705
635	0.902174	0.801477	0.778921	0.712344	0.832876	0.882837	0.912597	0.926551	0.93786	0.925048	0.857357	0.889307	0.93786
636	0.902174	0.79409	0.775712	0.704833	0.82857	0.879534	0.910545	0.92449	0.936766	0.929584	0.861084	0.889282	0.936766
637	0.905797	0.788476	0.769122	0.703973	0.818778	0.868671	0.897908	0.912068	0.922205	0.913684	0.844738	0.874038	0.922205
638	0.905797	0.798174	0.776291	0.710263	0.828318	0.879005	0.908821	0.922913	0.934733	0.921682	0.829981	0.886546	0.934733
639	0.905797	0.790699	0.77512	0.70632	0.82264	0.873604	0.903736	0.918167	0.928107	0.91959	0.849011	0.880269	0.928107
640	0.905797	0.803395	0.780892	0.714035	0.834031	0.885055	0.915079	0.92938	0.941257	0.932036	0.867201	0.892794	0.941257
641	0.905797	0.794238	0.776225	0.706328	0.8271	0.877424	0.908146	0.922111	0.934246	0.926006	0.794419	0.886282	0.934246
642	0.905797	0.798278	0.780567	0.711781	0.831806	0.883649	0.914811	0.928767	0.940673	0.933593	0.850436	0.892911	0.940673
643	0.905797	0.798433	0.780389	0.710306	0.831637	0.883527	0.914396	0.928342	0.940556	0.931803	0.839592	0.892781	0.940556
644	0.90942	0.797364	0.779614	0.707054	0.830226	0.883512	0.915146	0.929102	0.94343	0.93708	0.862127	0.896436	0.94343
645	0.913043	0.79853	0.77962	0.708879	0.828758	0.881906	0.912978	0.927011	0.94098	0.932659	0.850115	0.893629	0.94098
646	0.913043	0.79235	0.774491	0.703366	0.822684	0.875203	0.90628	0.920302	0.934264	0.925305	0.856468	0.887398	0.934264
647	0.913043	0.798292	0.779276	0.707974	0.828409	0.881141	0.91254	0.926638	0.940922	0.932149	0.830676	0.893745	0.940922
648	0.913043	0.790072	0.774021	0.702212	0.821617	0.874704	0.906081	0.920161	0.93392	0.925749	0.794616	0.887247	0.93392
649	0.913043	0.79484	0.779046	0.706143	0.826422	0.880031	0.911849	0.926127	0.940558	0.933953	0.859342	0.893647	0.940558
650	0.916667	0.786231	0.773581	0.700753	0.817251	0.871115	0.902834	0.917345	0.930905	0.921383	0.856651	0.884641	0.930905
651	0.916667	0.791809	0.775581	0.702714	0.822279	0.876379	0.908013	0.9221	0.937324	0.929996	0.849175	0.890935	0.937324
652	0.916667	0.786026	0.770609	0.698257	0.816051	0.870052	0.901859	0.915935	0.930755	0.923632	0.821698	0.884534	0.930755
653	0.92029	0.796452	0.778708	0.707887	0.824987	0.879831	0.911353	0.925866	0.941372	0.93041	0.817558	0.894299	0.941372
654	0.92029	0.788861	0.777645	0.699045	0.82054	0.876043	0.909181	0.923404	0.940012	0.932753	0.89171	0.894374	0.940012
655	0.923913	0.788369	0.775883	0.701997	0.818653	0.87426	0.906937	0.921539	0.937452	0.929627	0.873355	0.891584	0.937452
656	0.923913	0.793027	0.781364	0.705388	0.823431	0.880026	0.912719	0.927579	0.943956	0.93562	0.844159	0.897869	0.943956
657	0.923913	0.786487	0.779863	0.698499	0.820016	0.876929	0.910745	0.925604	0.942806	0.935953	0.85968	0.897883	0.942806
658	0.927536	0.784674	0.775068	0.69815	0.816662	0.873771	0.907319	0.921694	0.939998	0.93487	0.835626	0.894984	0.939998
659	0.927536	0.784936	0.776645	0.698736	0.817042	0.873875	0.907423	0.921991	0.940032	0.934575	0.821413	0.895014	0.940032
660	0.927536	0.785782	0.780693	0.697582	0.819244	0.877751	0.912339	0.927046	0.945834	0.937847	0.829381	0.901335	0.945834
661	0.931159	0.780692	0.773825	0.694083	0.811325	0.869546	0.903254	0.918053	0.936734	0.927559	0.822383	0.892366	0.936734
662	0.931159	0.783398	0.777607	0.697351	0.815214	0.874383	0.90878	0.923565	0.942937	0.937367	0.815396	0.898686	0.942937
663	0.931159	0.782446	0.776868	0.693828	0.814039	0.873355	0.90781	0.922581	0.942535	0.936416	0.840339	0.898641	0.942535
664	0.934783	0.785857	0.778797	0.697999	0.815969	0.875859	0.910963	0.925596	0.94625	0.938737	0.801628	0.901972	0.94625
665	0.934783	0.779071	0.773977	0.692045	0.810344	0.86956	0.904384	0.918945	0.939607	0.931143	0.869998	0.895887	0.939607
666	0.934783	0.778572	0.775577	0.692421	0.809847	0.869276	0.904538	0.919247	0.939451	0.93335	0.861362	0.895958	0.939451
667	0.934783	0.779134	0.778313	0.691446	0.812687	0.873089	0.908966	0.923809	0.945301	0.937191	0.837751	0.902196	0.945301
668	0.938406	0.778787	0.775159	0.693511	0.810235	0.871051	0.906432	0.921087	0.942793	0.935019	0.8485	0.899249	0.942793
669	0.938406	0.776505	0.776925	0.692774	0.809334	0.870523	0.906219	0.920902	0.942394	0.938262	0.856675	0.899227	0.942394
670	0.938406	0.773251	0.774187	0.687466	0.807131	0.868475	0.904498	0.919228	0.941758	0.937659	0.85358	0.899329	0.941758
671	0.938406	0.776582	0.779763	0.690621	0.811387	0.873606	0.910429	0.92509	0.948106	0.943952	0.894042	0.905556	0.948106
672	0.942029	0.777072	0.777124	0.691813	0.80916	0.871368	0.907662	0.922382	0.945541	0.940062	0.880352	0.902748	0.945541
673	0.942029	0.775471	0.783103	0.691591	0.811897	0.875187	0.912655	0.927747	0.951132	0.947418	0.841273	0.909076	0.951132
674	0.942029	0.773976	0.78256	0.689951	0.810269	0.874387	0.912152	0.927014	0.951045	0.947482	0.849738	0.909014	0.951045
675	0.942029	0.776694	0.787257	0.692124	0.815765	0.879364	0.917738	0.932536	0.957369	0.955201	0.830774	0.915517	0.957369
676	0.945652	0.773931	0.778617	0.68927	0.806976	0.871389	0.90866	0.923785	0.948237	0.94139	0.876618	0.906323	0.948237
677	0.945652	0.770304	0.778173	0.686622	0.805592	0.870025	0.907646	0.92273	0.947718	0.944429	0.867138	0.906247	0.947718
678	0.949275	0.771132	0.779678	0.688293	0.806634	0.871862	0.910114	0.924896	0.95101	0.94775	0.887753	0.909789	0.95101
679	0.949275	0.767434	0.78011	0.685631	0.804262	0.870478	0.909172	0.924247	0.950467	0.946877	0.895918	0.909667	0.950467
680	0.949275	0.76461	0.780916	0.685181	0.804169	0.87017	0.908896	0.924268	0.950382	0.948148	0.854733	0.909701	0.950382
681	0.952899	0.767597	0.78292	0.688468	0.805136	0.872473	0.91182	0.926844	0.953848	0.949472	0.879711	0.913123	0.953848
682	0.952899	0.765207	0.781793	0.68507	0.803207	0.870994	0.910575	0.925535	0.953404	0.951833	0.865965	0.913164	0.953404
683	0.952899	0.765555	0.781807	0.68451	0.803308	0.870767	0.910269	0.925496	0.953319	0.951116	0.852401	0.913127	0.953319
684	0.952899	0.760836	0.783046	0.682666	0.801992	0.869853	0.910347	0.925426	0.953071	0.950428	0.869721	0.91333	0.953071
685	0.952899	0.756827	0.782469	0.679348	0.799856	0.868209	0.908919	0.924156	0.952486	0.950153	0.857516	0.91305	0.952486
686	0.956522	0.759307	0.783638	0.682891	0.801569	0.870747	0.911634	0.926793	0.955999	0.955933	0.809603	0.916633	0.955999
687	0.956522	0.759141	0.783222	0.68132	0.800611	0.869694	0.911029	0.926257	0.955788	0.95387	0.858944	0.9166	0.955788
688	0.960145	0.76274	0.784649	0.686154	0.802592	0.873195	0.91451	0.929315	0.959629	0.955795	0.878465	0.919953	0.959629
689	0.960145	0.759007	0.785074	0.683252	0.801168	0.871614	0.913389	0.928451	0.959017	0.958452	0.825112	0.92006	0.959017
690	0.960145	0.756979	0.785358	0.680507	0.799858	0.870845	0.912643	0.927865	0.95885	0.956905	0.83001	0.920144	0.95885
691	0.960145	0.747406	0.785304	0.674148	0.795674	0.867591	0.910585	0.926012	0.957759	0.956775	0.861537	0.920025	0.957759
692	0.963768	0.756843	0.786615	0.68291	0.800371	0.872429	0.914981	0.929922	0.962098	0.960357	0.886128	0.923632	0.962098
693	0.963768	0.753802	0.787609	0.680803	0.798756	0.871374	0.914415	0.929492	0.961621	0.961694	0.799055	0.923571	0.961694
694	0.963768	0.752223	0.787135	0.679984	0.798249	0.871145	0.913917	0.928992	0.961549	0.961285	0.853388	0.923719	0.961549
695	0.967391	0.749649	0.788474	0.679689	0.797665	0.871416	0.915538	0.930879	0.964496	0.964665	0.83442	0.926982	0.964665
696	0.971014	0.74298	0.790819	0.67781	0.79534	0.871069	0.916443	0.93183	0.967048	0.967878	0.848219	0.930636	0.967878
697	0.971014	0.742038	0.791235	0.677377	0.795057	0.870975	0.91636	0.931516	0.966922	0.967337	0.892004	0.930688	0.967337
698	0.974638	0.737625	0.792375	0.677308	0.79412	0.87122	0.917963	0.93305	0.970056	0.970634	0.824118	0.934061	0.970634
699	0.974638	0.734114	0.792699	0.675167	0.793018	0.869915	0.917089	0.932328	0.969582	0.971502	0.825194	0.934121	0.971502
700	0.978261	0.729169	0.794823	0.675538	0.792307	0.871066	0.918758	0.93392	0.972481	0.974113	0.87363	0.93742	0.974113
701	0.978261	0.727675	0.79488	0.674227	0.791448	0.870397	0.918446	0.933669	0.972344	0.974414	0.826341	0.937359	0.974414
702	0.978261	0.726215	0.795568	0.673165	0.790206	0.869168	0.917884	0.93335	0.972096	0.974619	0.858752	0.937579	0.974619
703	0.978261	0.72501	0.796388	0.672263	0.789897	0.869169	0.917669	0.932783	0.972066	0.974172	0.867964	0.93753	0.974172
704	0.978261	0.722626	0.795567	0.670639	0.788709	0.86883	0.917163	0.932566	0.971797	0.974228	0.81168	0.937557	0.974228
705	0.978261	0.719241	0.796778	0.669321	0.788061	0.868119	0.916963	0.93255	0.971555	0.974282	0.81317	0.937506	0.974282
706	0.981884	0.717435	0.797707	0.670609	0.788164	0.869365	0.919044	0.93416	0.974737	0.977877	0.858662	0.940894	0.977877
707	0.981884	0.711531	0.799064	0.66876	0.78615	0.868113	0.918188	0.933471	0.974318	0.977653	0.75174	0.940954	0.977653
708	0.985507	0.706234	0.800573	0.668953	0.785674	0.86844	0.919824	0.935085	0.977373	0.981095	0.742353	0.944534	0.981095
709	0.985507	0.701812	0.800778	0.666322	0.784297	0.867332	0.919064	0.934268	0.976926	0.980753	0.744218	0.944473	0.980753
710	0.98913	0.693271	0.803138	0.666057	0.782985	0.867254	0.92025	0.935541	0.979746	0.984103	0.836099	0.947918	0.984103
711	0.98913	0.690409	0.804313	0.664526	0.781867	0.867099	0.920104	0.9352	0.979482	0.98366	0.807915	0.947969	0.98366
712	0.992754	0.677921	0.805994	0.662879	0.77954	0.866272	0.920752	0.935892	0.982145	0.98671	0.797699	0.951241	0.98671
713	0.996377	0.661239	0.809289	0.659954	0.776524	0.864723	0.921181	0.936444	0.984363	0.989037	0.788529	0.954959	0.989037
714	1	0.644179	0.81313	0.657076	0.773091	0.863607	0.921806	0.936911	0.986763	0.99102	0.736081	0.9582	0.99102

## Sheet: Fig.c
No.	Normalized graph density	Parameter number									Random parameter	Random cut method	Transferred parameters
		1	2	3	4	5	6	7	8	9
1	0.112319	0.810971	0.845824	0.806791	0.798713	0.790442	0.798761	0.785492	0.731203	0.644122	0.535947	0.534642	0.845824
2	0.130435	0.795348	0.855109	0.828905	0.823301	0.815141	0.821956	0.812589	0.747404	0.658508	0.586188	0.562515	0.855109
3	0.144928	0.791763	0.883942	0.85873	0.851357	0.840898	0.846683	0.837694	0.77876	0.688217	0.587036	0.588097	0.883942
4	0.144928	0.778046	0.872736	0.850932	0.843669	0.832586	0.837598	0.830306	0.776187	0.686819	0.572362	0.588318	0.872736
5	0.141304	0.788971	0.87934	0.854498	0.847431	0.836871	0.842862	0.83456	0.777313	0.691723	0.563569	0.590843	0.87934
6	0.148551	0.759686	0.878993	0.865095	0.858878	0.849351	0.854054	0.845406	0.785344	0.702231	0.598527	0.60315	0.878993
7	0.155797	0.78375	0.893992	0.876417	0.869773	0.859377	0.864782	0.856439	0.801894	0.714987	0.620622	0.614319	0.893992
8	0.148551	0.755678	0.860296	0.843066	0.834988	0.824609	0.829328	0.819212	0.767782	0.691892	0.607722	0.585792	0.860296
9	0.206522	0.691851	0.835783	0.848053	0.84048	0.827208	0.826084	0.821056	0.766173	0.683457	0.576149	0.593893	0.848053
10	0.177536	0.757072	0.872218	0.864666	0.858352	0.847445	0.850398	0.84418	0.796415	0.711818	0.596706	0.612602	0.872218
11	0.199275	0.738333	0.87491	0.881669	0.875118	0.863432	0.863754	0.858372	0.805649	0.721651	0.633189	0.625025	0.881669
12	0.195652	0.753729	0.890337	0.897714	0.89271	0.881946	0.882748	0.87835	0.820897	0.736324	0.634028	0.642912	0.897714
13	0.177536	0.766393	0.884524	0.875472	0.86969	0.858799	0.862769	0.856656	0.808886	0.72534	0.625814	0.628489	0.884524
14	0.199275	0.754297	0.887701	0.88918	0.883071	0.871489	0.873168	0.868187	0.819935	0.737197	0.636378	0.639569	0.88918
15	0.188406	0.715955	0.867417	0.87123	0.864861	0.854089	0.855741	0.848832	0.786223	0.707935	0.606344	0.618901	0.87123
16	0.224638	0.718574	0.856766	0.879752	0.87481	0.863478	0.862031	0.858132	0.803412	0.721745	0.612957	0.632698	0.879752
17	0.202899	0.74401	0.878712	0.880161	0.874338	0.862821	0.864078	0.860248	0.811548	0.730988	0.628595	0.636264	0.880161
18	0.228261	0.707767	0.855419	0.87784	0.872294	0.860148	0.85838	0.854667	0.797331	0.717939	0.620632	0.629903	0.87784
19	0.166667	0.786956	0.891563	0.880037	0.873757	0.86288	0.866719	0.860127	0.81336	0.723511	0.631483	0.621549	0.891563
20	0.228261	0.737863	0.884371	0.896704	0.891886	0.880156	0.880357	0.877476	0.828063	0.748896	0.634559	0.656204	0.896704
21	0.213768	0.687064	0.822755	0.836756	0.83023	0.818186	0.817801	0.813163	0.765118	0.690419	0.587834	0.602	0.836756
22	0.231884	0.713951	0.862449	0.876545	0.871595	0.859993	0.859748	0.85644	0.807938	0.729367	0.613177	0.64001	0.876545
23	0.228261	0.738751	0.879491	0.892292	0.888598	0.878663	0.879134	0.87577	0.822001	0.746374	0.656118	0.656384	0.892292
24	0.228261	0.721486	0.865654	0.878091	0.872656	0.861306	0.861478	0.857793	0.810424	0.733694	0.64148	0.642789	0.878091
25	0.217391	0.736916	0.872149	0.87962	0.875505	0.864454	0.865882	0.863126	0.814737	0.742043	0.659658	0.651966	0.87962
26	0.23913	0.730567	0.872518	0.893475	0.889257	0.878503	0.877856	0.875108	0.827647	0.749957	0.655857	0.660068	0.893475
27	0.264493	0.717484	0.864725	0.893219	0.889684	0.87862	0.876779	0.875124	0.826334	0.750463	0.662611	0.663926	0.893219
28	0.231884	0.728855	0.863349	0.876811	0.873595	0.863472	0.8641	0.861401	0.81285	0.742581	0.629316	0.653206	0.876811
29	0.235507	0.703032	0.850745	0.866232	0.860824	0.849151	0.849121	0.845435	0.794221	0.723453	0.624683	0.637347	0.866232
30	0.271739	0.719571	0.866393	0.899644	0.8965	0.885229	0.882289	0.881229	0.831084	0.756608	0.65275	0.669633	0.899644
31	0.253623	0.717366	0.86539	0.883743	0.879611	0.868263	0.868023	0.866316	0.819467	0.74757	0.649895	0.660547	0.883743
32	0.271739	0.730358	0.879897	0.909439	0.906736	0.896085	0.894296	0.893431	0.848255	0.771048	0.670467	0.681648	0.909439
33	0.264493	0.686161	0.836433	0.867755	0.863438	0.85123	0.848292	0.846203	0.795206	0.723537	0.623268	0.640484	0.867755
34	0.26087	0.73626	0.880699	0.904034	0.901144	0.890561	0.889794	0.888322	0.842032	0.768745	0.697753	0.67913	0.904034
35	0.26087	0.735823	0.873893	0.904995	0.902769	0.893292	0.891352	0.889459	0.842062	0.767739	0.679624	0.679097	0.904995
36	0.271739	0.715384	0.865909	0.892361	0.889203	0.878529	0.87696	0.875562	0.828992	0.75595	0.678954	0.669772	0.892361
37	0.26087	0.720399	0.861865	0.885035	0.882105	0.872463	0.87175	0.869867	0.823032	0.753209	0.663607	0.666731	0.885035
38	0.293478	0.712442	0.85529	0.895515	0.893606	0.882975	0.879827	0.87937	0.832837	0.759607	0.656726	0.675058	0.895515
39	0.304348	0.698433	0.832356	0.888631	0.887639	0.87704	0.871696	0.87072	0.82225	0.748482	0.67899	0.66668	0.888631
40	0.268116	0.716721	0.862772	0.898329	0.895457	0.885508	0.882758	0.880614	0.830371	0.758178	0.659692	0.672663	0.898329
41	0.289855	0.699328	0.843345	0.886138	0.884002	0.873505	0.869739	0.868727	0.818576	0.749249	0.665825	0.6666	0.886138
42	0.289855	0.739237	0.884184	0.918174	0.916504	0.906411	0.904783	0.904369	0.860976	0.789698	0.678766	0.701836	0.918174
43	0.282609	0.724164	0.867173	0.897781	0.895765	0.885606	0.884254	0.883255	0.838717	0.77018	0.668144	0.684422	0.897781
44	0.300725	0.702489	0.838424	0.886249	0.884807	0.874543	0.87029	0.869503	0.823966	0.751966	0.671216	0.669254	0.886249
45	0.293478	0.72217	0.865801	0.905573	0.903448	0.892998	0.890184	0.889114	0.842621	0.771481	0.692693	0.686502	0.905573
46	0.275362	0.712717	0.844122	0.882703	0.880668	0.870756	0.868054	0.866379	0.820306	0.751252	0.665539	0.666622	0.882703
47	0.318841	0.695533	0.821702	0.879579	0.879486	0.869414	0.864205	0.863963	0.818642	0.747022	0.668071	0.666477	0.879579
48	0.286232	0.731631	0.870655	0.897116	0.895833	0.886704	0.886401	0.885879	0.844308	0.778742	0.683859	0.693002	0.897116
49	0.289855	0.726142	0.858877	0.902087	0.901301	0.891825	0.889184	0.888317	0.843606	0.774118	0.688845	0.689574	0.902087
50	0.297101	0.71622	0.854982	0.891766	0.890191	0.880431	0.878213	0.877819	0.835128	0.767267	0.66622	0.683389	0.891766
51	0.300725	0.726057	0.857669	0.898577	0.898223	0.889779	0.887604	0.886988	0.844948	0.775386	0.677078	0.691585	0.898577
52	0.315217	0.720798	0.847004	0.896345	0.897124	0.888387	0.884903	0.884793	0.84133	0.773342	0.693991	0.690564	0.897124
53	0.318841	0.712028	0.846651	0.89175	0.891303	0.881648	0.87848	0.878912	0.83955	0.770097	0.698302	0.687572	0.89175
54	0.297101	0.714732	0.847675	0.891669	0.890691	0.881377	0.878506	0.877468	0.831272	0.765572	0.684524	0.683332	0.891669
55	0.318841	0.715399	0.841969	0.898082	0.89816	0.88851	0.883817	0.883482	0.837822	0.769582	0.700608	0.687521	0.89816
56	0.307971	0.706929	0.8281	0.875965	0.876417	0.868369	0.865016	0.864304	0.821275	0.755498	0.689171	0.674567	0.876417
57	0.315217	0.675439	0.797202	0.851172	0.850463	0.840917	0.836188	0.835532	0.791186	0.726705	0.599049	0.649138	0.851172
58	0.322464	0.688851	0.808946	0.860404	0.860868	0.852008	0.84827	0.848229	0.806678	0.742673	0.656605	0.664233	0.860868
59	0.322464	0.73199	0.864014	0.914164	0.914207	0.905021	0.901521	0.901471	0.856557	0.789983	0.684291	0.706197	0.914207
60	0.333333	0.71947	0.840956	0.900437	0.902293	0.893553	0.888521	0.88888	0.846239	0.77842	0.6997	0.696983	0.902293
61	0.322464	0.733963	0.856675	0.905548	0.906474	0.898583	0.895874	0.895673	0.856216	0.789553	0.702873	0.706313	0.906474
62	0.333333	0.718444	0.842124	0.892834	0.894076	0.886227	0.882971	0.883218	0.844119	0.778081	0.665369	0.696847	0.894076
63	0.32971	0.71005	0.834175	0.887523	0.888354	0.879808	0.875895	0.875758	0.83522	0.770116	0.670629	0.689588	0.888354
64	0.318841	0.725724	0.842006	0.890797	0.891938	0.88455	0.882017	0.881764	0.845946	0.781288	0.685565	0.698381	0.891938
65	0.32971	0.73532	0.853088	0.908516	0.910295	0.902871	0.899229	0.899151	0.859445	0.79296	0.696416	0.710855	0.910295
66	0.34058	0.722445	0.839806	0.895052	0.897193	0.889577	0.886011	0.886204	0.847192	0.782298	0.693252	0.701591	0.897193
67	0.333333	0.728777	0.850898	0.899461	0.900728	0.892788	0.890373	0.890487	0.851893	0.789209	0.694757	0.707514	0.900728
68	0.322464	0.746129	0.865463	0.913129	0.914737	0.907173	0.9051	0.904922	0.865259	0.801196	0.705074	0.717723	0.914737
69	0.228261	0.731836	0.872296	0.884968	0.880941	0.870966	0.871717	0.868197	0.819393	0.74535	0.666867	0.656135	0.884968
70	0.336957	0.733842	0.857248	0.905843	0.90731	0.899223	0.896701	0.897084	0.857388	0.797335	0.719112	0.715524	0.90731
71	0.347826	0.737555	0.851622	0.913074	0.916174	0.909028	0.90477	0.905016	0.864275	0.797849	0.702662	0.716509	0.916174
72	0.333333	0.729607	0.846355	0.898133	0.900226	0.893264	0.890301	0.890511	0.849465	0.788459	0.705843	0.707663	0.900226
73	0.347826	0.722139	0.84353	0.900018	0.902057	0.894202	0.890356	0.89079	0.850592	0.786269	0.69721	0.705672	0.902057
74	0.336957	0.735839	0.852204	0.908187	0.910983	0.904286	0.900693	0.900729	0.861752	0.797419	0.68146	0.715514	0.910983
75	0.344203	0.697743	0.801173	0.866866	0.870519	0.863401	0.858341	0.858058	0.817298	0.755097	0.664253	0.678365	0.870519
76	0.355072	0.686594	0.794287	0.857068	0.86026	0.8525	0.847446	0.847881	0.807896	0.746514	0.669185	0.671074	0.86026
77	0.355072	0.735064	0.851339	0.910065	0.913536	0.906596	0.902976	0.903548	0.864427	0.801566	0.70198	0.720504	0.913536
78	0.365942	0.717525	0.819402	0.888698	0.89336	0.886156	0.881071	0.881215	0.842325	0.779058	0.695071	0.701459	0.89336
79	0.369565	0.712559	0.814039	0.884147	0.889064	0.882495	0.876911	0.87719	0.838608	0.775696	0.689167	0.698612	0.889064
80	0.369565	0.730417	0.839424	0.900521	0.904356	0.897682	0.8941	0.894973	0.860008	0.797728	0.701069	0.71843	0.904356
81	0.369565	0.742098	0.847215	0.911392	0.916571	0.911003	0.907254	0.907704	0.871016	0.808736	0.69042	0.728654	0.916571
82	0.369565	0.711011	0.814269	0.878787	0.883716	0.877631	0.873062	0.873596	0.834756	0.7753	0.690415	0.698617	0.883716
83	0.365942	0.743825	0.851354	0.908361	0.912781	0.907322	0.904664	0.905381	0.871919	0.812422	0.728885	0.731801	0.912781
84	0.362319	0.718941	0.821202	0.882142	0.886113	0.879501	0.876196	0.87628	0.839993	0.781889	0.702107	0.704165	0.886113
85	0.369565	0.730359	0.831695	0.898092	0.903453	0.897784	0.894045	0.893941	0.855993	0.796232	0.720345	0.718487	0.903453
86	0.376812	0.733621	0.834813	0.896508	0.902017	0.896868	0.893573	0.894393	0.860826	0.800886	0.722853	0.722233	0.902017
87	0.376812	0.741034	0.848772	0.910485	0.915011	0.908777	0.905464	0.906123	0.870592	0.811821	0.729074	0.732528	0.915011
88	0.398551	0.734647	0.828092	0.905259	0.912965	0.90715	0.901649	0.902352	0.863124	0.800987	0.718004	0.723533	0.912965
89	0.391304	0.710094	0.804367	0.872847	0.878585	0.872455	0.868023	0.869	0.834134	0.776304	0.690222	0.701169	0.878585
90	0.384058	0.737604	0.833777	0.903653	0.90976	0.904823	0.900601	0.900891	0.86442	0.804195	0.72172	0.726129	0.90976
91	0.391304	0.71074	0.802769	0.875906	0.883159	0.877863	0.872175	0.87295	0.834412	0.775937	0.694292	0.701336	0.883159
92	0.402174	0.73111	0.819983	0.895183	0.903553	0.898909	0.893718	0.894616	0.858771	0.797216	0.720653	0.720809	0.903553
93	0.384058	0.736559	0.83282	0.899669	0.905886	0.901011	0.89696	0.897733	0.862501	0.803965	0.724349	0.725951	0.905886
94	0.398551	0.732131	0.825059	0.897452	0.904909	0.89978	0.895116	0.895967	0.859958	0.800577	0.72164	0.723696	0.904909
95	0.402174	0.720005	0.810344	0.884897	0.892594	0.887448	0.88211	0.882837	0.846365	0.786882	0.70787	0.71161	0.892594
96	0.384058	0.72508	0.819509	0.890315	0.896685	0.891448	0.88672	0.887095	0.851256	0.793037	0.715466	0.716307	0.896685
97	0.394928	0.744254	0.84034	0.907465	0.914065	0.909096	0.905618	0.906368	0.872053	0.814549	0.732597	0.736335	0.914065
98	0.376812	0.723895	0.817665	0.885827	0.891942	0.887047	0.883244	0.883091	0.845729	0.788823	0.708431	0.712312	0.891942
99	0.394928	0.706646	0.795481	0.869931	0.87709	0.871868	0.866181	0.866893	0.829469	0.772632	0.693758	0.698862	0.87709
100	0.394928	0.715094	0.804582	0.876643	0.884206	0.879755	0.874996	0.875573	0.839861	0.782842	0.700177	0.707784	0.884206
101	0.40942	0.733783	0.818239	0.895728	0.904831	0.900742	0.895374	0.896251	0.859301	0.799951	0.729872	0.724418	0.904831
102	0.405797	0.736559	0.82131	0.900916	0.910233	0.905957	0.900151	0.900806	0.862888	0.803496	0.724938	0.727459	0.910233
103	0.405797	0.734707	0.82185	0.894588	0.903311	0.899375	0.894767	0.895638	0.861269	0.803359	0.731274	0.727377	0.903311
104	0.391304	0.72777	0.816822	0.890838	0.898667	0.894179	0.889515	0.889661	0.852836	0.795477	0.72553	0.72001	0.898667
105	0.387681	0.743483	0.832558	0.906843	0.915208	0.911233	0.90672	0.906344	0.868871	0.809855	0.740369	0.732967	0.915208
106	0.40942	0.734505	0.814734	0.894361	0.904155	0.900604	0.895269	0.895676	0.858994	0.799677	0.723231	0.724282	0.904155
107	0.387681	0.740473	0.832608	0.899554	0.906748	0.902957	0.899553	0.899856	0.86553	0.81034	0.719762	0.732908	0.906748
108	0.416667	0.735775	0.815576	0.894107	0.904022	0.900624	0.895305	0.896275	0.861964	0.803335	0.723556	0.727904	0.904022
109	0.398551	0.712786	0.796684	0.868546	0.877172	0.873352	0.868938	0.86919	0.833852	0.778988	0.705047	0.705227	0.877172
110	0.40942	0.720709	0.806428	0.878808	0.88702	0.883024	0.878641	0.879301	0.845426	0.789532	0.715652	0.715122	0.88702
111	0.413043	0.737785	0.821858	0.899189	0.908618	0.904796	0.899704	0.900436	0.86422	0.806448	0.727794	0.73081	0.908618
112	0.394928	0.733943	0.821527	0.893383	0.901711	0.898354	0.894231	0.894363	0.859101	0.802755	0.713018	0.726624	0.901711
113	0.42029	0.731105	0.812756	0.88942	0.899305	0.895883	0.890697	0.891434	0.856778	0.799545	0.734461	0.72495	0.899305
114	0.413043	0.746632	0.831846	0.909607	0.919239	0.915965	0.910938	0.911536	0.875714	0.817118	0.717974	0.740256	0.919239
115	0.427536	0.735313	0.810955	0.891897	0.903027	0.900464	0.895079	0.895986	0.860397	0.802945	0.724406	0.728419	0.903027
116	0.434783	0.730269	0.802554	0.886374	0.898915	0.896715	0.890498	0.891504	0.855134	0.796523	0.705971	0.72288	0.898915
117	0.442029	0.725946	0.791028	0.879646	0.893728	0.89244	0.885432	0.886251	0.850006	0.790283	0.704956	0.717583	0.893728
118	0.434783	0.720629	0.789286	0.871987	0.884856	0.883189	0.877151	0.878369	0.843438	0.786702	0.723925	0.714307	0.884856
119	0.42029	0.739704	0.819781	0.896013	0.906193	0.90359	0.89929	0.89999	0.866877	0.80958	0.723591	0.734105	0.906193
120	0.416667	0.75127	0.835205	0.911715	0.921295	0.918369	0.914034	0.914608	0.881043	0.823714	0.713921	0.746662	0.921295
121	0.427536	0.74267	0.819757	0.901894	0.913778	0.911223	0.905774	0.906451	0.870585	0.812809	0.730452	0.737411	0.913778
122	0.416667	0.742354	0.822945	0.89887	0.909053	0.906839	0.90282	0.902911	0.868992	0.812883	0.708249	0.737378	0.909053
123	0.42029	0.739314	0.819376	0.895245	0.905758	0.903365	0.898603	0.899459	0.864394	0.809236	0.72892	0.734157	0.905758
124	0.427536	0.750831	0.83012	0.902464	0.912531	0.910583	0.90745	0.908395	0.877253	0.822796	0.743061	0.746903	0.912531
125	0.438406	0.735064	0.80282	0.88584	0.899815	0.899223	0.89334	0.894232	0.859811	0.802376	0.735245	0.728957	0.899815
126	0.42029	0.728177	0.807949	0.882208	0.891864	0.888854	0.884467	0.885539	0.852143	0.799011	0.728457	0.725127	0.891864
127	0.431159	0.73116	0.801332	0.881434	0.893919	0.892239	0.887352	0.88817	0.854315	0.798994	0.709285	0.7254	0.893919
128	0.434783	0.753917	0.83018	0.908379	0.919226	0.916851	0.912707	0.913602	0.880531	0.825551	0.754411	0.749922	0.919226
129	0.438406	0.743774	0.814081	0.895915	0.908679	0.907503	0.902221	0.90309	0.869351	0.812068	0.736663	0.73793	0.908679
130	0.431159	0.737909	0.81329	0.888472	0.899185	0.897284	0.893263	0.894253	0.861356	0.808696	0.723148	0.734535	0.899185
131	0.431159	0.736881	0.813674	0.887577	0.897919	0.895506	0.891639	0.892701	0.861412	0.808755	0.724821	0.734582	0.897919
132	0.427536	0.760215	0.83698	0.914069	0.925504	0.924255	0.920422	0.921201	0.888591	0.833128	0.750277	0.756423	0.925504
133	0.434783	0.753602	0.827491	0.905464	0.917765	0.916677	0.912239	0.913215	0.881482	0.825503	0.736333	0.749947	0.917765
134	0.438406	0.752065	0.822895	0.90705	0.920546	0.919839	0.914316	0.914771	0.879564	0.821965	0.748649	0.746975	0.920546
135	0.434783	0.743365	0.817736	0.895572	0.906923	0.905289	0.901064	0.901778	0.869014	0.815393	0.744352	0.740885	0.906923
136	0.442029	0.748739	0.818172	0.901386	0.91489	0.914084	0.908771	0.909326	0.875353	0.818486	0.750068	0.743844	0.91489
137	0.442029	0.740638	0.807056	0.891312	0.904847	0.904161	0.898599	0.899289	0.863893	0.808304	0.740423	0.734774	0.904847
138	0.449275	0.724529	0.791692	0.872263	0.885073	0.884256	0.879005	0.880232	0.846642	0.792749	0.715577	0.72093	0.885073
139	0.442029	0.731022	0.796747	0.883017	0.897188	0.896539	0.890314	0.890675	0.855058	0.798875	0.728375	0.726208	0.897188
140	0.449275	0.760139	0.82848	0.908643	0.922155	0.922177	0.91803	0.918958	0.886915	0.831149	0.757305	0.756096	0.922177
141	0.445652	0.742944	0.813611	0.893554	0.906077	0.904825	0.900191	0.901221	0.868392	0.814732	0.722272	0.740992	0.906077
142	0.449275	0.742162	0.807515	0.8923	0.906492	0.906042	0.900586	0.901331	0.867184	0.811413	0.729619	0.738117	0.906492
143	0.427536	0.750796	0.821297	0.90036	0.911885	0.910893	0.906807	0.906878	0.875102	0.822066	0.728664	0.746694	0.911885
144	0.442029	0.737143	0.806853	0.886013	0.898382	0.89755	0.892862	0.893619	0.861758	0.808277	0.740477	0.734897	0.898382
145	0.442029	0.754496	0.825458	0.906585	0.919157	0.918183	0.91345	0.914518	0.881595	0.827911	0.722549	0.75298	0.919157
146	0.438406	0.756932	0.830595	0.907166	0.918324	0.917143	0.913517	0.914345	0.883847	0.831577	0.751371	0.75624	0.918324
147	0.449275	0.715368	0.778797	0.861126	0.875454	0.875337	0.869686	0.870112	0.836627	0.783181	0.714684	0.712596	0.875454
148	0.438406	0.748241	0.819486	0.897519	0.910479	0.910034	0.905835	0.906295	0.875167	0.82142	0.748568	0.746916	0.910479
149	0.449275	0.740889	0.805406	0.887466	0.902272	0.902537	0.897489	0.898276	0.865414	0.811081	0.742324	0.738001	0.902537
150	0.445652	0.744383	0.808131	0.889562	0.903535	0.904261	0.899646	0.90026	0.868451	0.814251	0.73734	0.740943	0.904261
151	0.445652	0.761073	0.828604	0.905817	0.918843	0.91915	0.91582	0.916673	0.886275	0.834252	0.750861	0.759249	0.91915
152	0.445652	0.770889	0.838427	0.917578	0.930954	0.931432	0.928062	0.928636	0.897981	0.844764	0.767961	0.768643	0.931432
153	0.456522	0.726026	0.78756	0.867894	0.882146	0.882515	0.877753	0.878701	0.848111	0.795232	0.734989	0.724247	0.882515
154	0.460145	0.75732	0.821324	0.902015	0.915649	0.915955	0.912296	0.913459	0.882926	0.829881	0.746967	0.755971	0.915955
155	0.438406	0.755357	0.827813	0.905617	0.91732	0.915864	0.912371	0.912985	0.881425	0.831104	0.735871	0.756211	0.91732
156	0.449275	0.739171	0.805711	0.88734	0.901236	0.901344	0.896324	0.896627	0.863489	0.810815	0.729928	0.738116	0.901344
157	0.442029	0.745259	0.810693	0.887867	0.901049	0.901568	0.897861	0.898514	0.869323	0.817523	0.727217	0.743862	0.901568
158	0.452899	0.745779	0.808918	0.889555	0.903124	0.903436	0.899192	0.900206	0.868625	0.817076	0.727219	0.744063	0.903436
159	0.456522	0.751046	0.814373	0.896076	0.911411	0.912606	0.907812	0.908732	0.876906	0.823557	0.729177	0.750006	0.912606
160	0.471014	0.733394	0.786453	0.872701	0.890244	0.892697	0.88698	0.887958	0.855176	0.801176	0.738234	0.730469	0.892697
161	0.456522	0.752275	0.812839	0.898095	0.913836	0.91543	0.910568	0.910822	0.878488	0.823571	0.733395	0.749909	0.91543
162	0.456522	0.760205	0.8205	0.901315	0.915889	0.917407	0.913888	0.914753	0.884611	0.832916	0.758274	0.759037	0.917407
163	0.460145	0.758091	0.818137	0.899754	0.914811	0.916075	0.91209	0.912838	0.88189	0.829554	0.75005	0.755866	0.916075
164	0.456522	0.752087	0.813292	0.895785	0.91119	0.912734	0.908277	0.908737	0.876458	0.823238	0.751599	0.750123	0.912734
165	0.474638	0.730385	0.783436	0.869396	0.886243	0.888313	0.882854	0.883619	0.851745	0.79799	0.708884	0.727686	0.888313
166	0.460145	0.748522	0.806799	0.888546	0.904042	0.905876	0.901718	0.902428	0.872393	0.819853	0.738438	0.747113	0.905876
167	0.463768	0.744389	0.804015	0.884846	0.899147	0.900251	0.896637	0.897413	0.868053	0.816488	0.747588	0.744243	0.900251
168	0.467391	0.725623	0.780438	0.86542	0.881474	0.883243	0.877967	0.878677	0.847159	0.795062	0.715595	0.724588	0.883243
169	0.467391	0.718716	0.771505	0.8591	0.876537	0.878823	0.872726	0.872993	0.839537	0.786068	0.715699	0.716736	0.878823
170	0.471014	0.747778	0.803614	0.887548	0.904165	0.906319	0.901782	0.902865	0.872722	0.819352	0.741214	0.747124	0.906319
171	0.460145	0.755323	0.816503	0.896425	0.911246	0.912687	0.909021	0.909705	0.880758	0.82938	0.754868	0.755871	0.912687
172	0.463768	0.751225	0.812484	0.891655	0.905873	0.9069	0.903324	0.904185	0.875552	0.82574	0.746644	0.752976	0.9069
173	0.460145	0.746792	0.806199	0.888257	0.903587	0.905309	0.900786	0.901427	0.870954	0.81956	0.723695	0.747032	0.905309
174	0.467391	0.741713	0.798438	0.882949	0.898962	0.90066	0.896013	0.896673	0.865485	0.813208	0.73918	0.741316	0.90066
175	0.467391	0.749318	0.806614	0.88784	0.902637	0.904244	0.900585	0.901245	0.871809	0.822169	0.758654	0.749965	0.904244
176	0.467391	0.749356	0.806792	0.887615	0.9025	0.904204	0.900491	0.90128	0.872575	0.822358	0.751333	0.749927	0.904204
177	0.460145	0.74598	0.806046	0.888294	0.903806	0.905326	0.900905	0.901342	0.870192	0.819416	0.749491	0.747155	0.905326
178	0.463768	0.75279	0.810455	0.893257	0.9095	0.911968	0.907766	0.908075	0.877275	0.82572	0.74016	0.752857	0.911968
179	0.467391	0.757376	0.816055	0.896122	0.911289	0.913236	0.909868	0.910616	0.881849	0.8319	0.748154	0.758902	0.913236
180	0.467391	0.767087	0.825163	0.906479	0.922882	0.925858	0.92205	0.922892	0.89305	0.841686	0.77464	0.767969	0.925858
181	0.481884	0.739567	0.789977	0.87587	0.89348	0.89693	0.891902	0.892879	0.861519	0.809499	0.737468	0.739107	0.89693
182	0.478261	0.732636	0.784667	0.868093	0.88421	0.886498	0.882288	0.883436	0.85307	0.80337	0.730078	0.733277	0.886498
183	0.471014	0.754214	0.810903	0.894198	0.910869	0.913549	0.90942	0.91008	0.879363	0.828311	0.741477	0.755752	0.913549
184	0.481884	0.738575	0.788534	0.872568	0.889443	0.892455	0.888306	0.889251	0.860311	0.809425	0.724105	0.738715	0.892455
185	0.467391	0.758176	0.812708	0.89299	0.908602	0.911599	0.908367	0.908939	0.881121	0.831512	0.740851	0.758901	0.911599
186	0.481884	0.755359	0.806676	0.89193	0.908502	0.911208	0.907165	0.908201	0.878372	0.827802	0.760562	0.755634	0.911208
187	0.478261	0.75789	0.810246	0.894107	0.911394	0.915059	0.911166	0.911737	0.882221	0.83109	0.757468	0.758619	0.915059
188	0.474638	0.751612	0.805875	0.889233	0.90643	0.909679	0.905572	0.906035	0.87621	0.824882	0.754495	0.752909	0.909679
189	0.463768	0.73184	0.789436	0.867914	0.881964	0.883565	0.880249	0.88081	0.853825	0.806495	0.738826	0.735734	0.883565
190	0.481884	0.746003	0.797283	0.88132	0.898318	0.901555	0.897376	0.898139	0.868422	0.818273	0.750845	0.747074	0.901555
191	0.474638	0.758514	0.813762	0.898993	0.91524	0.917681	0.913662	0.914148	0.883993	0.83431	0.741892	0.761631	0.917681
192	0.485507	0.743632	0.793062	0.87934	0.897227	0.900616	0.895939	0.896727	0.866075	0.814999	0.746384	0.744441	0.900616
193	0.48913	0.757048	0.805934	0.8926	0.91075	0.91425	0.90988	0.910906	0.880324	0.830113	0.75607	0.758385	0.91425
194	0.481884	0.75383	0.80488	0.88884	0.905619	0.908926	0.905049	0.905836	0.877425	0.827481	0.749578	0.755669	0.908926
195	0.485507	0.759683	0.810461	0.895072	0.912934	0.916849	0.912539	0.913326	0.884113	0.833367	0.753652	0.76145	0.916849
196	0.485507	0.75838	0.810516	0.893638	0.910137	0.913145	0.909555	0.910442	0.881995	0.833351	0.762125	0.761419	0.913145
197	0.48913	0.717611	0.760864	0.844484	0.863772	0.869241	0.864293	0.865112	0.83623	0.785798	0.712937	0.718304	0.869241
198	0.48913	0.7474	0.796815	0.87921	0.896312	0.899893	0.896288	0.897253	0.868685	0.82055	0.718584	0.749822	0.899893
199	0.478261	0.7405	0.789134	0.873906	0.892023	0.896236	0.891821	0.892211	0.861712	0.81199	0.736516	0.741441	0.896236
200	0.481884	0.761882	0.813143	0.89778	0.915625	0.919502	0.915336	0.916182	0.885699	0.836592	0.766831	0.76448	0.919502
201	0.5	0.757936	0.801197	0.890194	0.910983	0.916946	0.912142	0.912947	0.881932	0.829266	0.768431	0.758318	0.916946
202	0.492754	0.763079	0.808855	0.895388	0.914664	0.920084	0.915896	0.916923	0.886971	0.83586	0.761347	0.764024	0.920084
203	0.48913	0.749012	0.795765	0.882865	0.902132	0.907072	0.90217	0.902742	0.871835	0.820667	0.731376	0.749828	0.907072
204	0.478261	0.748426	0.795987	0.880054	0.898956	0.904065	0.90008	0.900383	0.870068	0.820893	0.750301	0.750027	0.904065
205	0.48913	0.748376	0.794625	0.879058	0.898083	0.902822	0.898819	0.899507	0.870387	0.820625	0.736703	0.749845	0.902822
206	0.492754	0.745518	0.791265	0.873906	0.892752	0.898174	0.894481	0.895199	0.867147	0.817445	0.749344	0.747213	0.898174
207	0.5	0.740119	0.783239	0.870236	0.89072	0.896949	0.891958	0.892799	0.862086	0.81126	0.737439	0.741985	0.896949
208	0.485507	0.75825	0.807964	0.890291	0.908472	0.913349	0.909597	0.910199	0.881892	0.833063	0.754269	0.761232	0.913349
209	0.5	0.764787	0.809111	0.895621	0.915193	0.920791	0.916614	0.917802	0.888463	0.838314	0.746541	0.766656	0.920791
210	0.492754	0.737744	0.779871	0.865665	0.88527	0.890617	0.886317	0.886859	0.857042	0.808107	0.724225	0.738952	0.890617
211	0.492754	0.761206	0.80775	0.894933	0.914668	0.919846	0.915412	0.916051	0.885446	0.835498	0.752135	0.763898	0.919846
212	0.5	0.748052	0.7911	0.876722	0.897142	0.90307	0.898321	0.899355	0.869529	0.819861	0.74877	0.750126	0.90307
213	0.48913	0.754059	0.801487	0.885983	0.903847	0.908278	0.904952	0.905521	0.877345	0.829535	0.753355	0.758536	0.908278
214	0.496377	0.741285	0.785053	0.871998	0.890921	0.895604	0.89117	0.892172	0.862632	0.814174	0.746055	0.744632	0.895604
215	0.492754	0.76123	0.806836	0.88943	0.908407	0.91435	0.911167	0.911806	0.884403	0.835415	0.743141	0.764028	0.91435
216	0.503623	0.752713	0.79594	0.880586	0.90103	0.907206	0.902846	0.904079	0.875127	0.825591	0.750495	0.755415	0.907206
217	0.503623	0.744197	0.785656	0.871627	0.892049	0.898397	0.894027	0.894852	0.865784	0.816688	0.741863	0.747272	0.898397
218	0.503623	0.760283	0.802898	0.888456	0.908109	0.914192	0.910516	0.911461	0.883457	0.834593	0.771028	0.76375	0.914192
219	0.496377	0.748908	0.790905	0.878158	0.897927	0.903875	0.899984	0.900423	0.871299	0.822864	0.749858	0.752726	0.903875
220	0.48913	0.771093	0.818155	0.900471	0.918853	0.924617	0.921762	0.922323	0.895955	0.848296	0.764544	0.775984	0.924617
221	0.503623	0.753356	0.793399	0.881996	0.903127	0.910043	0.9054	0.90598	0.876413	0.825752	0.75204	0.75549	0.910043
222	0.496377	0.757906	0.800681	0.885812	0.905947	0.912655	0.909103	0.909496	0.881359	0.831871	0.742535	0.761178	0.912655
223	0.507246	0.764525	0.80661	0.893443	0.912989	0.918517	0.914957	0.915961	0.888391	0.840245	0.771752	0.769196	0.918517
224	0.478261	0.745388	0.790507	0.874025	0.892147	0.89699	0.893703	0.893549	0.865041	0.819902	0.735911	0.749894	0.89699
225	0.496377	0.765468	0.808247	0.894498	0.914287	0.920898	0.917193	0.917831	0.890161	0.841224	0.760808	0.769563	0.920898
226	0.5	0.745614	0.78745	0.871707	0.89173	0.898187	0.894288	0.895005	0.867261	0.819546	0.748181	0.750037	0.898187
227	0.503623	0.759507	0.801435	0.885158	0.904966	0.911423	0.908013	0.908923	0.881542	0.83423	0.757032	0.763763	0.911423
228	0.5	0.770668	0.813371	0.899464	0.918452	0.924288	0.920979	0.921624	0.893885	0.846963	0.745825	0.775338	0.924288
229	0.503623	0.751221	0.792106	0.877789	0.898618	0.905174	0.901216	0.901764	0.872903	0.825033	0.744727	0.755219	0.905174
230	0.503623	0.74449	0.783058	0.868482	0.890246	0.898615	0.894335	0.894859	0.865529	0.816329	0.746602	0.747256	0.898615
231	0.514493	0.744044	0.780479	0.866618	0.887283	0.89423	0.890523	0.891668	0.863598	0.815929	0.74075	0.747374	0.89423
232	0.503623	0.758856	0.800021	0.88648	0.906911	0.913491	0.909737	0.910431	0.881847	0.834178	0.738543	0.763509	0.913491
233	0.507246	0.765335	0.805345	0.888584	0.909323	0.91727	0.914148	0.914909	0.88729	0.839842	0.772716	0.76899	0.91727
234	0.48913	0.769731	0.813626	0.898636	0.917598	0.923711	0.920594	0.920685	0.894295	0.847856	0.77078	0.775627	0.923711
235	0.514493	0.743857	0.780359	0.867665	0.889992	0.897898	0.893269	0.894179	0.864684	0.815813	0.740407	0.747424	0.897898
236	0.5	0.768376	0.811818	0.895109	0.913991	0.920196	0.917464	0.918078	0.892153	0.846675	0.754153	0.775222	0.920196
237	0.507246	0.764895	0.803699	0.890613	0.911569	0.91924	0.915695	0.916255	0.887861	0.839882	0.761333	0.769186	0.91924
238	0.514493	0.743318	0.779951	0.865617	0.886748	0.894262	0.890371	0.891208	0.862879	0.815717	0.726965	0.747431	0.894262
239	0.514493	0.75986	0.796913	0.884442	0.907187	0.91588	0.911519	0.912136	0.882266	0.833208	0.760727	0.763467	0.91588
240	0.51087	0.761769	0.800533	0.88605	0.906802	0.914397	0.910925	0.911631	0.884558	0.836526	0.762413	0.766268	0.914397
241	0.521739	0.745976	0.780082	0.866816	0.889894	0.898902	0.894691	0.895802	0.866937	0.818298	0.749086	0.75003	0.898902
242	0.514493	0.742435	0.778049	0.863162	0.88422	0.892006	0.888587	0.889346	0.861957	0.815526	0.749107	0.747246	0.892006
243	0.521739	0.739509	0.771856	0.858816	0.882535	0.89261	0.88785	0.888573	0.859387	0.809882	0.742285	0.74229	0.89261
244	0.514493	0.757769	0.795442	0.882368	0.904409	0.913084	0.909019	0.909824	0.881602	0.833273	0.76386	0.763513	0.913084
245	0.514493	0.774492	0.811963	0.898613	0.919798	0.927773	0.924635	0.925417	0.897898	0.851387	0.770384	0.780151	0.927773
246	0.514493	0.757314	0.795524	0.880041	0.901622	0.909784	0.906085	0.907102	0.879207	0.832985	0.773496	0.763353	0.909784
247	0.507246	0.746299	0.783426	0.867215	0.887874	0.895472	0.892366	0.892755	0.865987	0.821395	0.73609	0.752679	0.895472
248	0.518116	0.763752	0.798387	0.887494	0.910118	0.91872	0.914723	0.915619	0.886757	0.838728	0.760197	0.768928	0.91872
249	0.514493	0.75757	0.794876	0.881704	0.903887	0.912232	0.908287	0.908699	0.88018	0.833009	0.735052	0.763444	0.912232
250	0.521739	0.737551	0.76972	0.856764	0.879127	0.888185	0.884165	0.884922	0.856424	0.809671	0.736757	0.74244	0.888185
251	0.51087	0.742978	0.781849	0.865118	0.886072	0.893903	0.890399	0.890771	0.863361	0.818271	0.737756	0.750151	0.893903
252	0.514493	0.757274	0.794145	0.880618	0.902207	0.910083	0.906345	0.906678	0.878409	0.832812	0.763425	0.76346	0.910083
253	0.514493	0.765106	0.800877	0.889589	0.91162	0.920493	0.917047	0.917437	0.889712	0.842028	0.761638	0.771756	0.920493
254	0.518116	0.763762	0.798729	0.885316	0.908672	0.918638	0.914926	0.915411	0.887041	0.838575	0.777186	0.768783	0.918638
255	0.518116	0.754393	0.787775	0.87655	0.899739	0.908872	0.904957	0.905411	0.876533	0.829644	0.74111	0.760722	0.908872
256	0.525362	0.75728	0.790456	0.876354	0.899143	0.909228	0.905881	0.906777	0.87938	0.832089	0.742635	0.763104	0.909228
257	0.525362	0.726847	0.758178	0.84198	0.863889	0.872747	0.869005	0.870018	0.842598	0.798383	0.713899	0.73234	0.872747
258	0.525362	0.772792	0.806009	0.892851	0.914653	0.923639	0.920794	0.921889	0.895587	0.849932	0.758383	0.779516	0.923639
259	0.532609	0.75208	0.782763	0.869835	0.893618	0.903724	0.89989	0.900987	0.873069	0.825867	0.755326	0.757781	0.903724
260	0.51087	0.766702	0.802821	0.887929	0.909913	0.919584	0.916599	0.916955	0.890517	0.845066	0.749689	0.774632	0.919584
261	0.532609	0.760261	0.789896	0.878411	0.901319	0.911164	0.907853	0.90902	0.880775	0.834275	0.762723	0.765648	0.911164
262	0.536232	0.757628	0.786264	0.874404	0.898746	0.909649	0.90582	0.907122	0.878768	0.831322	0.762765	0.762817	0.909649
263	0.528986	0.746271	0.776245	0.862696	0.885159	0.894508	0.891259	0.892175	0.865255	0.820282	0.748208	0.752692	0.894508
264	0.532609	0.745636	0.773073	0.858621	0.883183	0.895253	0.891523	0.89248	0.864831	0.817209	0.733407	0.749919	0.895253
265	0.521739	0.767479	0.799414	0.884893	0.907417	0.917555	0.914793	0.915374	0.889486	0.843926	0.765841	0.774154	0.917555
266	0.532609	0.760784	0.789983	0.877244	0.902213	0.914324	0.910307	0.911232	0.882983	0.834354	0.737978	0.765561	0.914324
267	0.525362	0.772741	0.805191	0.892537	0.915415	0.925809	0.922792	0.923328	0.896557	0.849719	0.765945	0.779553	0.925809
268	0.528986	0.738079	0.76753	0.853179	0.876049	0.885868	0.882448	0.883263	0.856623	0.811808	0.718156	0.744917	0.885868
269	0.539855	0.769975	0.798212	0.885785	0.909707	0.921122	0.918138	0.919491	0.89238	0.845267	0.759281	0.776082	0.921122
270	0.539855	0.754539	0.781541	0.868923	0.893181	0.905005	0.901684	0.902819	0.875119	0.828053	0.754167	0.760404	0.905005
271	0.532609	0.750662	0.778659	0.866686	0.890127	0.900089	0.896706	0.897468	0.870756	0.825461	0.754282	0.757612	0.900089
272	0.536232	0.763512	0.79174	0.880943	0.904744	0.915423	0.912123	0.913131	0.88595	0.839576	0.754545	0.77082	0.915423
273	0.518116	0.744425	0.775346	0.861614	0.883746	0.892807	0.889498	0.88979	0.863383	0.820444	0.750644	0.752949	0.892807
274	0.536232	0.749168	0.776739	0.86274	0.886731	0.898244	0.894794	0.89563	0.868561	0.822481	0.739702	0.755329	0.898244
275	0.525362	0.748115	0.777491	0.864043	0.888447	0.899607	0.896049	0.896432	0.869042	0.822911	0.742739	0.755128	0.899607
276	0.539855	0.730602	0.756846	0.842584	0.865712	0.87562	0.872605	0.873717	0.847139	0.803318	0.732184	0.737672	0.87562
277	0.543478	0.766316	0.792289	0.879176	0.902906	0.914759	0.912116	0.913435	0.887324	0.841835	0.773729	0.773189	0.914759
278	0.539855	0.761414	0.7874	0.875046	0.899112	0.910301	0.907256	0.908501	0.882105	0.836392	0.754468	0.767945	0.910301
279	0.525362	0.769935	0.801188	0.888473	0.911412	0.920896	0.918146	0.918598	0.891934	0.849141	0.778711	0.779431	0.920896
280	0.528986	0.767684	0.798098	0.882993	0.905187	0.915015	0.912566	0.913321	0.888777	0.845902	0.7596	0.776642	0.915015
281	0.536232	0.76399	0.791106	0.87741	0.900499	0.911863	0.909273	0.910079	0.884521	0.839423	0.757437	0.770846	0.911863
282	0.528986	0.775215	0.804304	0.890895	0.913565	0.924085	0.92207	0.922676	0.897694	0.854711	0.783604	0.784947	0.924085
283	0.539855	0.75923	0.785929	0.874705	0.898148	0.908398	0.9054	0.90635	0.88014	0.836276	0.763134	0.768148	0.908398
284	0.539855	0.753683	0.778933	0.864393	0.888849	0.901628	0.898774	0.89979	0.873741	0.827809	0.756791	0.760181	0.901628
285	0.543478	0.773648	0.799958	0.886622	0.911353	0.923331	0.920669	0.921898	0.896075	0.850378	0.768116	0.781206	0.923331
286	0.543478	0.765826	0.790548	0.879691	0.904309	0.916395	0.913377	0.914331	0.88709	0.841602	0.775784	0.7732	0.916395
287	0.547101	0.770589	0.796041	0.884465	0.90963	0.921949	0.918911	0.920038	0.892632	0.84716	0.77579	0.778359	0.921949
288	0.532609	0.764803	0.791927	0.877245	0.900346	0.911646	0.909652	0.910301	0.885078	0.842319	0.768001	0.773748	0.911646
289	0.536232	0.769687	0.797378	0.885054	0.9093	0.920998	0.918283	0.918903	0.892609	0.847858	0.773566	0.77891	0.920998
290	0.536232	0.770197	0.796433	0.883028	0.906887	0.919078	0.916724	0.917376	0.892408	0.847977	0.779485	0.778955	0.919078
291	0.532609	0.748609	0.775737	0.861451	0.884799	0.895949	0.892945	0.893459	0.868234	0.825081	0.740568	0.757757	0.895949
292	0.539855	0.767475	0.792497	0.879852	0.903505	0.915476	0.913287	0.914056	0.888641	0.844661	0.764304	0.775943	0.915476
293	0.536232	0.74753	0.771685	0.859122	0.883994	0.896984	0.893712	0.894178	0.867271	0.822002	0.758879	0.75524	0.896984
294	0.539855	0.7742	0.800052	0.886125	0.90984	0.922032	0.92003	0.921006	0.897116	0.853456	0.771393	0.784252	0.922032
295	0.547101	0.762636	0.786687	0.875079	0.900914	0.914552	0.911161	0.912023	0.884509	0.838254	0.775109	0.770356	0.914552
296	0.554348	0.729049	0.749886	0.834395	0.8603	0.874303	0.870851	0.872108	0.845248	0.800132	0.718474	0.735569	0.874303
297	0.547101	0.761895	0.785771	0.871509	0.896739	0.909878	0.907536	0.908704	0.883055	0.838237	0.747413	0.770509	0.909878
298	0.532609	0.779541	0.805741	0.89386	0.917253	0.928625	0.926567	0.926851	0.902436	0.860193	0.787924	0.790359	0.928625
299	0.536232	0.745546	0.770281	0.856312	0.880672	0.892741	0.889899	0.890374	0.864741	0.821797	0.756317	0.7551	0.892741
300	0.554348	0.771411	0.792887	0.882511	0.907761	0.920689	0.91814	0.919375	0.893479	0.849033	0.752259	0.780724	0.920689
301	0.550725	0.775013	0.797689	0.885077	0.910366	0.924015	0.921676	0.922834	0.896905	0.852169	0.758127	0.783454	0.924015
302	0.539855	0.758941	0.783157	0.86879	0.893433	0.906297	0.903913	0.904402	0.878693	0.835637	0.73202	0.767908	0.906297
303	0.547101	0.738829	0.760571	0.845434	0.869601	0.882454	0.880044	0.880787	0.855728	0.813153	0.735587	0.747426	0.882454
304	0.557971	0.746069	0.766195	0.853336	0.878206	0.891377	0.888725	0.889983	0.863668	0.820769	0.75063	0.755002	0.891377
305	0.554348	0.764159	0.7852	0.870857	0.896501	0.910578	0.908467	0.909786	0.884581	0.840163	0.769938	0.772698	0.910578
306	0.554348	0.771508	0.791998	0.881062	0.906646	0.919696	0.917205	0.91836	0.892212	0.848773	0.766416	0.780588	0.919696
307	0.550725	0.765151	0.787759	0.874029	0.898171	0.910494	0.908516	0.909509	0.885491	0.8432	0.760539	0.775394	0.910494
308	0.543478	0.770257	0.795139	0.881687	0.906397	0.919259	0.916816	0.917407	0.891997	0.849759	0.770191	0.781254	0.919259
309	0.557971	0.761313	0.780307	0.869076	0.895343	0.910083	0.907307	0.908346	0.881343	0.83705	0.769354	0.770038	0.910083
310	0.543478	0.762434	0.786061	0.872701	0.897406	0.909834	0.907641	0.908103	0.882853	0.840952	0.750888	0.773287	0.909834
311	0.547101	0.783278	0.805915	0.893789	0.917837	0.929984	0.928287	0.928966	0.905594	0.864132	0.789104	0.794733	0.929984
312	0.554348	0.762789	0.784674	0.870062	0.895369	0.909238	0.90673	0.908006	0.882736	0.840064	0.773346	0.772825	0.909238
313	0.543478	0.754642	0.776805	0.864652	0.891076	0.904994	0.901672	0.902091	0.875215	0.832153	0.736695	0.765244	0.904994
314	0.554348	0.755014	0.775438	0.861326	0.886117	0.899475	0.897321	0.898303	0.873448	0.831574	0.764941	0.76493	0.899475
315	0.550725	0.772353	0.793441	0.882202	0.907673	0.921519	0.919447	0.920192	0.895011	0.851757	0.777447	0.783552	0.921519
316	0.554348	0.755224	0.775178	0.861227	0.886949	0.900866	0.898526	0.899678	0.874214	0.831468	0.765712	0.76486	0.900866
317	0.561594	0.772924	0.790789	0.879822	0.905962	0.920847	0.918771	0.919954	0.894685	0.850744	0.780195	0.782751	0.920847
318	0.554348	0.777849	0.798185	0.885548	0.911042	0.925058	0.923167	0.92414	0.899472	0.857194	0.78634	0.788776	0.925058
319	0.554348	0.764028	0.77958	0.868488	0.895786	0.912211	0.909587	0.910421	0.884399	0.839941	0.778533	0.772741	0.912211
320	0.543478	0.770979	0.795003	0.880828	0.908138	0.9234	0.920676	0.920791	0.893524	0.849492	0.778003	0.781132	0.9234
321	0.554348	0.75617	0.776248	0.861852	0.889417	0.906453	0.903346	0.904208	0.876952	0.831549	0.736734	0.764957	0.906453
322	0.557971	0.77479	0.792302	0.880215	0.90535	0.919483	0.918115	0.919044	0.895738	0.853821	0.767773	0.785569	0.919483
323	0.554348	0.762289	0.782973	0.867902	0.894098	0.909286	0.906888	0.907579	0.882744	0.839872	0.770614	0.772696	0.909286
324	0.557971	0.774742	0.793418	0.880987	0.906402	0.920662	0.918998	0.919783	0.894983	0.853505	0.782561	0.78567	0.920662
325	0.561594	0.787888	0.804877	0.894732	0.920758	0.93571	0.933949	0.935082	0.910886	0.868012	0.790258	0.79886	0.93571
326	0.554348	0.769372	0.786975	0.874559	0.900534	0.915808	0.914149	0.914898	0.890725	0.848398	0.784649	0.780412	0.915808
327	0.557971	0.775727	0.794963	0.881279	0.907818	0.923058	0.921184	0.922141	0.896774	0.853638	0.784323	0.785659	0.923058
328	0.554348	0.769037	0.788328	0.874473	0.900879	0.916536	0.91454	0.915313	0.890554	0.848167	0.77161	0.780585	0.916536
329	0.565217	0.769488	0.7856	0.873807	0.900515	0.916344	0.914278	0.915481	0.890137	0.847277	0.76816	0.780046	0.916344
330	0.565217	0.760894	0.777949	0.864564	0.891302	0.906599	0.904406	0.905557	0.880427	0.83875	0.762779	0.772239	0.906599
331	0.561594	0.771461	0.788812	0.876495	0.90312	0.918654	0.916578	0.917549	0.892456	0.850205	0.774519	0.782931	0.918654
332	0.565217	0.761393	0.779488	0.864516	0.890897	0.907061	0.904866	0.905986	0.88116	0.838725	0.751482	0.772238	0.907061
333	0.565217	0.77642	0.793984	0.880706	0.907268	0.923043	0.92112	0.922174	0.897884	0.855621	0.783435	0.787893	0.923043
334	0.565217	0.768458	0.784452	0.871594	0.8984	0.914219	0.912527	0.913639	0.889636	0.84706	0.761758	0.780041	0.914219
335	0.568841	0.751351	0.766259	0.852669	0.879216	0.894866	0.892625	0.893832	0.86902	0.827482	0.745726	0.762243	0.894866
336	0.565217	0.754877	0.771664	0.855445	0.882755	0.899949	0.897577	0.898768	0.873367	0.830453	0.765399	0.764747	0.899949
337	0.565217	0.761185	0.777461	0.862655	0.889207	0.905218	0.903694	0.904746	0.88013	0.838664	0.742216	0.77229	0.905218
338	0.565217	0.75452	0.771013	0.856408	0.884863	0.903052	0.900592	0.901396	0.874792	0.830568	0.754546	0.764757	0.903052
339	0.572464	0.74905	0.763431	0.849858	0.877187	0.894231	0.891863	0.893079	0.867317	0.824596	0.757546	0.759527	0.894231
340	0.561594	0.787249	0.80311	0.8924	0.919066	0.934971	0.933254	0.934101	0.909381	0.86762	0.802694	0.798998	0.934971
341	0.572464	0.778801	0.792278	0.88043	0.907272	0.924091	0.922578	0.924086	0.89979	0.857579	0.787666	0.789978	0.924091
342	0.565217	0.767323	0.781806	0.870201	0.89671	0.912493	0.910743	0.911588	0.887592	0.846815	0.777272	0.779995	0.912493
343	0.572464	0.763137	0.777865	0.864568	0.892431	0.910224	0.907894	0.909444	0.883792	0.840836	0.768014	0.774578	0.910224
344	0.568841	0.766425	0.781817	0.865881	0.892995	0.910409	0.908907	0.91015	0.885467	0.84359	0.775528	0.777222	0.910409
345	0.576087	0.775675	0.788973	0.877055	0.904768	0.922385	0.920528	0.922098	0.896959	0.854334	0.770859	0.787239	0.922385
346	0.576087	0.752795	0.766554	0.853289	0.881537	0.899829	0.897536	0.899189	0.87299	0.82971	0.759662	0.764398	0.899829
347	0.561594	0.762474	0.779201	0.863087	0.890645	0.907976	0.906177	0.906951	0.882874	0.841372	0.753863	0.775079	0.907976
348	0.576087	0.767544	0.780279	0.867712	0.895801	0.913567	0.912013	0.913298	0.888407	0.845895	0.761597	0.779377	0.913567
349	0.57971	0.766079	0.777543	0.864956	0.892921	0.910639	0.908914	0.910454	0.885407	0.842779	0.760866	0.776694	0.910639
350	0.572464	0.762691	0.776824	0.863201	0.891002	0.908316	0.906648	0.907704	0.88241	0.840535	0.764371	0.77458	0.908316
351	0.572464	0.755168	0.768219	0.854169	0.882336	0.900232	0.898323	0.899452	0.873942	0.832409	0.758766	0.766958	0.900232
352	0.583333	0.769764	0.78129	0.86858	0.896722	0.915421	0.913723	0.915485	0.890468	0.847769	0.76759	0.781521	0.915485
353	0.568841	0.757638	0.770215	0.857613	0.886006	0.904223	0.901977	0.90268	0.877244	0.835286	0.769066	0.769657	0.904223
354	0.57971	0.787386	0.797647	0.885811	0.913905	0.932686	0.931737	0.933021	0.909765	0.86766	0.795979	0.800094	0.933021
355	0.57971	0.771703	0.785162	0.869516	0.898179	0.917206	0.915843	0.917226	0.892172	0.850688	0.782013	0.784317	0.917226
356	0.57971	0.770919	0.781048	0.869517	0.897505	0.915006	0.913574	0.914781	0.890861	0.850629	0.780894	0.784382	0.915006
357	0.583333	0.775588	0.785327	0.872249	0.899983	0.918343	0.917309	0.918884	0.895699	0.855766	0.789202	0.789396	0.918884
358	0.57971	0.748274	0.757969	0.843776	0.872162	0.890829	0.889198	0.890639	0.866201	0.826163	0.756609	0.762084	0.890829
359	0.586957	0.78106	0.791182	0.878059	0.907012	0.926445	0.925276	0.926914	0.902882	0.861031	0.791919	0.794085	0.926914
360	0.576087	0.774393	0.785939	0.871287	0.899895	0.919205	0.917742	0.918638	0.894047	0.853565	0.776047	0.787241	0.919205
361	0.576087	0.78026	0.791192	0.878344	0.90624	0.924991	0.924132	0.92492	0.901663	0.862059	0.773403	0.795084	0.924991
362	0.57971	0.771198	0.781729	0.867145	0.896187	0.916147	0.914879	0.915961	0.891314	0.85047	0.78104	0.784236	0.916147
363	0.583333	0.760412	0.769077	0.855057	0.883528	0.902387	0.901351	0.902498	0.878169	0.838883	0.762673	0.773957	0.902498
364	0.594203	0.78302	0.791438	0.877346	0.906917	0.928232	0.927239	0.929276	0.904922	0.862844	0.772229	0.796034	0.929276
365	0.586957	0.77228	0.782094	0.86586	0.894855	0.915545	0.914725	0.91609	0.892367	0.852285	0.769004	0.786522	0.91609
366	0.594203	0.774535	0.781251	0.867338	0.896805	0.918213	0.917383	0.919268	0.895176	0.854322	0.787604	0.788462	0.919268
367	0.597826	0.786745	0.790821	0.879238	0.908064	0.929114	0.928749	0.930614	0.907841	0.86774	0.793386	0.800904	0.930614
368	0.597826	0.778137	0.782402	0.870182	0.899108	0.919662	0.919301	0.92127	0.898632	0.859148	0.79326	0.793208	0.92127
369	0.59058	0.783593	0.790153	0.876371	0.90503	0.925396	0.925054	0.926427	0.904812	0.865569	0.807183	0.79894	0.926427
370	0.59058	0.776187	0.781272	0.86769	0.897121	0.918575	0.918256	0.919722	0.896706	0.857146	0.793682	0.791164	0.919722
371	0.601449	0.775482	0.779426	0.866908	0.89729	0.919862	0.919079	0.920958	0.89653	0.856095	0.790413	0.790451	0.920958
372	0.594203	0.766583	0.770906	0.85688	0.886673	0.908761	0.907805	0.909062	0.885561	0.845782	0.770801	0.781068	0.909062
373	0.605072	0.773446	0.777874	0.862565	0.892924	0.916366	0.915792	0.917823	0.893449	0.852748	0.7847	0.787837	0.917823
374	0.601449	0.774485	0.777993	0.864064	0.893788	0.916079	0.915723	0.91744	0.894673	0.8557	0.794212	0.790457	0.91744
375	0.601449	0.775357	0.77952	0.864754	0.895175	0.917711	0.917278	0.919001	0.895351	0.855789	0.782477	0.79046	0.919001
376	0.615942	0.758214	0.7604	0.844077	0.874828	0.898912	0.898241	0.901004	0.876746	0.836177	0.750392	0.772852	0.901004
377	0.608696	0.762719	0.764567	0.85007	0.880573	0.903853	0.903097	0.905396	0.881395	0.841851	0.768438	0.77789	0.905396
378	0.608696	0.755239	0.757197	0.841467	0.871653	0.894638	0.894085	0.896237	0.872762	0.833945	0.763224	0.770588	0.896237
379	0.605072	0.778727	0.779924	0.867192	0.89663	0.918726	0.91879	0.920249	0.898408	0.860574	0.790954	0.795197	0.920249
380	0.605072	0.771259	0.772381	0.857577	0.887659	0.910754	0.910871	0.912663	0.89024	0.852333	0.778743	0.787888	0.912663
381	0.615942	0.750683	0.751066	0.834865	0.866026	0.890982	0.890192	0.892459	0.867496	0.828311	0.7447	0.765774	0.892459
382	0.608696	0.783466	0.783492	0.869381	0.899901	0.923405	0.923644	0.925456	0.903112	0.865232	0.799148	0.800056	0.925456
383	0.601449	0.779028	0.780683	0.867119	0.897795	0.921583	0.921627	0.922907	0.899984	0.86323	0.783623	0.798052	0.922907
384	0.615942	0.770272	0.769433	0.851565	0.88288	0.909013	0.909509	0.911615	0.888651	0.85081	0.777301	0.786988	0.911615
385	0.626812	0.756132	0.753581	0.835116	0.866554	0.893473	0.893992	0.896646	0.873275	0.834703	0.75625	0.772281	0.896646
386	0.619565	0.759642	0.7573	0.84042	0.870984	0.896403	0.896921	0.899068	0.876611	0.840131	0.764203	0.777232	0.899068
387	0.619565	0.78827	0.784425	0.870538	0.901695	0.927905	0.928822	0.930658	0.908954	0.871675	0.804814	0.806604	0.930658
388	0.623188	0.770781	0.765971	0.850629	0.881652	0.906948	0.90783	0.910059	0.888922	0.852573	0.781626	0.788905	0.910059
389	0.619565	0.765286	0.762161	0.846553	0.878551	0.904713	0.90512	0.906814	0.883807	0.847592	0.777782	0.784587	0.906814
390	0.626812	0.782547	0.777118	0.861889	0.893836	0.920906	0.921965	0.92441	0.902355	0.865123	0.775725	0.801016	0.92441
391	0.623188	0.791276	0.787856	0.872999	0.905773	0.933727	0.934538	0.936867	0.913719	0.876402	0.789769	0.811296	0.936867
392	0.623188	0.763945	0.759878	0.843058	0.875261	0.9035	0.903884	0.905986	0.88252	0.844683	0.779503	0.781925	0.905986
393	0.630435	0.78604	0.780592	0.864598	0.897058	0.924923	0.926158	0.928733	0.906887	0.869977	0.806454	0.805654	0.928733
394	0.623188	0.776117	0.769771	0.85516	0.88693	0.91295	0.913802	0.91568	0.894421	0.859957	0.790858	0.796425	0.91568
395	0.637681	0.760691	0.754712	0.836151	0.868384	0.896658	0.897625	0.900627	0.87796	0.84084	0.767423	0.778697	0.900627
396	0.637681	0.780337	0.77174	0.85627	0.888065	0.915185	0.916822	0.919552	0.899417	0.863626	0.798821	0.800063	0.919552
397	0.634058	0.769787	0.764598	0.846346	0.878741	0.907797	0.908935	0.911816	0.88856	0.851143	0.780776	0.788316	0.911816
398	0.634058	0.768016	0.760459	0.843088	0.875464	0.903284	0.904617	0.906923	0.885705	0.850715	0.781861	0.788245	0.906923
399	0.641304	0.79077	0.779741	0.865541	0.89829	0.926627	0.928619	0.931281	0.910874	0.876138	0.802621	0.811959	0.931281
400	0.644928	0.788484	0.778952	0.862114	0.895591	0.925438	0.927513	0.930667	0.909391	0.872952	0.806563	0.809081	0.930667
401	0.641304	0.776783	0.767766	0.850101	0.882686	0.911957	0.913784	0.916731	0.89545	0.860092	0.779512	0.797302	0.916731
402	0.644928	0.788047	0.778252	0.860968	0.894198	0.924294	0.926336	0.929311	0.908087	0.872688	0.798216	0.809053	0.929311
403	0.644928	0.779905	0.767534	0.851779	0.884847	0.914356	0.916589	0.919415	0.898893	0.864679	0.781376	0.801837	0.919415
404	0.641304	0.789354	0.777549	0.86167	0.895069	0.924709	0.926995	0.929349	0.909459	0.8756	0.788593	0.811942	0.929349
405	0.652174	0.788994	0.776871	0.85938	0.893109	0.923464	0.92576	0.929178	0.908839	0.874219	0.799111	0.810842	0.929178
406	0.655797	0.778859	0.767068	0.848351	0.882095	0.912755	0.915047	0.918708	0.89803	0.863421	0.788394	0.80089	0.918708
407	0.637681	0.776296	0.764682	0.849214	0.882275	0.911634	0.913538	0.915418	0.894976	0.862702	0.79114	0.800065	0.915418
408	0.648551	0.770573	0.759764	0.839369	0.872781	0.903939	0.906021	0.909015	0.88807	0.853887	0.785963	0.791974	0.909015
409	0.655797	0.77891	0.766769	0.848739	0.882662	0.914669	0.916911	0.920285	0.898203	0.863254	0.800908	0.800865	0.920285
410	0.652174	0.773881	0.763189	0.844359	0.878741	0.911473	0.913431	0.916685	0.894012	0.858568	0.781089	0.796282	0.916685
411	0.648551	0.768465	0.753158	0.837562	0.870843	0.900995	0.903275	0.905846	0.88588	0.853737	0.77631	0.792028	0.905846
412	0.663043	0.773322	0.760948	0.840492	0.875172	0.907639	0.910165	0.914128	0.892611	0.857412	0.785015	0.795651	0.914128
413	0.663043	0.794051	0.781319	0.862311	0.896778	0.929224	0.932006	0.935991	0.915136	0.880254	0.81016	0.816926	0.935991
414	0.663043	0.761065	0.74959	0.826632	0.860689	0.893676	0.895954	0.900078	0.877625	0.842762	0.778017	0.782002	0.900078
415	0.652174	0.780235	0.767013	0.849331	0.883998	0.916161	0.918232	0.921213	0.899603	0.865911	0.766174	0.803616	0.921213
416	0.652174	0.779845	0.764464	0.847974	0.882494	0.914761	0.917253	0.919912	0.899176	0.865995	0.798058	0.803576	0.919912
417	0.65942	0.782911	0.77014	0.849941	0.884519	0.917075	0.919822	0.923406	0.902007	0.867578	0.792318	0.805377	0.923406
418	0.655797	0.784686	0.76947	0.852324	0.88661	0.918734	0.921226	0.92428	0.903683	0.870557	0.787424	0.807923	0.92428
419	0.663043	0.786149	0.770948	0.852118	0.886382	0.918889	0.921857	0.925579	0.905822	0.872191	0.789148	0.809823	0.925579
420	0.666667	0.777931	0.766391	0.843111	0.877812	0.911886	0.914696	0.918995	0.897002	0.861792	0.7943	0.800059	0.918995
421	0.663043	0.771869	0.757425	0.837929	0.872046	0.904877	0.907384	0.911068	0.890643	0.857071	0.775669	0.795609	0.911068
422	0.655797	0.782336	0.764656	0.849608	0.883852	0.915333	0.917964	0.920768	0.90166	0.870379	0.801936	0.808064	0.920768
423	0.663043	0.778201	0.760576	0.842725	0.876931	0.909049	0.912203	0.915432	0.896415	0.86438	0.785203	0.80276	0.915432
424	0.67029	0.768377	0.755904	0.831438	0.866453	0.901685	0.904508	0.908979	0.886413	0.851368	0.770632	0.790647	0.908979
425	0.655797	0.775311	0.75917	0.841113	0.876696	0.910256	0.912983	0.915713	0.894338	0.862434	0.802707	0.800951	0.915713
426	0.666667	0.781321	0.763043	0.845545	0.880258	0.913346	0.91668	0.920123	0.900641	0.868823	0.792925	0.806979	0.920123
427	0.67029	0.77995	0.763848	0.842997	0.878486	0.912757	0.915934	0.920064	0.899071	0.865914	0.791161	0.804289	0.920064
428	0.67029	0.786042	0.768416	0.848508	0.883583	0.917624	0.920936	0.924871	0.90544	0.873327	0.809626	0.811331	0.924871
429	0.67029	0.785944	0.769029	0.848997	0.884535	0.919078	0.92243	0.92627	0.905787	0.873436	0.791552	0.811336	0.92627
430	0.663043	0.783003	0.764173	0.84662	0.882065	0.91608	0.919459	0.922645	0.902874	0.871515	0.809541	0.809885	0.922645
431	0.666667	0.786938	0.769431	0.850696	0.886832	0.921906	0.925341	0.928964	0.908638	0.876184	0.801636	0.814136	0.928964
432	0.673913	0.776896	0.759512	0.838305	0.87419	0.909719	0.913121	0.91736	0.896087	0.862874	0.77646	0.801689	0.91736
433	0.673913	0.776687	0.759269	0.837344	0.872823	0.907503	0.911048	0.915019	0.895172	0.862821	0.787212	0.801716	0.915019
434	0.666667	0.780025	0.760547	0.842508	0.877753	0.912007	0.915492	0.918755	0.899198	0.868353	0.802657	0.806978	0.918755
435	0.67029	0.790457	0.767742	0.851832	0.886882	0.919618	0.92326	0.926194	0.909639	0.880676	0.814804	0.818533	0.926194
436	0.677536	0.787483	0.770766	0.847064	0.883063	0.919808	0.923907	0.928585	0.907798	0.874697	0.802383	0.813152	0.928585
437	0.681159	0.790975	0.772544	0.850495	0.887422	0.923921	0.92785	0.932359	0.911697	0.879167	0.813563	0.817391	0.932359
438	0.673913	0.782445	0.763312	0.842158	0.878034	0.914141	0.918153	0.92215	0.90195	0.870091	0.778358	0.808729	0.92215
439	0.681159	0.797495	0.778068	0.856468	0.893173	0.92985	0.933912	0.938613	0.918974	0.886945	0.787368	0.824599	0.938613
440	0.67029	0.790788	0.773412	0.850883	0.887468	0.924057	0.928158	0.931741	0.9117	0.880355	0.795444	0.818361	0.931741
441	0.681159	0.783844	0.767883	0.842799	0.879384	0.917717	0.921992	0.926803	0.90453	0.871529	0.806657	0.810308	0.926803
442	0.688406	0.773334	0.757441	0.829557	0.865462	0.903332	0.907618	0.913028	0.892008	0.858586	0.791893	0.798375	0.913028
443	0.684783	0.768413	0.749638	0.825228	0.861145	0.897858	0.901565	0.90639	0.885918	0.853956	0.77661	0.794129	0.90639
444	0.684783	0.76863	0.752562	0.824978	0.86165	0.899728	0.903922	0.909089	0.887051	0.853873	0.778766	0.794165	0.909089
445	0.677536	0.785482	0.767199	0.84388	0.880597	0.918426	0.922633	0.926747	0.906187	0.874392	0.785897	0.812994	0.926747
446	0.677536	0.790879	0.767504	0.848643	0.885004	0.921382	0.925862	0.929371	0.911945	0.881774	0.805421	0.820212	0.929371
447	0.688406	0.778479	0.761104	0.833449	0.869723	0.907696	0.9123	0.917672	0.897878	0.865501	0.803571	0.805065	0.917672
448	0.684783	0.79396	0.772663	0.850232	0.887144	0.924668	0.929248	0.933769	0.914041	0.88327	0.823928	0.82172	0.933769
449	0.695652	0.778987	0.759775	0.832429	0.869808	0.908858	0.913613	0.918989	0.898593	0.866954	0.78564	0.806801	0.918989
450	0.692029	0.786694	0.761647	0.840222	0.877392	0.914534	0.91946	0.923886	0.906385	0.877005	0.811842	0.816187	0.923886
451	0.688406	0.797104	0.774455	0.850976	0.888833	0.927381	0.932519	0.937108	0.918201	0.887596	0.813265	0.826011	0.937108
452	0.688406	0.796641	0.772186	0.850611	0.887922	0.92613	0.931157	0.93545	0.91707	0.887508	0.790388	0.825998	0.93545
453	0.695652	0.790647	0.768358	0.844225	0.882162	0.92083	0.925887	0.931244	0.911957	0.881449	0.801428	0.820448	0.931244
454	0.695652	0.772045	0.750096	0.823355	0.861032	0.899299	0.904233	0.909509	0.889933	0.859379	0.766344	0.800008	0.909509
455	0.692029	0.793079	0.768679	0.845847	0.883892	0.922354	0.927585	0.932257	0.914083	0.884425	0.809455	0.823322	0.932257
456	0.692029	0.786605	0.761166	0.838719	0.876244	0.913983	0.919221	0.92364	0.905772	0.876686	0.806157	0.816364	0.92364
457	0.699275	0.776002	0.754304	0.826585	0.864434	0.903542	0.908577	0.914014	0.894287	0.863836	0.803457	0.804255	0.914014
458	0.699275	0.782474	0.761157	0.833821	0.872156	0.912206	0.91689	0.922745	0.901814	0.870865	0.788133	0.810969	0.922745
459	0.702899	0.792809	0.768872	0.842603	0.881014	0.920733	0.926062	0.931603	0.912561	0.882646	0.816605	0.822071	0.931603
460	0.702899	0.785204	0.764043	0.83572	0.874197	0.91524	0.920709	0.926594	0.906134	0.875309	0.808105	0.815113	0.926594
461	0.695652	0.801544	0.771348	0.852548	0.891341	0.92968	0.935031	0.939328	0.923323	0.896099	0.817371	0.834601	0.939328
462	0.692029	0.797279	0.768569	0.847893	0.886816	0.926404	0.931897	0.936111	0.919184	0.89143	0.797089	0.83038	0.936111
463	0.699275	0.793314	0.765849	0.842698	0.881169	0.92086	0.926582	0.931688	0.913555	0.885274	0.813074	0.824835	0.931688
464	0.706522	0.794299	0.766266	0.841674	0.881348	0.92095	0.92669	0.932246	0.915335	0.886795	0.813388	0.826165	0.932246
465	0.702899	0.78525	0.76416	0.834191	0.872796	0.914043	0.919926	0.92576	0.905233	0.874952	0.811984	0.815105	0.92576
466	0.702899	0.791389	0.769958	0.839696	0.878808	0.920864	0.926858	0.932816	0.912171	0.882229	0.797387	0.822244	0.932816
467	0.706522	0.76275	0.740064	0.808441	0.846983	0.888206	0.893777	0.899694	0.87954	0.850569	0.771374	0.792587	0.899694
468	0.706522	0.787317	0.762654	0.834158	0.873348	0.914734	0.921014	0.926866	0.907784	0.879057	0.786958	0.819473	0.926866
469	0.710145	0.798313	0.771053	0.84436	0.884024	0.925458	0.931715	0.937699	0.91979	0.891107	0.83303	0.830554	0.937699
470	0.706522	0.786762	0.764686	0.834717	0.874228	0.917131	0.923279	0.929316	0.908416	0.879097	0.798971	0.819241	0.929316
471	0.710145	0.791829	0.76609	0.837358	0.876813	0.918402	0.924532	0.930677	0.912363	0.883501	0.798959	0.823552	0.930677
472	0.702899	0.78834	0.761252	0.834856	0.874573	0.916115	0.922212	0.927349	0.909155	0.88187	0.815778	0.821937	0.927349
473	0.717391	0.775586	0.755524	0.818619	0.858342	0.90124	0.90764	0.914929	0.893868	0.863402	0.801042	0.804865	0.914929
474	0.713768	0.793363	0.76442	0.837676	0.878127	0.920253	0.926878	0.932707	0.914968	0.887647	0.802166	0.827751	0.932707
475	0.717391	0.799105	0.77195	0.841883	0.883012	0.925469	0.932078	0.938561	0.920141	0.892129	0.825778	0.831796	0.938561
476	0.717391	0.785712	0.762648	0.827986	0.869284	0.913296	0.920359	0.927123	0.90704	0.877436	0.81604	0.818134	0.927123
477	0.717391	0.785642	0.762031	0.828387	0.868956	0.912509	0.919152	0.926154	0.906466	0.877326	0.809382	0.818144	0.926154
478	0.721014	0.790493	0.766853	0.831632	0.872368	0.916744	0.923706	0.930965	0.911424	0.881687	0.800087	0.822435	0.930965
479	0.717391	0.790366	0.761791	0.832514	0.873255	0.916241	0.923148	0.929323	0.911832	0.884359	0.821965	0.825012	0.929323
480	0.721014	0.782472	0.756453	0.82383	0.864221	0.907629	0.91445	0.921216	0.902442	0.874404	0.812932	0.815535	0.921216
481	0.717391	0.775421	0.745573	0.815754	0.856419	0.898926	0.905636	0.911401	0.894938	0.869505	0.788969	0.811458	0.911401
482	0.721014	0.787605	0.759152	0.827012	0.868354	0.912162	0.919191	0.925628	0.907844	0.881116	0.823383	0.822279	0.925628
483	0.731884	0.787817	0.75988	0.823979	0.865975	0.910181	0.917631	0.925172	0.907109	0.879723	0.809433	0.821146	0.925172
484	0.717391	0.794073	0.763256	0.834692	0.876382	0.920796	0.928059	0.93373	0.916809	0.891171	0.821733	0.83187	0.93373
485	0.731884	0.792005	0.763805	0.827735	0.870436	0.915483	0.92316	0.930751	0.913394	0.886725	0.78899	0.827897	0.930751
486	0.731884	0.798366	0.771772	0.83437	0.877524	0.923501	0.931532	0.939243	0.92129	0.893879	0.815507	0.834685	0.939243
487	0.731884	0.79788	0.770826	0.833704	0.876788	0.923437	0.931449	0.93914	0.920894	0.893785	0.828825	0.834802	0.93914
488	0.731884	0.790503	0.758943	0.82453	0.867802	0.913389	0.921495	0.928662	0.911191	0.886289	0.808922	0.827859	0.928662
489	0.73913	0.791629	0.76108	0.82396	0.867889	0.913849	0.922159	0.930167	0.913435	0.887672	0.822056	0.829316	0.930167
490	0.742754	0.802987	0.772701	0.833822	0.878831	0.926125	0.9347	0.943151	0.924921	0.899166	0.822259	0.840158	0.943151
491	0.735507	0.799711	0.77116	0.833175	0.877753	0.925758	0.934427	0.942272	0.923936	0.89773	0.816074	0.839017	0.942272
492	0.73913	0.785485	0.759992	0.817067	0.861632	0.909077	0.917748	0.92622	0.907152	0.880463	0.801704	0.82265	0.92622
493	0.742754	0.780492	0.748944	0.810433	0.855369	0.902022	0.910494	0.918488	0.901367	0.877241	0.772779	0.820039	0.918488
494	0.742754	0.800141	0.768542	0.829606	0.874962	0.922654	0.931447	0.939537	0.923517	0.898713	0.835625	0.840081	0.939537
495	0.75	0.790684	0.76271	0.817712	0.86318	0.911709	0.920688	0.930204	0.911419	0.885586	0.82768	0.827926	0.930204
496	0.742754	0.798473	0.765147	0.827874	0.873739	0.922075	0.931261	0.939143	0.922734	0.898511	0.818068	0.840173	0.939143
497	0.753623	0.793767	0.768019	0.820203	0.866225	0.915529	0.925133	0.934783	0.916568	0.889892	0.812235	0.832092	0.934783
498	0.75	0.800508	0.769371	0.827716	0.874312	0.923297	0.932613	0.941321	0.924586	0.899806	0.813881	0.841349	0.941321
499	0.746377	0.790018	0.760777	0.818162	0.863887	0.912873	0.922274	0.931	0.91295	0.888183	0.815577	0.8306	0.931
500	0.75	0.800562	0.769809	0.827735	0.874203	0.923254	0.932643	0.941801	0.924845	0.899829	0.828575	0.841432	0.941801
501	0.75	0.783079	0.75761	0.809436	0.855592	0.905296	0.91464	0.924104	0.904227	0.878368	0.810612	0.821441	0.924104
502	0.75	0.787802	0.758333	0.813996	0.859916	0.908797	0.917956	0.92663	0.909262	0.885244	0.821804	0.82791	0.92663
503	0.75	0.80018	0.767443	0.825728	0.872686	0.921302	0.93069	0.939046	0.923139	0.899599	0.799183	0.841519	0.939046
504	0.75	0.800578	0.769463	0.82708	0.873859	0.923546	0.933021	0.94188	0.924313	0.899823	0.837543	0.841388	0.94188
505	0.753623	0.798302	0.767484	0.822688	0.869968	0.919177	0.928628	0.937775	0.921261	0.896777	0.812887	0.838672	0.937775
506	0.75	0.798371	0.76784	0.82525	0.872212	0.92243	0.932032	0.940911	0.923455	0.899367	0.836278	0.841364	0.940911
507	0.75	0.791734	0.760555	0.817604	0.864767	0.914163	0.923556	0.932459	0.91577	0.892111	0.823521	0.834552	0.932459
508	0.753623	0.77872	0.750345	0.802828	0.849073	0.898388	0.907977	0.917347	0.899494	0.87533	0.807325	0.818886	0.917347
509	0.753623	0.80306	0.772309	0.827579	0.875201	0.9254	0.935175	0.944525	0.927561	0.903677	0.83831	0.845558	0.944525
510	0.76087	0.793187	0.76454	0.814286	0.862363	0.912367	0.922602	0.932496	0.915084	0.890682	0.813571	0.833216	0.932496
511	0.76087	0.79794	0.766957	0.81899	0.867524	0.918037	0.928247	0.938048	0.921118	0.897362	0.79116	0.840093	0.938048
512	0.76087	0.80185	0.767127	0.821448	0.871055	0.921588	0.931888	0.941323	0.92667	0.904341	0.846311	0.84681	0.941323
513	0.76087	0.78911	0.757099	0.808898	0.858011	0.908417	0.91844	0.927983	0.91224	0.889955	0.818011	0.833257	0.927983
514	0.764493	0.791891	0.760526	0.810721	0.860182	0.912304	0.922716	0.933147	0.916083	0.893857	0.810739	0.837192	0.933147
515	0.778986	0.790003	0.766602	0.803668	0.854843	0.908739	0.919954	0.932551	0.913768	0.88952	0.830444	0.833223	0.932551
516	0.775362	0.790709	0.762611	0.804237	0.855827	0.909065	0.920206	0.931988	0.914505	0.891948	0.833669	0.835985	0.931988
517	0.778986	0.800831	0.770251	0.812502	0.865205	0.918348	0.929801	0.941156	0.925602	0.903254	0.831664	0.846419	0.941156
518	0.775362	0.784082	0.757386	0.798518	0.849074	0.902786	0.914088	0.926006	0.907796	0.885102	0.822372	0.82953	0.926006
519	0.775362	0.796847	0.76784	0.809693	0.861523	0.915502	0.92696	0.938459	0.921306	0.898922	0.839101	0.842458	0.938459
520	0.778986	0.787361	0.757875	0.799494	0.851003	0.904518	0.916035	0.9275	0.911266	0.889186	0.791691	0.833264	0.9275
521	0.782609	0.803826	0.775027	0.813927	0.867441	0.921953	0.933593	0.945757	0.930141	0.907365	0.837999	0.850371	0.945757
522	0.775362	0.801046	0.766726	0.81206	0.86545	0.919278	0.930794	0.941667	0.926406	0.905908	0.846307	0.849168	0.941667
523	0.775362	0.787199	0.754572	0.798498	0.850558	0.9042	0.91554	0.926489	0.911868	0.891671	0.825204	0.835942	0.926489
524	0.782609	0.807898	0.778503	0.817228	0.871769	0.927526	0.939433	0.951958	0.936179	0.914316	0.821621	0.85705	0.951958
525	0.782609	0.796363	0.766237	0.804063	0.858452	0.913106	0.925005	0.936883	0.920504	0.899607	0.812386	0.843832	0.936883
526	0.786232	0.793928	0.766062	0.801307	0.855097	0.910407	0.922767	0.935553	0.918515	0.896798	0.813099	0.841045	0.935553
527	0.786232	0.798801	0.769435	0.806358	0.860828	0.916301	0.928496	0.940894	0.925208	0.903849	0.828626	0.847732	0.940894
528	0.782609	0.793971	0.761291	0.801557	0.855425	0.910005	0.922155	0.933766	0.91926	0.89962	0.831429	0.843689	0.933766
529	0.786232	0.792811	0.765992	0.80035	0.854173	0.910203	0.922825	0.935891	0.918178	0.896682	0.831682	0.841086	0.935891
530	0.789855	0.784296	0.758598	0.790186	0.844463	0.90023	0.912429	0.925947	0.908205	0.886921	0.811509	0.83212	0.925947
531	0.793478	0.78772	0.764366	0.792002	0.847111	0.904102	0.916802	0.930944	0.913085	0.891099	0.811479	0.835925	0.930944
532	0.793478	0.797154	0.765981	0.800305	0.857009	0.91359	0.926077	0.939322	0.924938	0.904719	0.836965	0.848772	0.939322
533	0.793478	0.804083	0.77177	0.805714	0.863502	0.91999	0.93267	0.945994	0.931244	0.911515	0.822115	0.855362	0.945994
534	0.793478	0.791304	0.764194	0.795103	0.851359	0.908381	0.921262	0.934825	0.91817	0.897433	0.834338	0.842277	0.934825
535	0.789855	0.791917	0.761021	0.795955	0.852066	0.908727	0.921443	0.934178	0.919209	0.900057	0.840577	0.84488	0.934178
536	0.797101	0.795763	0.768841	0.797524	0.854111	0.911773	0.924621	0.938617	0.922001	0.901463	0.84471	0.84611	0.938617
537	0.797101	0.794416	0.766241	0.795153	0.85261	0.910035	0.923351	0.937537	0.921324	0.901246	0.830004	0.846233	0.937537
538	0.800725	0.792702	0.764667	0.791295	0.849114	0.906582	0.919537	0.933866	0.918272	0.898488	0.827331	0.843502	0.933866
539	0.797101	0.79256	0.75965	0.790944	0.848889	0.905931	0.918808	0.9323	0.918822	0.900865	0.820817	0.846169	0.9323
540	0.797101	0.786029	0.759321	0.786205	0.843493	0.901883	0.915445	0.929535	0.912802	0.893796	0.822776	0.839645	0.929535
541	0.797101	0.796724	0.762507	0.795126	0.853955	0.911811	0.925076	0.938591	0.925043	0.907716	0.808773	0.85276	0.938591
542	0.797101	0.785011	0.756856	0.785174	0.842857	0.900677	0.914016	0.928293	0.912765	0.89404	0.83606	0.839616	0.928293
543	0.800725	0.784764	0.754151	0.781147	0.839327	0.897405	0.910578	0.924573	0.909669	0.891389	0.815228	0.837179	0.924573
544	0.800725	0.79548	0.765238	0.793466	0.852039	0.910679	0.92419	0.938524	0.923254	0.904747	0.840618	0.849922	0.938524
545	0.800725	0.790001	0.758796	0.786685	0.845465	0.903005	0.916195	0.93022	0.915828	0.898036	0.821253	0.843424	0.93022
546	0.800725	0.795278	0.766539	0.793423	0.851891	0.910816	0.924357	0.938981	0.92356	0.905174	0.838092	0.84996	0.938981
547	0.804348	0.786421	0.757067	0.781954	0.841424	0.900096	0.913872	0.928624	0.913238	0.895079	0.794566	0.840786	0.928624
548	0.807971	0.795336	0.764674	0.7891	0.850193	0.9092	0.922975	0.937806	0.924292	0.905939	0.839035	0.85104	0.937806
549	0.807971	0.78421	0.757137	0.778094	0.838153	0.896301	0.90989	0.92508	0.910258	0.892325	0.808156	0.83834	0.92508
550	0.804348	0.784583	0.75631	0.779769	0.839449	0.898778	0.912882	0.927801	0.912646	0.894791	0.828034	0.840894	0.927801
551	0.811594	0.794285	0.770104	0.787669	0.848475	0.908605	0.922911	0.938886	0.922335	0.902932	0.838706	0.84844	0.938886
552	0.811594	0.786989	0.762534	0.780481	0.841486	0.90094	0.915315	0.931178	0.915327	0.896286	0.817064	0.842051	0.931178
553	0.811594	0.797221	0.769834	0.789252	0.851246	0.912405	0.926482	0.942715	0.927636	0.909601	0.843076	0.855007	0.942715
554	0.811594	0.79651	0.768532	0.788178	0.851028	0.911509	0.926201	0.94197	0.927279	0.909438	0.833656	0.854854	0.94197
555	0.815217	0.794529	0.766489	0.783282	0.846519	0.907612	0.922276	0.938792	0.923445	0.906245	0.813363	0.852184	0.938792
556	0.811594	0.794798	0.767484	0.786199	0.848892	0.910641	0.925582	0.941621	0.9262	0.90898	0.821728	0.855029	0.941621
557	0.815217	0.799698	0.770388	0.787326	0.851612	0.91321	0.927835	0.944235	0.930249	0.913231	0.830384	0.858732	0.944235
558	0.818841	0.795021	0.764632	0.781397	0.847241	0.90825	0.923095	0.939559	0.926161	0.909971	0.825852	0.856132	0.939559
559	0.815217	0.781413	0.755473	0.76887	0.831567	0.89243	0.90743	0.924264	0.908517	0.892278	0.828261	0.839522	0.924264
560	0.822464	0.79073	0.76657	0.775799	0.84256	0.905458	0.921144	0.938855	0.924315	0.907134	0.842532	0.853275	0.938855
561	0.822464	0.780922	0.754458	0.764257	0.829608	0.891571	0.906705	0.924266	0.909453	0.893469	0.821538	0.840721	0.924266
562	0.822464	0.786186	0.758452	0.768998	0.83524	0.897779	0.913221	0.930624	0.91609	0.900241	0.841379	0.847132	0.930624
563	0.822464	0.792747	0.765114	0.775193	0.841419	0.903884	0.919517	0.936987	0.922611	0.906943	0.821484	0.853534	0.936987
564	0.822464	0.783869	0.752994	0.766531	0.83325	0.895058	0.910423	0.927354	0.914748	0.899896	0.837336	0.846989	0.927354
565	0.826087	0.788042	0.761128	0.770754	0.837982	0.900772	0.916197	0.933871	0.920117	0.904103	0.844123	0.850593	0.933871
566	0.822464	0.790267	0.767727	0.774651	0.840684	0.904537	0.920517	0.938709	0.922932	0.906643	0.838896	0.853177	0.938709
567	0.826087	0.797954	0.768541	0.778609	0.847303	0.911395	0.927234	0.94497	0.932777	0.917528	0.843265	0.863554	0.94497
568	0.826087	0.786405	0.756654	0.76529	0.833302	0.896923	0.91274	0.930768	0.917654	0.903554	0.8075	0.850696	0.930768
569	0.82971	0.801222	0.771596	0.778291	0.849206	0.913946	0.929968	0.9484	0.935992	0.921337	0.849482	0.867543	0.9484
570	0.82971	0.789928	0.766034	0.767903	0.837023	0.901855	0.918231	0.937362	0.92241	0.907253	0.822716	0.854466	0.937362
571	0.82971	0.789421	0.759102	0.764894	0.834824	0.898859	0.914862	0.932971	0.92064	0.907155	0.833252	0.854439	0.932971
572	0.833333	0.779868	0.757272	0.757674	0.826519	0.891469	0.907802	0.927185	0.912528	0.89764	0.831708	0.845616	0.927185
573	0.836957	0.789588	0.766144	0.765106	0.836183	0.901892	0.918676	0.93818	0.924178	0.908404	0.833431	0.855582	0.93818
574	0.82971	0.786941	0.759718	0.762666	0.833426	0.89831	0.914616	0.933184	0.920197	0.906932	0.841588	0.854552	0.933184
575	0.82971	0.790569	0.760905	0.76627	0.837142	0.901897	0.918317	0.937325	0.925765	0.913732	0.853587	0.860872	0.937325
576	0.836957	0.79433	0.768068	0.765543	0.838613	0.905021	0.921758	0.941636	0.928421	0.914707	0.827012	0.862035	0.941636
577	0.84058	0.791604	0.763419	0.762274	0.835188	0.901569	0.918164	0.938106	0.925383	0.911595	0.836812	0.85917	0.938106
578	0.836957	0.797697	0.77138	0.767427	0.841879	0.908463	0.925708	0.945827	0.933662	0.921189	0.835918	0.868431	0.945827
579	0.844203	0.787551	0.763154	0.755831	0.830425	0.897588	0.91491	0.935741	0.922452	0.908558	0.840367	0.856591	0.935741
580	0.84058	0.79477	0.765621	0.760928	0.836625	0.90382	0.921093	0.941333	0.929877	0.917772	0.854088	0.86578	0.941333
581	0.84058	0.792999	0.764829	0.759103	0.835779	0.903375	0.920443	0.940721	0.928915	0.917358	0.836773	0.865635	0.940721
582	0.844203	0.788168	0.766463	0.755904	0.82994	0.896998	0.914739	0.936574	0.922066	0.90856	0.786481	0.85655	0.936574
583	0.847826	0.796331	0.774983	0.762818	0.839046	0.907529	0.925134	0.947386	0.93315	0.919123	0.83492	0.866685	0.947386
584	0.847826	0.800426	0.775431	0.763631	0.84215	0.910678	0.928474	0.950237	0.938213	0.925852	0.842712	0.873217	0.950237
585	0.847826	0.799573	0.771887	0.762317	0.841095	0.909197	0.926891	0.94859	0.937301	0.925631	0.83869	0.873064	0.94859
586	0.851449	0.797896	0.771856	0.759072	0.841044	0.910019	0.927743	0.950554	0.940181	0.929457	0.85251	0.877039	0.950554
587	0.855072	0.78564	0.766584	0.746594	0.827086	0.897023	0.914983	0.938308	0.925432	0.912877	0.849613	0.861244	0.938308
588	0.855072	0.781153	0.763423	0.741944	0.820835	0.889714	0.9078	0.931571	0.918491	0.90641	0.789532	0.855061	0.931571
589	0.855072	0.801092	0.774248	0.75707	0.840842	0.911624	0.929557	0.952911	0.943254	0.93296	0.86742	0.880578	0.952911
590	0.855072	0.789631	0.764075	0.744522	0.827275	0.897519	0.916175	0.939324	0.928721	0.918729	0.836118	0.867637	0.939324
591	0.858696	0.794134	0.77155	0.750104	0.833274	0.903512	0.922085	0.945711	0.934294	0.92306	0.85896	0.871437	0.945711
592	0.858696	0.7866	0.766955	0.744156	0.82612	0.897059	0.91571	0.939552	0.927514	0.91606	0.825482	0.86489	0.939552
593	0.858696	0.782267	0.768732	0.740282	0.820883	0.890701	0.909847	0.934799	0.921238	0.909789	0.846928	0.85876	0.934799
594	0.862319	0.789616	0.768828	0.743271	0.827403	0.899521	0.918034	0.94249	0.93106	0.920022	0.845395	0.868602	0.94249
595	0.862319	0.785815	0.776328	0.743041	0.824508	0.895835	0.915326	0.941005	0.9257	0.91335	0.839354	0.8623	0.941005
596	0.862319	0.78676	0.763983	0.73799	0.823649	0.895756	0.914743	0.939323	0.928951	0.919471	0.848586	0.868575	0.939323
597	0.862319	0.787476	0.764113	0.737215	0.82317	0.89426	0.91314	0.938196	0.928335	0.919504	0.839083	0.868614	0.938196
598	0.865942	0.787884	0.769039	0.738846	0.825061	0.898617	0.917914	0.943942	0.932946	0.923029	0.834558	0.872283	0.943942
599	0.862319	0.783203	0.765937	0.732357	0.819475	0.891544	0.911028	0.936925	0.927397	0.919519	0.856496	0.868612	0.936925
600	0.869565	0.780216	0.760267	0.728558	0.816679	0.888452	0.907626	0.933178	0.92327	0.913792	0.854707	0.863135	0.933178
601	0.869565	0.791049	0.773832	0.739406	0.827589	0.901869	0.921215	0.947555	0.936565	0.926643	0.863559	0.875802	0.947555
602	0.869565	0.787598	0.768533	0.733465	0.822162	0.89469	0.913822	0.940122	0.929469	0.920187	0.851608	0.869544	0.940122
603	0.869565	0.783421	0.766545	0.731247	0.81945	0.893625	0.913009	0.939302	0.929237	0.920112	0.859371	0.869575	0.939302
604	0.873188	0.78745	0.771105	0.732784	0.823915	0.897724	0.917476	0.944379	0.933093	0.923572	0.838921	0.873165	0.944379
605	0.873188	0.781148	0.769552	0.727951	0.81671	0.890552	0.910713	0.93852	0.926733	0.917241	0.85921	0.866836	0.93852
606	0.873188	0.786696	0.770621	0.729267	0.820251	0.894043	0.914064	0.94202	0.931648	0.923378	0.843769	0.873164	0.94202
607	0.873188	0.791258	0.774566	0.73479	0.826263	0.90072	0.92059	0.948303	0.938466	0.930409	0.868151	0.879499	0.948303
608	0.876812	0.776313	0.768161	0.719673	0.81102	0.884922	0.905341	0.934252	0.922213	0.913626	0.835961	0.864261	0.934252
609	0.876812	0.785985	0.774624	0.727732	0.820665	0.896079	0.917076	0.946083	0.935005	0.926707	0.824094	0.877048	0.946083
610	0.880435	0.782135	0.772879	0.721084	0.815503	0.891933	0.912687	0.942511	0.931542	0.923744	0.813453	0.874069	0.942511
611	0.880435	0.784455	0.772941	0.72175	0.815841	0.890994	0.911801	0.941815	0.931252	0.924119	0.853512	0.874108	0.941815
612	0.880435	0.782808	0.767535	0.720891	0.815039	0.88923	0.90976	0.939827	0.930433	0.924144	0.861603	0.874095	0.939827
613	0.880435	0.785307	0.773645	0.721257	0.817767	0.894962	0.916217	0.946176	0.936841	0.930215	0.851443	0.880338	0.946176
614	0.880435	0.785092	0.769951	0.721196	0.818011	0.89328	0.913824	0.944025	0.936101	0.930781	0.830173	0.880383	0.944025
615	0.884058	0.78116	0.773913	0.717739	0.814908	0.892161	0.913482	0.944692	0.934433	0.927536	0.866684	0.87779	0.944692
616	0.884058	0.783828	0.773594	0.719291	0.815746	0.891683	0.91255	0.943414	0.933912	0.927495	0.832907	0.87766	0.943414
617	0.887681	0.785756	0.773562	0.716663	0.816147	0.892185	0.913345	0.945052	0.936529	0.931207	0.857092	0.881395	0.945052
618	0.891304	0.778117	0.76914	0.708969	0.81077	0.888999	0.910001	0.942432	0.933736	0.927886	0.854727	0.878585	0.942432
619	0.891304	0.772638	0.766383	0.70465	0.805336	0.882391	0.903538	0.93653	0.92712	0.920871	0.837822	0.872326	0.93653
620	0.891304	0.77958	0.770013	0.707628	0.809365	0.887344	0.908282	0.9412	0.932892	0.927997	0.833152	0.878624	0.9412
621	0.891304	0.782003	0.7742	0.710817	0.814069	0.891816	0.913512	0.947006	0.938775	0.934261	0.874258	0.884952	0.947006
622	0.894928	0.776549	0.774821	0.705607	0.807374	0.885733	0.907325	0.941246	0.930738	0.924628	0.854804	0.875909	0.941246
623	0.894928	0.779755	0.771256	0.707341	0.812077	0.890208	0.911594	0.944796	0.93667	0.931324	0.825138	0.882098	0.944796
624	0.891304	0.788179	0.777636	0.711913	0.817393	0.895552	0.917409	0.95163	0.94468	0.941112	0.844027	0.891306	0.95163
625	0.894928	0.784561	0.773674	0.711261	0.816791	0.894746	0.91606	0.949557	0.94249	0.938012	0.86875	0.88852	0.949557
626	0.894928	0.784816	0.774082	0.709859	0.816204	0.894434	0.915616	0.949233	0.942326	0.938	0.871229	0.888483	0.949233
627	0.898551	0.778406	0.773153	0.702787	0.810472	0.890504	0.91202	0.946839	0.939204	0.93433	0.875302	0.885692	0.946839
628	0.898551	0.764652	0.769535	0.692784	0.79566	0.873872	0.896149	0.932017	0.920615	0.914814	0.842344	0.867177	0.932017
629	0.898551	0.782014	0.777115	0.702507	0.81176	0.892749	0.914804	0.95078	0.944401	0.941024	0.852056	0.892165	0.95078
630	0.902174	0.779742	0.776729	0.700522	0.81109	0.891438	0.913768	0.949965	0.942173	0.937833	0.868097	0.889345	0.949965
631	0.902174	0.770245	0.771173	0.69118	0.799694	0.879073	0.901392	0.937941	0.929129	0.924882	0.842343	0.876779	0.937941
632	0.902174	0.778502	0.777809	0.701017	0.810521	0.891037	0.913207	0.950039	0.941861	0.93791	0.841671	0.88925	0.950039
633	0.902174	0.777707	0.775254	0.699037	0.809233	0.890012	0.912465	0.949011	0.941577	0.938173	0.88538	0.889258	0.949011
634	0.902174	0.780125	0.775382	0.69841	0.809006	0.888774	0.910464	0.947368	0.940942	0.938296	0.835367	0.889209	0.947368
635	0.902174	0.776161	0.773764	0.695747	0.807583	0.888092	0.910137	0.946995	0.94066	0.937571	0.820993	0.889307	0.946995
636	0.902174	0.774857	0.772404	0.69003	0.802888	0.884296	0.906616	0.944396	0.939037	0.938137	0.832115	0.889282	0.944396
637	0.905797	0.761955	0.766527	0.685876	0.794966	0.874239	0.896252	0.934337	0.925703	0.921953	0.822954	0.874038	0.934337
638	0.905797	0.770879	0.77143	0.689454	0.803228	0.883612	0.906448	0.944311	0.937278	0.934147	0.83558	0.886546	0.944311
639	0.905797	0.769215	0.777031	0.68924	0.799081	0.878987	0.901717	0.941069	0.932025	0.928484	0.826402	0.880269	0.941069
640	0.905797	0.777165	0.776398	0.696279	0.809548	0.88967	0.91183	0.950295	0.94399	0.941529	0.85945	0.892794	0.950295
641	0.905797	0.773924	0.773728	0.688028	0.80143	0.88224	0.90489	0.944031	0.937006	0.934928	0.841318	0.886282	0.944031
642	0.905797	0.778586	0.776877	0.69539	0.808705	0.888454	0.910561	0.949484	0.943164	0.941847	0.821088	0.892911	0.949484
643	0.905797	0.77716	0.776915	0.693341	0.807222	0.887986	0.910673	0.949487	0.943282	0.941461	0.851794	0.892781	0.949487
644	0.90942	0.776628	0.772738	0.687587	0.805483	0.886301	0.908379	0.94874	0.94474	0.945205	0.84882	0.896436	0.94874
645	0.913043	0.775778	0.773614	0.684422	0.804075	0.884805	0.907428	0.948125	0.942728	0.942	0.860514	0.893629	0.948125
646	0.913043	0.76956	0.767584	0.678878	0.798017	0.878123	0.900619	0.94132	0.936208	0.935171	0.84996	0.887398	0.94132
647	0.913043	0.772845	0.773515	0.683361	0.803109	0.884317	0.907008	0.948065	0.942578	0.941675	0.832637	0.893745	0.948065
648	0.913043	0.769088	0.768068	0.679208	0.797925	0.877749	0.900384	0.941122	0.935999	0.935233	0.799373	0.887247	0.941122
649	0.913043	0.77361	0.773592	0.682677	0.802293	0.883111	0.905509	0.947264	0.941786	0.941907	0.841422	0.893647	0.947264
650	0.916667	0.765025	0.770301	0.673556	0.793299	0.874126	0.897324	0.940206	0.933232	0.931883	0.833725	0.884641	0.940206
651	0.916667	0.769989	0.769032	0.675165	0.797271	0.878194	0.900788	0.943788	0.938522	0.938617	0.827544	0.890935	0.943788
652	0.916667	0.762291	0.764676	0.670733	0.791911	0.872113	0.894756	0.937663	0.932036	0.932107	0.812222	0.884534	0.937663
653	0.92029	0.767306	0.769314	0.675197	0.799886	0.881654	0.904304	0.948259	0.942597	0.941619	0.84344	0.894299	0.948259
654	0.92029	0.766832	0.771106	0.667749	0.794075	0.876804	0.900259	0.945311	0.94093	0.941788	0.8471	0.894374	0.945311
655	0.923913	0.766292	0.768632	0.666306	0.792835	0.875417	0.898899	0.944392	0.938479	0.93884	0.842672	0.891584	0.944392
656	0.923913	0.770045	0.774726	0.669077	0.797386	0.881241	0.904301	0.950987	0.945013	0.945197	0.87947	0.897869	0.950987
657	0.923913	0.767886	0.774916	0.663399	0.792982	0.876984	0.901314	0.948149	0.943633	0.945207	0.874802	0.897883	0.948149
658	0.927536	0.762638	0.763806	0.659658	0.790893	0.872939	0.895718	0.943242	0.939638	0.942321	0.809285	0.894984	0.943242
659	0.927536	0.764371	0.767419	0.659233	0.79118	0.873655	0.896753	0.944864	0.939771	0.94214	0.814756	0.895014	0.944864
660	0.927536	0.765162	0.774079	0.658987	0.792467	0.876146	0.900127	0.949698	0.946473	0.948539	0.854458	0.901335	0.949698
661	0.931159	0.756846	0.765996	0.65056	0.784845	0.868538	0.89231	0.941887	0.93727	0.938595	0.829208	0.892366	0.941887
662	0.931159	0.760018	0.768446	0.653459	0.789517	0.872903	0.895924	0.946291	0.942427	0.945567	0.829062	0.898686	0.946291
663	0.931159	0.75883	0.767059	0.649867	0.787759	0.870837	0.894422	0.94494	0.942339	0.945489	0.882354	0.898641	0.945489
664	0.934783	0.75893	0.766673	0.649546	0.789649	0.873489	0.897083	0.948802	0.945765	0.948688	0.844408	0.901972	0.948802
665	0.934783	0.752515	0.762117	0.644002	0.783876	0.866763	0.890034	0.941937	0.93917	0.941945	0.838604	0.895887	0.941945
666	0.934783	0.755642	0.768515	0.645873	0.783432	0.866863	0.890847	0.943357	0.939183	0.942291	0.828924	0.895958	0.943357
667	0.934783	0.753626	0.76874	0.644223	0.785354	0.869448	0.892777	0.946474	0.944722	0.948391	0.868271	0.902196	0.948391
668	0.938406	0.748577	0.763699	0.639665	0.782084	0.86672	0.890878	0.944852	0.941957	0.945257	0.856967	0.899249	0.945257
669	0.938406	0.752335	0.769107	0.639939	0.783249	0.866571	0.890447	0.944967	0.941149	0.945628	0.83823	0.899227	0.945628
670	0.938406	0.751206	0.762837	0.634577	0.780417	0.863042	0.886469	0.941344	0.940005	0.945532	0.842377	0.899329	0.945532
671	0.938406	0.753938	0.771086	0.637408	0.783029	0.867982	0.891862	0.947583	0.94644	0.952064	0.853102	0.905556	0.952064
672	0.942029	0.747331	0.766517	0.633606	0.781557	0.866105	0.889622	0.945987	0.944035	0.948881	0.864508	0.902748	0.948881
673	0.942029	0.753168	0.775595	0.634406	0.784774	0.868897	0.893184	0.951225	0.949276	0.955417	0.845399	0.909076	0.955417
674	0.942029	0.748608	0.774353	0.632609	0.783293	0.86739	0.891556	0.950106	0.948961	0.955418	0.86046	0.909014	0.955418
675	0.942029	0.753239	0.777376	0.635793	0.788877	0.871817	0.89566	0.954797	0.953676	0.961822	0.82088	0.915517	0.961822
676	0.945652	0.743476	0.770062	0.625546	0.779321	0.864515	0.888162	0.947411	0.946713	0.95202	0.84528	0.906323	0.95202
677	0.945652	0.745808	0.770479	0.623075	0.777469	0.862218	0.886007	0.945846	0.945292	0.952249	0.859866	0.906247	0.952249
678	0.949275	0.743681	0.773316	0.619213	0.777722	0.862871	0.886256	0.948477	0.948094	0.955546	0.806844	0.909789	0.955546
679	0.949275	0.741543	0.774501	0.616549	0.776103	0.860881	0.884432	0.94718	0.947725	0.955359	0.833212	0.909667	0.955359
680	0.949275	0.744038	0.77598	0.617983	0.776185	0.860242	0.884559	0.947583	0.946605	0.955096	0.833564	0.909701	0.955096
681	0.952899	0.74406	0.783239	0.613519	0.776929	0.862422	0.886682	0.952012	0.95148	0.958801	0.880319	0.913123	0.958801
682	0.952899	0.739471	0.779485	0.609658	0.775282	0.859976	0.883214	0.949072	0.949258	0.958631	0.844135	0.913164	0.958631
683	0.952899	0.737589	0.779939	0.607766	0.77363	0.859578	0.882845	0.949008	0.949845	0.958814	0.833617	0.913127	0.958814
684	0.952899	0.735906	0.779663	0.608784	0.773473	0.858456	0.882081	0.948816	0.949738	0.958458	0.84496	0.91333	0.958458
685	0.952899	0.727893	0.778303	0.603699	0.771376	0.855307	0.878954	0.947119	0.948824	0.958181	0.829421	0.91305	0.958181
686	0.956522	0.734836	0.782877	0.601252	0.772843	0.857738	0.881252	0.949694	0.949834	0.961505	0.789197	0.916633	0.961505
687	0.956522	0.732319	0.783606	0.597932	0.771485	0.857277	0.879872	0.949364	0.951794	0.961833	0.844913	0.9166	0.961833
688	0.960145	0.735161	0.790649	0.595002	0.771949	0.859242	0.882893	0.95433	0.95597	0.965309	0.843394	0.919953	0.965309
689	0.960145	0.732138	0.789651	0.594505	0.770986	0.857076	0.879768	0.952278	0.953723	0.965096	0.856794	0.92006	0.965096
690	0.960145	0.725242	0.792059	0.589541	0.768646	0.855916	0.878772	0.952069	0.954736	0.965235	0.855063	0.920144	0.965235
691	0.960145	0.713824	0.787133	0.584133	0.764752	0.850427	0.873722	0.948521	0.952497	0.964216	0.852206	0.920025	0.964216
692	0.963768	0.729441	0.79578	0.584559	0.768226	0.856571	0.879717	0.954689	0.9574	0.968615	0.886783	0.923632	0.968615
693	0.963768	0.724214	0.79559	0.582277	0.767979	0.854538	0.877961	0.953348	0.955673	0.968187	0.82152	0.923571	0.968187
694	0.963768	0.721742	0.795098	0.581448	0.76736	0.853847	0.876854	0.953166	0.955978	0.968254	0.825443	0.923719	0.968254
695	0.967391	0.719539	0.800612	0.572704	0.764602	0.853132	0.875613	0.954941	0.958604	0.971634	0.849529	0.926982	0.971634
696	0.971014	0.70828	0.804737	0.560938	0.761406	0.850202	0.872326	0.955873	0.960481	0.974726	0.865835	0.930636	0.974726
697	0.971014	0.700722	0.805156	0.55859	0.760753	0.849279	0.871386	0.955597	0.960765	0.974738	0.848248	0.930688	0.974738
698	0.974638	0.70198	0.806921	0.548383	0.758256	0.848641	0.870007	0.957717	0.963372	0.978133	0.87412	0.934061	0.978133
699	0.974638	0.697205	0.807065	0.547316	0.757025	0.846436	0.868089	0.956493	0.961259	0.977288	0.860749	0.934121	0.977288
700	0.978261	0.698021	0.807891	0.534843	0.753804	0.845601	0.866974	0.958485	0.965277	0.981246	0.856258	0.93742	0.981246
701	0.978261	0.69538	0.80719	0.534167	0.753584	0.844588	0.865546	0.957902	0.96437	0.980737	0.829626	0.937359	0.980737
702	0.978261	0.694397	0.807749	0.533145	0.752866	0.842967	0.864313	0.957324	0.963149	0.980214	0.796971	0.937579	0.980214
703	0.978261	0.687984	0.808256	0.530431	0.751374	0.842456	0.863112	0.95691	0.963515	0.980262	0.817978	0.93753	0.980262
704	0.978261	0.687786	0.808115	0.529687	0.751432	0.841578	0.861728	0.956216	0.962245	0.979649	0.803396	0.937557	0.979649
705	0.978261	0.685932	0.807565	0.527613	0.750493	0.840303	0.860786	0.955503	0.961016	0.978992	0.806998	0.937506	0.978992
706	0.981884	0.695003	0.805462	0.517585	0.747683	0.840508	0.860766	0.95825	0.9649	0.983121	0.835123	0.940894	0.983121
707	0.981884	0.689811	0.805398	0.514436	0.746229	0.837512	0.857948	0.956948	0.962078	0.981687	0.787496	0.940954	0.981687
708	0.985507	0.697797	0.79994	0.502318	0.742624	0.837537	0.856038	0.959106	0.966634	0.986026	0.852144	0.944534	0.986026
709	0.985507	0.689842	0.801063	0.499535	0.741276	0.835084	0.853437	0.957693	0.963702	0.984501	0.80089	0.944473	0.984501
710	0.98913	0.694672	0.792126	0.482902	0.737139	0.832093	0.850619	0.959219	0.967024	0.988	0.782634	0.947918	0.988
711	0.98913	0.688298	0.793394	0.480756	0.736262	0.830865	0.849495	0.958731	0.965336	0.987077	0.723407	0.947969	0.987077
712	0.992754	0.677205	0.782398	0.46331	0.730812	0.827515	0.844368	0.959374	0.96694	0.989757	0.822924	0.951241	0.989757
713	0.996377	0.641868	0.770168	0.440353	0.722692	0.823131	0.838135	0.959407	0.966738	0.991214	0.733339	0.954959	0.991214
714	1	0.587841	0.756552	0.416346	0.714464	0.817604	0.831722	0.95922	0.966456	0.99246	0.658314	0.9582	0.99246

## Sheet: Fig.d
No.	Normalized graph density	Parameter number									Random parameter	Random cut method	Transferred parameters
		1	2	3	4	5	6	7	8	9
1	0.0830536	0.739555	0.710066	0.6889	0.659762	0.630541	0.612979	0.605325	0.589853	0.584061	0.56743	0.542715	0.739555
2	0.084717	0.755784	0.73551	0.716901	0.689418	0.660886	0.643649	0.635318	0.619991	0.61399	0.572818	0.57136	0.755784
3	0.0864134	0.750173	0.723827	0.703263	0.673823	0.64439	0.626758	0.618672	0.603075	0.596795	0.565432	0.554591	0.750173
4	0.0847987	0.77322	0.743993	0.72381	0.695578	0.666751	0.649656	0.641501	0.626501	0.620901	0.556746	0.579691	0.77322
5	0.0885433	0.765455	0.735978	0.714761	0.68482	0.654956	0.637545	0.629136	0.613843	0.608046	0.56989	0.566492	0.765455
6	0.0892144	0.76637	0.736195	0.714374	0.683125	0.652091	0.633864	0.625396	0.608979	0.602907	0.550089	0.55929	0.76637
7	0.0904268	0.763922	0.74624	0.727177	0.698064	0.667716	0.649875	0.641129	0.624789	0.618328	0.558257	0.572938	0.763922
8	0.0868549	0.762514	0.739879	0.719837	0.690729	0.661217	0.644109	0.635857	0.620691	0.615013	0.56453	0.572497	0.762514
9	0.08801	0.765943	0.752874	0.737976	0.715338	0.689547	0.673137	0.665226	0.650349	0.644539	0.565026	0.601575	0.765943
10	0.086952	0.74254	0.713905	0.693565	0.664218	0.635133	0.617715	0.609683	0.594135	0.588656	0.5492	0.546777	0.74254
11	0.0923897	0.782134	0.772324	0.754496	0.726112	0.695451	0.676953	0.667867	0.650812	0.64435	0.593575	0.597085	0.782134
12	0.0932269	0.743225	0.718687	0.697965	0.667726	0.637701	0.61966	0.61136	0.595738	0.589763	0.531525	0.546562	0.743225
13	0.0931578	0.736694	0.709703	0.689115	0.659631	0.630267	0.612845	0.604778	0.589734	0.583693	0.547137	0.542086	0.736694
14	0.091654	0.743294	0.720687	0.702168	0.674713	0.646231	0.62913	0.620934	0.605628	0.599811	0.588035	0.557857	0.743294
15	0.0763901	0.777126	0.740229	0.718015	0.688178	0.658442	0.641168	0.632782	0.617675	0.611711	0.557526	0.570697	0.777126
16	0.0959273	0.752552	0.736947	0.719001	0.691247	0.662066	0.644663	0.636347	0.62072	0.614319	0.568487	0.571174	0.752552
17	0.0916409	0.744239	0.727539	0.70984	0.68279	0.654201	0.636758	0.628502	0.613151	0.607117	0.550493	0.563775	0.744239
18	0.09875	0.760742	0.752968	0.736817	0.710382	0.681799	0.66408	0.655354	0.639476	0.633263	0.598015	0.588047	0.760742
19	0.0959305	0.764774	0.75305	0.737761	0.713015	0.686487	0.66974	0.661797	0.646879	0.641002	0.544258	0.598529	0.764774
20	0.0953288	0.728443	0.714294	0.697113	0.670262	0.642573	0.625353	0.617153	0.602366	0.596617	0.552176	0.554218	0.728443
21	0.098029	0.787658	0.766851	0.74708	0.717793	0.687606	0.669448	0.660595	0.644674	0.638518	0.5805	0.594289	0.787658
22	0.0990592	0.77331	0.758384	0.740353	0.712411	0.683186	0.665499	0.656826	0.640778	0.634924	0.570283	0.590334	0.77331
23	0.100557	0.782363	0.767629	0.749947	0.723093	0.694405	0.677024	0.668812	0.653068	0.647215	0.565503	0.603758	0.782363
24	0.0968101	0.774899	0.751489	0.730553	0.6995	0.667902	0.648765	0.639957	0.62322	0.616922	0.566302	0.571227	0.774899
25	0.0977232	0.771753	0.757734	0.741772	0.717741	0.691309	0.675009	0.667296	0.653005	0.647104	0.579065	0.606571	0.771753
26	0.101612	0.764552	0.746021	0.72799	0.700877	0.671905	0.65429	0.64558	0.629737	0.623258	0.568334	0.578857	0.764552
27	0.0994698	0.782831	0.763857	0.746091	0.719674	0.691436	0.674214	0.666178	0.65097	0.644992	0.585323	0.601764	0.782831
28	0.101656	0.794279	0.772784	0.753907	0.726592	0.697766	0.680288	0.672353	0.656923	0.650791	0.580858	0.608134	0.794279
29	0.101254	0.752385	0.740553	0.723075	0.695222	0.665996	0.648186	0.63987	0.623884	0.617814	0.583938	0.573575	0.752385
30	0.109376	0.760387	0.747408	0.728816	0.700357	0.670274	0.651978	0.643158	0.6268	0.620346	0.581955	0.575016	0.760387
31	0.108056	0.745369	0.741829	0.727235	0.702147	0.674408	0.65682	0.648411	0.632223	0.625886	0.589802	0.579688	0.745369
32	0.0985579	0.771879	0.762357	0.747743	0.724169	0.697438	0.679984	0.671435	0.655907	0.649541	0.591466	0.604067	0.771879
33	0.112466	0.735636	0.730279	0.714713	0.688358	0.660304	0.642877	0.634236	0.618716	0.612242	0.584903	0.567315	0.735636
34	0.108252	0.746837	0.742667	0.725986	0.698194	0.668161	0.649799	0.641075	0.624821	0.618147	0.58176	0.571642	0.746837
35	0.109135	0.748675	0.744254	0.727868	0.70032	0.671029	0.652777	0.644132	0.628028	0.62138	0.584751	0.575321	0.748675
36	0.0989075	0.760942	0.752778	0.73484	0.706327	0.676041	0.657502	0.648375	0.632101	0.625647	0.608395	0.579121	0.760942
37	0.111522	0.759085	0.752096	0.734918	0.70722	0.677702	0.659626	0.6508	0.634544	0.628042	0.539336	0.582793	0.759085
38	0.106236	0.747508	0.729119	0.710566	0.682321	0.652663	0.63466	0.626029	0.609949	0.60379	0.556374	0.558409	0.747508
39	0.117607	0.757356	0.756819	0.743399	0.719981	0.693767	0.677005	0.669167	0.65377	0.64755	0.621253	0.603894	0.757356
40	0.109036	0.734483	0.721045	0.704311	0.677864	0.649819	0.632779	0.624327	0.608972	0.602855	0.557357	0.559304	0.734483
41	0.109781	0.765166	0.751992	0.734844	0.708929	0.681596	0.664534	0.656875	0.641807	0.635974	0.592446	0.594334	0.765166
42	0.117392	0.779536	0.776724	0.760476	0.733011	0.702811	0.684319	0.675517	0.65856	0.652038	0.603008	0.604506	0.779536
43	0.117411	0.753643	0.762596	0.751133	0.727758	0.699626	0.68166	0.673114	0.656116	0.649543	0.613037	0.599506	0.762596
44	0.104676	0.766462	0.755847	0.738255	0.711003	0.681742	0.664154	0.655626	0.639742	0.633416	0.582289	0.588832	0.766462
45	0.116999	0.76615	0.767936	0.754423	0.730407	0.703659	0.687375	0.679112	0.663821	0.657932	0.624982	0.614253	0.767936
46	0.106178	0.767726	0.756502	0.738984	0.71089	0.681229	0.663322	0.654393	0.638422	0.631921	0.576984	0.586436	0.767726
47	0.121497	0.740484	0.736653	0.719603	0.692107	0.662765	0.644817	0.636379	0.620174	0.613902	0.528772	0.568793	0.740484
48	0.114418	0.761148	0.755859	0.739408	0.712151	0.681985	0.663198	0.654071	0.637137	0.630349	0.578743	0.582113	0.761148
49	0.120921	0.774506	0.771936	0.755013	0.727225	0.697113	0.678532	0.669685	0.653266	0.646485	0.603807	0.599325	0.774506
50	0.127458	0.739788	0.750292	0.738817	0.716042	0.689187	0.671807	0.663308	0.647204	0.640784	0.586514	0.593458	0.750292
51	0.118288	0.76826	0.766913	0.751163	0.72382	0.694245	0.67585	0.666999	0.6507	0.644432	0.601259	0.597547	0.76826
52	0.103678	0.771018	0.754759	0.737045	0.709721	0.680293	0.662357	0.653867	0.63762	0.631522	0.571199	0.586065	0.771018
53	0.114289	0.738772	0.735416	0.717985	0.688511	0.658197	0.639563	0.630413	0.613687	0.607265	0.574926	0.560555	0.738772
54	0.126337	0.730713	0.743437	0.733223	0.712616	0.6875	0.671546	0.663503	0.648502	0.642438	0.626572	0.597927	0.743437
55	0.12744	0.760244	0.765059	0.753397	0.731365	0.704839	0.687756	0.679311	0.663167	0.656713	0.565981	0.609573	0.765059
56	0.122853	0.757585	0.76069	0.74708	0.722294	0.694485	0.676843	0.668015	0.652133	0.645674	0.559971	0.598715	0.76069
57	0.123978	0.764888	0.770868	0.759157	0.736966	0.710755	0.693508	0.685327	0.669539	0.663214	0.622836	0.617323	0.770868
58	0.12575	0.738594	0.744871	0.731717	0.707014	0.678471	0.66054	0.651713	0.634891	0.62812	0.565066	0.579249	0.744871
59	0.135573	0.757841	0.764471	0.752124	0.728203	0.700703	0.683189	0.674662	0.658239	0.652082	0.622462	0.604971	0.764471
60	0.122459	0.75985	0.759986	0.74643	0.723661	0.697569	0.681195	0.673163	0.65863	0.652424	0.620355	0.609539	0.759986
61	0.128279	0.735361	0.741033	0.726162	0.699106	0.669679	0.65147	0.642554	0.626018	0.619547	0.564305	0.572959	0.741033
62	0.134574	0.791966	0.800789	0.787703	0.76281	0.734224	0.715847	0.706985	0.690031	0.683523	0.645657	0.634168	0.800789
63	0.139346	0.78504	0.790518	0.777993	0.754631	0.727234	0.709945	0.701314	0.685391	0.678869	0.632205	0.631621	0.790518
64	0.133911	0.786811	0.787222	0.773155	0.748876	0.721456	0.704218	0.695835	0.679983	0.67374	0.610707	0.628114	0.787222
65	0.128297	0.752812	0.759335	0.748281	0.72627	0.700268	0.682946	0.674541	0.658667	0.652512	0.586378	0.605348	0.759335
66	0.141697	0.764431	0.779992	0.768097	0.743754	0.714824	0.696422	0.687442	0.670377	0.663529	0.609314	0.614027	0.779992
67	0.128382	0.764251	0.774555	0.76421	0.742695	0.716332	0.699195	0.690684	0.674622	0.668331	0.632379	0.620515	0.774555
68	0.125699	0.743429	0.751454	0.741573	0.721145	0.695963	0.679503	0.671544	0.655789	0.64966	0.59193	0.60379	0.751454
69	0.14087	0.772357	0.785498	0.772788	0.748006	0.718918	0.700476	0.691132	0.674207	0.66731	0.627817	0.616897	0.785498
70	0.130279	0.76856	0.767689	0.753984	0.730186	0.70369	0.687098	0.678909	0.663751	0.657592	0.628117	0.613333	0.76856
71	0.13636	0.784895	0.793722	0.78075	0.756557	0.728227	0.710038	0.701411	0.68454	0.678152	0.611274	0.629607	0.793722
72	0.133296	0.756808	0.768438	0.759391	0.739864	0.7149	0.698472	0.690129	0.674465	0.6681	0.614681	0.620207	0.768438
73	0.141286	0.737546	0.750194	0.740362	0.719518	0.694229	0.67767	0.669338	0.653775	0.647491	0.612373	0.601219	0.750194
74	0.144431	0.746053	0.758627	0.746824	0.723522	0.696708	0.679488	0.670971	0.655357	0.648952	0.595702	0.603325	0.758627
75	0.13447	0.77154	0.778494	0.764848	0.739351	0.710782	0.692719	0.683927	0.667287	0.660916	0.59411	0.613477	0.778494
76	0.142051	0.753955	0.770748	0.759885	0.736239	0.70846	0.690608	0.681847	0.664915	0.658356	0.596232	0.609216	0.770748
77	0.136508	0.731713	0.742235	0.731336	0.709503	0.683466	0.667109	0.659116	0.643184	0.637253	0.589233	0.591649	0.742235
78	0.149546	0.761965	0.784476	0.775597	0.753987	0.726561	0.708881	0.699798	0.682752	0.676117	0.642553	0.62525	0.784476
79	0.150621	0.7709	0.791511	0.78334	0.763735	0.738361	0.721468	0.713018	0.697101	0.690686	0.642267	0.64236	0.791511
80	0.147753	0.73509	0.755486	0.74607	0.723896	0.69741	0.680269	0.671605	0.655536	0.649048	0.620836	0.60141	0.755486
81	0.143307	0.749285	0.765305	0.755358	0.734444	0.708022	0.691047	0.682593	0.666559	0.659899	0.604517	0.611919	0.765305
82	0.148402	0.744954	0.759726	0.748497	0.725007	0.697817	0.680277	0.671735	0.65557	0.649155	0.607159	0.601984	0.759726
83	0.142728	0.769362	0.785615	0.776123	0.755096	0.728615	0.711582	0.703067	0.686699	0.680301	0.640859	0.631462	0.785615
84	0.149748	0.744143	0.762692	0.75229	0.729703	0.702727	0.685139	0.676918	0.660462	0.65429	0.624811	0.606656	0.762692
85	0.148279	0.794959	0.809878	0.796841	0.771317	0.741908	0.723447	0.714039	0.69745	0.690451	0.636981	0.640717	0.809878
86	0.15369	0.744655	0.762797	0.749589	0.72274	0.693086	0.674616	0.66555	0.648778	0.64203	0.610927	0.593354	0.762797
87	0.154233	0.774198	0.796301	0.787774	0.767601	0.740908	0.723294	0.714399	0.697686	0.690792	0.638111	0.640164	0.796301
88	0.152917	0.783534	0.808148	0.79908	0.777371	0.74992	0.731727	0.722737	0.705647	0.698813	0.659776	0.647846	0.808148
89	0.158679	0.745569	0.767968	0.757979	0.735483	0.707981	0.690247	0.681503	0.664779	0.658199	0.597382	0.609191	0.767968
90	0.155257	0.758422	0.77544	0.766645	0.745657	0.719636	0.702403	0.694067	0.677692	0.671261	0.605572	0.622214	0.77544
91	0.161729	0.766111	0.791148	0.78304	0.762931	0.73689	0.719856	0.711038	0.694458	0.68786	0.63638	0.638074	0.791148
92	0.158899	0.761519	0.78332	0.775214	0.754819	0.728532	0.711375	0.702445	0.685992	0.679389	0.634127	0.628896	0.78332
93	0.158106	0.758728	0.780908	0.772146	0.750892	0.723837	0.706526	0.697515	0.68089	0.674243	0.627434	0.624136	0.780908
94	0.154972	0.716149	0.74482	0.738405	0.719523	0.694419	0.678069	0.669437	0.653645	0.646878	0.599146	0.597916	0.74482
95	0.16153	0.762842	0.789172	0.781086	0.76031	0.733409	0.715564	0.706938	0.690048	0.683031	0.633101	0.631377	0.789172
96	0.163614	0.782134	0.806423	0.799109	0.779998	0.754543	0.737298	0.72857	0.712105	0.704928	0.652716	0.654227	0.806423
97	0.154267	0.758994	0.7765	0.766251	0.74422	0.717177	0.699668	0.690803	0.67453	0.66769	0.626699	0.618795	0.7765
98	0.163416	0.75355	0.776974	0.767707	0.745458	0.718627	0.701242	0.692577	0.67605	0.669457	0.620606	0.620628	0.776974
99	0.157314	0.788114	0.812114	0.804177	0.783652	0.756995	0.739227	0.730031	0.713034	0.705947	0.638	0.653715	0.812114
100	0.156805	0.755431	0.777979	0.769436	0.748542	0.722431	0.705017	0.696518	0.68024	0.673586	0.621811	0.624797	0.777979
101	0.167164	0.699533	0.727255	0.721225	0.703241	0.679414	0.663659	0.655495	0.640502	0.634306	0.589519	0.587932	0.727255
102	0.154339	0.753784	0.774245	0.767795	0.751443	0.72812	0.712291	0.70393	0.688338	0.681896	0.615324	0.632744	0.774245
103	0.165275	0.757633	0.784408	0.775602	0.752894	0.725072	0.706886	0.697841	0.68055	0.67347	0.622655	0.622484	0.784408
104	0.15102	0.733661	0.751656	0.741594	0.719782	0.693053	0.67566	0.667312	0.651337	0.64474	0.601137	0.596797	0.751656
105	0.161378	0.751204	0.772597	0.763531	0.742298	0.716182	0.699379	0.691047	0.675169	0.668804	0.622051	0.62195	0.772597
106	0.177823	0.770295	0.795979	0.788421	0.767973	0.742614	0.725569	0.717012	0.700834	0.6944	0.678753	0.646012	0.795979
107	0.170349	0.777001	0.803237	0.797422	0.77966	0.755274	0.738316	0.729712	0.713225	0.706203	0.656775	0.655035	0.803237
108	0.17396	0.738063	0.758971	0.752338	0.734893	0.711816	0.696486	0.688576	0.673798	0.667683	0.622828	0.622193	0.758971
109	0.163723	0.773865	0.793464	0.786021	0.768061	0.744296	0.728206	0.719844	0.704485	0.698219	0.642194	0.650783	0.793464
110	0.170383	0.766858	0.796546	0.791988	0.775298	0.751084	0.734372	0.725973	0.709258	0.702505	0.65692	0.649902	0.796546
111	0.170212	0.756245	0.788798	0.784518	0.768143	0.744718	0.728698	0.720185	0.704352	0.697926	0.625571	0.648439	0.788798
112	0.173106	0.757735	0.787705	0.77971	0.757916	0.730796	0.713075	0.704283	0.687461	0.680603	0.628404	0.630371	0.787705
113	0.184178	0.76437	0.80462	0.799481	0.780047	0.753769	0.735848	0.726648	0.709413	0.702274	0.623477	0.648672	0.80462
114	0.166883	0.760898	0.784862	0.778519	0.760843	0.736423	0.719948	0.71146	0.695609	0.68876	0.642814	0.639615	0.784862
115	0.183196	0.755556	0.783675	0.779017	0.762857	0.739222	0.723362	0.714999	0.698931	0.692369	0.639361	0.641629	0.783675
116	0.186518	0.746194	0.778857	0.773175	0.754411	0.729595	0.712895	0.704255	0.687902	0.681317	0.62911	0.631242	0.778857
117	0.179013	0.738621	0.76458	0.760851	0.746433	0.724972	0.70969	0.701666	0.686308	0.680259	0.630279	0.631639	0.76458
118	0.174957	0.768351	0.793939	0.787273	0.768951	0.744068	0.727568	0.719034	0.702807	0.696426	0.653712	0.646697	0.793939
119	0.178123	0.757939	0.778018	0.773042	0.758286	0.737297	0.722099	0.714329	0.699449	0.692974	0.647557	0.644383	0.778018
120	0.18917	0.752879	0.785689	0.781772	0.765379	0.7422	0.725984	0.717566	0.701526	0.695023	0.64862	0.645149	0.785689
121	0.181059	0.745494	0.772888	0.766337	0.747493	0.722888	0.706447	0.698185	0.682494	0.675971	0.637971	0.627413	0.772888
122	0.177481	0.768825	0.798109	0.791904	0.773648	0.748532	0.73167	0.723122	0.706908	0.699876	0.638973	0.649863	0.798109
123	0.19067	0.760089	0.788137	0.78213	0.764106	0.739919	0.723778	0.715537	0.699727	0.693218	0.644434	0.645075	0.788137
124	0.185759	0.755852	0.78323	0.778517	0.762875	0.74001	0.724431	0.716177	0.700583	0.694097	0.641185	0.644902	0.78323
125	0.18844	0.755709	0.790383	0.786459	0.769678	0.745878	0.729469	0.721171	0.704779	0.698127	0.628709	0.647273	0.790383
126	0.190133	0.763147	0.793085	0.78822	0.771617	0.748214	0.731917	0.723523	0.70795	0.701466	0.660028	0.652209	0.793085
127	0.179579	0.787331	0.817756	0.813147	0.796995	0.773259	0.756805	0.748289	0.731683	0.724783	0.671859	0.673139	0.817756
128	0.174352	0.781699	0.805921	0.80009	0.782857	0.758864	0.742383	0.733876	0.717665	0.710794	0.660318	0.659921	0.805921
129	0.190641	0.769175	0.798744	0.793959	0.776929	0.75362	0.737256	0.728868	0.712944	0.706495	0.673732	0.656734	0.798744
130	0.184727	0.749562	0.779276	0.774025	0.756871	0.733292	0.717379	0.709214	0.69351	0.687196	0.624784	0.639076	0.779276
131	0.178893	0.769527	0.794819	0.789629	0.773048	0.749402	0.732874	0.724272	0.708358	0.701874	0.659064	0.651037	0.794819
132	0.192265	0.735636	0.76966	0.767239	0.75305	0.731327	0.716004	0.707855	0.692185	0.685849	0.626059	0.63608	0.76966
133	0.181171	0.750313	0.776458	0.770736	0.75376	0.730039	0.713815	0.705495	0.689712	0.683179	0.632789	0.633833	0.776458
134	0.183943	0.764291	0.794036	0.787884	0.76992	0.745231	0.728491	0.719767	0.703646	0.696969	0.646383	0.646923	0.794036
135	0.189975	0.71724	0.751414	0.746661	0.72955	0.706089	0.690159	0.681922	0.666645	0.660334	0.613037	0.613144	0.751414
136	0.195589	0.751323	0.789393	0.785123	0.767499	0.742752	0.725708	0.717132	0.70049	0.693518	0.647498	0.641687	0.789393
137	0.181506	0.759567	0.789861	0.783958	0.765307	0.740137	0.723475	0.714987	0.698438	0.691615	0.649373	0.641835	0.789861
138	0.191525	0.769857	0.805657	0.803677	0.790034	0.767908	0.752236	0.743677	0.727665	0.720958	0.648787	0.668835	0.805657
139	0.182331	0.733349	0.763122	0.759126	0.743013	0.720645	0.70478	0.696778	0.681161	0.674716	0.607211	0.625252	0.763122
140	0.199927	0.756387	0.797701	0.795647	0.780447	0.756955	0.740382	0.731786	0.715153	0.708186	0.668274	0.655716	0.797701
141	0.196564	0.758286	0.79399	0.790811	0.775653	0.75262	0.736499	0.727785	0.711465	0.704867	0.662514	0.65309	0.79399
142	0.185664	0.777677	0.802927	0.799042	0.785002	0.763341	0.747885	0.739713	0.723579	0.717303	0.671512	0.666032	0.802927
143	0.19305	0.753698	0.784542	0.781071	0.766402	0.744315	0.728953	0.721025	0.705816	0.699388	0.650023	0.651694	0.784542
144	0.183625	0.758157	0.787633	0.782708	0.766079	0.741912	0.725301	0.716823	0.700229	0.693386	0.64184	0.641944	0.787633
145	0.193495	0.772577	0.807169	0.803799	0.788781	0.765839	0.749615	0.741192	0.724836	0.718701	0.663476	0.667064	0.807169
146	0.18831	0.763419	0.798271	0.793586	0.775408	0.750441	0.733327	0.724602	0.707858	0.700811	0.647427	0.648783	0.798271
147	0.200129	0.773471	0.809248	0.806114	0.791402	0.768121	0.75195	0.743167	0.726663	0.720067	0.670445	0.667017	0.809248
148	0.212682	0.756054	0.78739	0.78458	0.771668	0.750979	0.736069	0.728502	0.713335	0.707067	0.678353	0.658303	0.78739
149	0.188635	0.766149	0.804335	0.799247	0.781278	0.756135	0.738545	0.729734	0.712791	0.705724	0.650875	0.653593	0.804335
150	0.173102	0.752617	0.774771	0.767898	0.748838	0.724414	0.707928	0.699812	0.683683	0.677302	0.630853	0.628444	0.774771
151	0.218192	0.764849	0.807825	0.808312	0.796911	0.776423	0.761322	0.753309	0.73735	0.730653	0.692226	0.678228	0.808312
152	0.209405	0.763784	0.798211	0.795843	0.782469	0.761208	0.746025	0.737801	0.722585	0.715888	0.655894	0.666062	0.798211
153	0.208017	0.751474	0.791471	0.788418	0.771876	0.748307	0.731738	0.723039	0.706953	0.700189	0.64749	0.649236	0.791471
154	0.208746	0.764748	0.802073	0.798388	0.782104	0.758366	0.742182	0.733701	0.717454	0.710633	0.659891	0.659897	0.802073
155	0.195154	0.742256	0.777513	0.776396	0.762606	0.740998	0.725481	0.71723	0.701292	0.694933	0.648557	0.643792	0.777513
156	0.20518	0.751838	0.784279	0.781065	0.766392	0.744575	0.729277	0.721198	0.705917	0.699221	0.641336	0.650176	0.784279
157	0.209587	0.77669	0.814059	0.811281	0.79624	0.773505	0.757165	0.748937	0.732734	0.726261	0.676398	0.675163	0.814059
158	0.213877	0.757695	0.793395	0.791433	0.777375	0.755689	0.740463	0.732435	0.717123	0.71046	0.650691	0.660914	0.793395
159	0.218006	0.746672	0.787208	0.78508	0.770153	0.747352	0.731387	0.72316	0.707326	0.700613	0.630888	0.650344	0.787208
160	0.19213	0.768971	0.799383	0.795216	0.780017	0.757423	0.741625	0.733567	0.717831	0.711558	0.638763	0.662366	0.799383
161	0.212813	0.767044	0.803759	0.803459	0.792027	0.772156	0.757539	0.749748	0.73414	0.727842	0.681192	0.676889	0.803759
162	0.197619	0.75964	0.791204	0.788428	0.774716	0.753023	0.737744	0.729618	0.714192	0.707661	0.668389	0.657911	0.791204
163	0.211607	0.756216	0.79846	0.79739	0.784088	0.761876	0.746116	0.737792	0.721656	0.714783	0.665742	0.66285	0.79846
164	0.197271	0.778	0.811823	0.808647	0.793986	0.77131	0.755466	0.747218	0.731367	0.724769	0.68853	0.674609	0.811823
165	0.181802	0.749714	0.777164	0.771817	0.754366	0.730464	0.714518	0.706299	0.690628	0.684165	0.624695	0.634658	0.777164
166	0.231312	0.779297	0.819357	0.82106	0.811904	0.792879	0.778523	0.770534	0.755039	0.748235	0.694391	0.695319	0.82106
167	0.187132	0.770327	0.798302	0.792045	0.773825	0.749656	0.733136	0.724552	0.708649	0.702145	0.612457	0.653251	0.798302
168	0.217907	0.738024	0.778429	0.776835	0.762706	0.740778	0.725638	0.717405	0.701787	0.695418	0.627714	0.645919	0.778429
169	0.205913	0.783199	0.818634	0.816503	0.802987	0.781277	0.765552	0.757258	0.741325	0.734689	0.683798	0.683235	0.818634
170	0.211965	0.755071	0.788081	0.786555	0.775141	0.755374	0.740951	0.733307	0.718369	0.712382	0.637221	0.662958	0.788081
171	0.214028	0.722887	0.762252	0.760583	0.74646	0.72461	0.709001	0.700986	0.685456	0.678954	0.63256	0.629262	0.762252
172	0.203898	0.748966	0.785605	0.7822	0.765807	0.74228	0.72632	0.717812	0.701833	0.695245	0.644404	0.64532	0.785605
173	0.217678	0.777156	0.811925	0.811701	0.801684	0.782284	0.767854	0.760015	0.744369	0.737948	0.663871	0.685937	0.811925
174	0.192319	0.746742	0.781438	0.776664	0.759798	0.736039	0.719908	0.711399	0.695291	0.688934	0.630811	0.639192	0.781438
175	0.209445	0.729002	0.76934	0.765818	0.749216	0.725391	0.709104	0.700573	0.684757	0.678062	0.631121	0.628346	0.76934
176	0.240265	0.759924	0.805154	0.805528	0.793484	0.772915	0.757809	0.749615	0.733829	0.727449	0.678381	0.676232	0.805528
177	0.21685	0.761725	0.803344	0.801448	0.786514	0.763859	0.748073	0.739592	0.723645	0.717056	0.663796	0.666107	0.803344
178	0.205679	0.75286	0.790385	0.787549	0.771503	0.748555	0.732394	0.723878	0.70802	0.701095	0.645751	0.650172	0.790385
179	0.224942	0.760169	0.801617	0.802618	0.792304	0.772525	0.757923	0.749942	0.73454	0.72779	0.675107	0.675954	0.802618
180	0.214499	0.763593	0.807589	0.806945	0.793655	0.771627	0.755714	0.747492	0.730989	0.724352	0.65921	0.671611	0.807589
181	0.202348	0.763474	0.803764	0.80043	0.784164	0.760224	0.743496	0.734639	0.717875	0.711175	0.658609	0.65881	0.803764
182	0.202397	0.761488	0.796096	0.796201	0.786701	0.767864	0.753736	0.745882	0.730883	0.724464	0.664329	0.674001	0.796201
183	0.213587	0.770411	0.810028	0.810329	0.799391	0.779192	0.763889	0.755561	0.740145	0.733512	0.672977	0.680941	0.810329
184	0.223218	0.729389	0.769902	0.769796	0.757932	0.737713	0.72287	0.714764	0.699656	0.693113	0.613258	0.642432	0.769902
185	0.221948	0.756402	0.794212	0.793134	0.780405	0.759692	0.744603	0.736666	0.721082	0.714813	0.664664	0.664226	0.794212
186	0.207435	0.769276	0.808276	0.805172	0.789481	0.765713	0.749245	0.740821	0.724045	0.717471	0.663126	0.665561	0.808276
187	0.218598	0.783711	0.815544	0.813541	0.801496	0.78135	0.766555	0.758691	0.743718	0.737321	0.670005	0.688635	0.815544
188	0.230285	0.758479	0.802486	0.801432	0.788229	0.766638	0.751089	0.742748	0.726729	0.720266	0.665725	0.667817	0.802486
189	0.228793	0.754172	0.793966	0.794914	0.785122	0.765929	0.751525	0.74362	0.728572	0.721856	0.673394	0.67052	0.794914
190	0.196594	0.704027	0.739222	0.735982	0.720559	0.698594	0.683238	0.675077	0.659986	0.653867	0.618918	0.606076	0.739222
191	0.233537	0.730907	0.771484	0.772648	0.762888	0.744071	0.730009	0.722314	0.707442	0.701087	0.66759	0.65122	0.772648
192	0.221855	0.768655	0.804079	0.802473	0.790208	0.769817	0.754829	0.746839	0.731594	0.725537	0.679308	0.6761	0.804079
193	0.222164	0.755552	0.796962	0.796673	0.78424	0.763571	0.748348	0.740152	0.724551	0.717728	0.654369	0.666557	0.796962
194	0.228444	0.734165	0.774885	0.77461	0.762861	0.74294	0.728121	0.720496	0.705312	0.698938	0.660829	0.649487	0.774885
195	0.254596	0.726451	0.773822	0.776853	0.767991	0.749509	0.735438	0.727639	0.712541	0.705975	0.654264	0.655062	0.776853
196	0.230231	0.773128	0.822755	0.823628	0.811431	0.789479	0.773428	0.76468	0.747931	0.740832	0.684569	0.685739	0.823628
197	0.236299	0.784289	0.82811	0.828972	0.818599	0.798624	0.783648	0.775363	0.759529	0.752718	0.707661	0.699579	0.828972
198	0.211236	0.766902	0.804948	0.804517	0.792493	0.771914	0.75658	0.748521	0.732643	0.725976	0.658074	0.67387	0.804948
199	0.23809	0.745158	0.78968	0.791054	0.780671	0.761331	0.746872	0.738912	0.723597	0.717119	0.671648	0.665687	0.791054
200	0.22561	0.749145	0.785788	0.785687	0.775381	0.756515	0.742371	0.734709	0.719703	0.713177	0.663618	0.662136	0.785788
201	0.231005	0.773338	0.815743	0.817243	0.808068	0.788762	0.774145	0.766066	0.750237	0.743507	0.65719	0.690298	0.817243
202	0.238112	0.748001	0.79274	0.794652	0.785444	0.766647	0.752602	0.744783	0.729429	0.72301	0.656087	0.671432	0.794652
203	0.258295	0.749983	0.793744	0.796014	0.787923	0.770715	0.757042	0.749381	0.734627	0.728387	0.675939	0.678316	0.796014
204	0.209039	0.751569	0.788671	0.786666	0.773646	0.752476	0.737327	0.729375	0.714048	0.707353	0.658968	0.65771	0.788671
205	0.254042	0.75533	0.800385	0.802165	0.792752	0.773906	0.759532	0.751733	0.73662	0.730292	0.684382	0.67928	0.802165
206	0.247129	0.793088	0.834371	0.836734	0.829641	0.812375	0.798458	0.790992	0.775734	0.769227	0.731871	0.716319	0.836734
207	0.24901	0.767348	0.811551	0.814508	0.807448	0.79015	0.776377	0.768825	0.753742	0.747139	0.691172	0.695566	0.814508
208	0.244604	0.726706	0.772712	0.775317	0.766746	0.748576	0.734637	0.726837	0.711775	0.705053	0.654113	0.654025	0.775317
209	0.269843	0.749791	0.798022	0.802376	0.79603	0.779574	0.766042	0.758192	0.743354	0.73679	0.68886	0.683751	0.802376
210	0.230207	0.776193	0.812464	0.812685	0.803443	0.784718	0.770694	0.762829	0.747857	0.741336	0.693893	0.690275	0.812685
211	0.238447	0.764055	0.805903	0.807558	0.798904	0.780721	0.766561	0.758826	0.744042	0.737506	0.678377	0.68681	0.807558
212	0.22511	0.751407	0.790473	0.789964	0.778108	0.758144	0.742963	0.735236	0.719787	0.71319	0.661216	0.662405	0.790473
213	0.264474	0.756045	0.800448	0.804121	0.798672	0.782809	0.769775	0.762248	0.747881	0.741372	0.692808	0.690133	0.804121
214	0.244729	0.771272	0.813773	0.814685	0.804863	0.785846	0.771405	0.763529	0.748078	0.741385	0.692972	0.688166	0.814685
215	0.265907	0.755681	0.794875	0.798307	0.79281	0.777851	0.765449	0.758255	0.744302	0.737979	0.685565	0.687716	0.798307
216	0.254739	0.778321	0.819393	0.822884	0.816865	0.800917	0.787781	0.780353	0.765621	0.759269	0.70644	0.706943	0.822884
217	0.26099	0.745407	0.793459	0.796472	0.787905	0.76975	0.755648	0.747979	0.732823	0.726298	0.680001	0.674227	0.796472
218	0.265607	0.771619	0.817759	0.820804	0.813399	0.795996	0.782133	0.774305	0.75914	0.752802	0.700041	0.700191	0.820804
219	0.264045	0.747547	0.792536	0.795629	0.788391	0.771461	0.758	0.750262	0.735609	0.729172	0.668202	0.677853	0.795629
220	0.255024	0.767073	0.809027	0.81177	0.805012	0.788548	0.775108	0.767845	0.753118	0.746812	0.678569	0.696036	0.81177
221	0.255323	0.767171	0.813368	0.818057	0.813018	0.79712	0.783391	0.77592	0.760975	0.754244	0.691403	0.700921	0.818057
222	0.255306	0.766207	0.814783	0.816654	0.8065	0.786853	0.772188	0.763858	0.748296	0.741691	0.692759	0.689175	0.816654
223	0.267804	0.768197	0.811108	0.814361	0.808867	0.793413	0.780471	0.77319	0.7588	0.752434	0.701115	0.69977	0.814361
224	0.265997	0.745695	0.796106	0.799857	0.791744	0.774073	0.760125	0.752287	0.737242	0.730699	0.679562	0.678387	0.799857
225	0.261406	0.766539	0.81092	0.815068	0.809982	0.794238	0.781344	0.773626	0.758887	0.752586	0.6859	0.699872	0.815068
226	0.242692	0.747361	0.793266	0.793979	0.782714	0.762415	0.747277	0.739246	0.72379	0.716937	0.662504	0.664953	0.793979
227	0.263635	0.774901	0.818879	0.822387	0.816403	0.800077	0.786739	0.779295	0.764317	0.757659	0.701317	0.704494	0.822387
228	0.260496	0.733667	0.777234	0.780478	0.773477	0.756864	0.743561	0.736147	0.721585	0.715322	0.665077	0.664124	0.780478
229	0.259516	0.732658	0.775464	0.778543	0.771504	0.755297	0.742231	0.73459	0.720234	0.713835	0.672139	0.662057	0.778543
230	0.254284	0.760183	0.802173	0.805427	0.798801	0.782179	0.768819	0.76128	0.746553	0.740155	0.660132	0.688514	0.805427
231	0.275777	0.709333	0.762788	0.767173	0.758697	0.740694	0.726899	0.719031	0.704411	0.697807	0.634681	0.646684	0.767173
232	0.280145	0.746006	0.790597	0.795226	0.790331	0.775426	0.76291	0.755581	0.741573	0.735439	0.691233	0.684898	0.795226
233	0.24904	0.724252	0.769858	0.771428	0.7616	0.743028	0.728933	0.721273	0.706569	0.700174	0.648547	0.650249	0.771428
234	0.285872	0.755915	0.800357	0.805065	0.801503	0.787372	0.775317	0.76817	0.754064	0.747958	0.691708	0.697027	0.805065
235	0.276131	0.738004	0.785804	0.790411	0.784851	0.76926	0.756377	0.748899	0.73441	0.728008	0.675784	0.675803	0.790411
236	0.281525	0.772037	0.818555	0.822639	0.818096	0.802444	0.789747	0.782106	0.76763	0.761107	0.707733	0.708634	0.822639
237	0.29274	0.753069	0.801225	0.807273	0.803447	0.789151	0.776643	0.769377	0.755111	0.748524	0.703118	0.69644	0.807273
238	0.276976	0.757188	0.806399	0.811523	0.806669	0.791171	0.77783	0.770203	0.755529	0.748669	0.697352	0.694719	0.811523
239	0.266146	0.761282	0.808413	0.812232	0.805971	0.789176	0.775702	0.768129	0.753079	0.746612	0.685422	0.693946	0.812232
240	0.279469	0.754025	0.799871	0.804449	0.799613	0.784428	0.7719	0.764706	0.750311	0.743988	0.699558	0.692914	0.804449
241	0.278274	0.774809	0.817484	0.821348	0.816496	0.801185	0.788805	0.781289	0.767125	0.760862	0.72609	0.709194	0.821348
242	0.28327	0.758067	0.807908	0.813448	0.809	0.793732	0.780644	0.773071	0.758356	0.751686	0.689594	0.697991	0.813448
243	0.284913	0.780769	0.830587	0.836088	0.832022	0.816674	0.803639	0.795949	0.780987	0.774352	0.731687	0.719966	0.836088
244	0.299445	0.771232	0.822042	0.827807	0.824216	0.809689	0.797169	0.789705	0.775166	0.768749	0.694969	0.715417	0.827807
245	0.285257	0.777276	0.829166	0.835359	0.830018	0.813869	0.800276	0.79244	0.777186	0.770592	0.705354	0.715822	0.835359
246	0.290282	0.752395	0.802621	0.808275	0.803581	0.788288	0.775581	0.768025	0.753331	0.746963	0.698547	0.694107	0.808275
247	0.28069	0.764229	0.809768	0.813498	0.808488	0.793164	0.780254	0.772877	0.758442	0.751976	0.699293	0.699866	0.813498
248	0.260768	0.771604	0.815704	0.819641	0.814659	0.798968	0.785844	0.778289	0.763378	0.756871	0.695361	0.703274	0.819641
249	0.2721	0.764018	0.815744	0.820803	0.815371	0.798876	0.785107	0.777272	0.762073	0.755382	0.691497	0.701213	0.820803
250	0.291368	0.764659	0.810254	0.816199	0.814016	0.800905	0.78908	0.782072	0.768041	0.761787	0.71601	0.708895	0.816199
251	0.286877	0.761354	0.80694	0.812	0.80812	0.793699	0.78124	0.7741	0.759729	0.753411	0.689633	0.700712	0.812
252	0.285189	0.751749	0.797985	0.803964	0.801612	0.787862	0.775948	0.768776	0.754861	0.748398	0.704929	0.696474	0.803964
253	0.291587	0.746381	0.796462	0.801834	0.797307	0.782284	0.76967	0.762283	0.748039	0.741784	0.685503	0.689999	0.801834
254	0.294714	0.783348	0.829061	0.834504	0.831708	0.817523	0.805447	0.798288	0.784013	0.777574	0.725184	0.725683	0.834504
255	0.293997	0.74651	0.796193	0.801983	0.798401	0.783958	0.77169	0.764196	0.749841	0.743673	0.691147	0.690624	0.801983
256	0.299633	0.782489	0.827779	0.834104	0.833331	0.820776	0.809312	0.802347	0.788469	0.782047	0.726702	0.729142	0.834104
257	0.296589	0.738947	0.782288	0.787895	0.785035	0.772013	0.760407	0.753661	0.740199	0.734268	0.684479	0.684535	0.787895
258	0.272804	0.755546	0.80013	0.804317	0.79889	0.78333	0.770621	0.763234	0.748858	0.742538	0.696979	0.69134	0.804317
259	0.286796	0.767184	0.817381	0.822506	0.818551	0.803456	0.790463	0.783165	0.768172	0.761711	0.694457	0.708168	0.822506
260	0.29045	0.74351	0.793748	0.799346	0.794834	0.779647	0.766882	0.759529	0.745245	0.738681	0.688249	0.687124	0.799346
261	0.295639	0.772821	0.814298	0.819273	0.817329	0.80449	0.792948	0.786162	0.772803	0.766559	0.718381	0.716606	0.819273
262	0.297357	0.754278	0.807684	0.814478	0.810801	0.795817	0.783381	0.775799	0.760998	0.754413	0.710468	0.700619	0.814478
263	0.290704	0.776816	0.82061	0.825574	0.822254	0.808212	0.796216	0.789228	0.775014	0.768741	0.697211	0.716905	0.825574
264	0.315649	0.769792	0.821265	0.828008	0.826065	0.812793	0.80096	0.793672	0.779743	0.773254	0.726513	0.720086	0.828008
265	0.289433	0.769099	0.817919	0.822986	0.818527	0.803353	0.790368	0.782973	0.768373	0.762186	0.703813	0.70978	0.822986
266	0.296699	0.751254	0.793611	0.798579	0.796267	0.783324	0.772018	0.76512	0.751614	0.745677	0.687036	0.695345	0.798579
267	0.303285	0.758765	0.806715	0.812511	0.809386	0.795753	0.783624	0.776492	0.762504	0.756261	0.682171	0.704444	0.812511
268	0.312524	0.776724	0.82857	0.835731	0.834188	0.820886	0.808917	0.801704	0.787442	0.780854	0.733994	0.727343	0.835731
269	0.290988	0.768414	0.818076	0.823915	0.820577	0.805818	0.793033	0.785809	0.771155	0.764688	0.703434	0.711659	0.823915
270	0.284456	0.733564	0.780899	0.78669	0.783257	0.769375	0.757086	0.750158	0.735784	0.729447	0.672302	0.676743	0.78669
271	0.30275	0.774036	0.821595	0.827248	0.824343	0.810531	0.798429	0.791514	0.777157	0.770798	0.704481	0.717713	0.827248
272	0.295324	0.76784	0.81172	0.816889	0.814571	0.801348	0.789599	0.782706	0.768857	0.762679	0.701221	0.711113	0.816889
273	0.312996	0.751028	0.800618	0.80751	0.805163	0.792338	0.780775	0.773548	0.759832	0.753574	0.714178	0.701117	0.80751
274	0.289166	0.776114	0.82349	0.828926	0.82547	0.811086	0.798607	0.79119	0.776848	0.770227	0.69885	0.716165	0.828926
275	0.31446	0.758014	0.808901	0.815592	0.813466	0.800155	0.788261	0.78132	0.767078	0.760883	0.708014	0.708262	0.815592
276	0.313465	0.737109	0.784922	0.792567	0.792629	0.781243	0.770322	0.763687	0.75017	0.744189	0.680712	0.692314	0.792629
277	0.329429	0.767975	0.820193	0.828803	0.828978	0.817298	0.805999	0.798953	0.785192	0.778826	0.725577	0.724931	0.828978
278	0.301861	0.779319	0.827833	0.834322	0.832492	0.81948	0.807457	0.800363	0.785947	0.779858	0.735379	0.726026	0.834322
279	0.316567	0.771702	0.817894	0.824998	0.824719	0.813306	0.80219	0.795401	0.781853	0.775684	0.685286	0.722948	0.824998
280	0.299598	0.762455	0.812199	0.819024	0.817683	0.804833	0.793084	0.785808	0.771515	0.765078	0.728347	0.711385	0.819024
281	0.304022	0.76458	0.816066	0.82245	0.820165	0.806276	0.793935	0.7869	0.772543	0.765916	0.716404	0.712328	0.82245
282	0.296876	0.780805	0.827069	0.832475	0.829981	0.816369	0.804205	0.797224	0.782936	0.776594	0.705247	0.723533	0.832475
283	0.32781	0.758891	0.809643	0.816861	0.816336	0.804497	0.793342	0.786629	0.772951	0.766725	0.708132	0.713969	0.816861
284	0.321984	0.787056	0.83751	0.845327	0.845074	0.833409	0.822162	0.815107	0.800983	0.794509	0.7496	0.739214	0.845327
285	0.317788	0.752444	0.80046	0.807483	0.807284	0.795678	0.784664	0.777853	0.764426	0.758284	0.706495	0.706379	0.807483
286	0.316649	0.771595	0.821268	0.829114	0.828924	0.817036	0.805686	0.79859	0.784615	0.778313	0.726112	0.724494	0.829114
287	0.332425	0.733392	0.781296	0.788751	0.78972	0.779479	0.769337	0.762991	0.750081	0.74417	0.699357	0.693134	0.78972
288	0.298582	0.768377	0.816327	0.822152	0.819047	0.80506	0.792834	0.785707	0.771144	0.764909	0.6954	0.711579	0.822152
289	0.341578	0.749933	0.796739	0.804096	0.805773	0.796076	0.786068	0.779764	0.767067	0.761237	0.710408	0.710086	0.805773
290	0.324249	0.751121	0.800104	0.808001	0.807774	0.796272	0.785405	0.778439	0.764968	0.758778	0.689123	0.706024	0.808001
291	0.329679	0.761362	0.813237	0.821618	0.822094	0.810702	0.799555	0.792705	0.778874	0.772355	0.712671	0.717632	0.822094
292	0.305489	0.773672	0.822384	0.828751	0.826144	0.812808	0.800692	0.793588	0.77961	0.773273	0.70686	0.721096	0.828751
293	0.317668	0.742707	0.793379	0.800079	0.798186	0.785389	0.774004	0.766964	0.753278	0.747249	0.694968	0.695474	0.800079
294	0.325742	0.743247	0.787451	0.794376	0.79528	0.785103	0.774821	0.768537	0.755815	0.749953	0.668428	0.699998	0.79528
295	0.32871	0.737264	0.786114	0.793187	0.792842	0.781372	0.770647	0.763886	0.750725	0.744622	0.691233	0.693674	0.793187
296	0.302865	0.764323	0.812296	0.818144	0.816177	0.802939	0.791166	0.784255	0.770088	0.763853	0.707246	0.71054	0.818144
297	0.332297	0.776957	0.825835	0.833377	0.834146	0.823342	0.812683	0.805992	0.792509	0.786314	0.713447	0.732833	0.834146
298	0.343427	0.761536	0.8109	0.819174	0.820212	0.810033	0.799974	0.793191	0.780136	0.77401	0.731805	0.721086	0.820212
299	0.311427	0.776936	0.828251	0.836151	0.835124	0.822323	0.81038	0.803279	0.788776	0.782223	0.723978	0.727268	0.836151
300	0.327089	0.750712	0.803351	0.81134	0.810844	0.798672	0.787278	0.78025	0.766572	0.760322	0.693881	0.707508	0.81134
301	0.336567	0.760476	0.809839	0.818117	0.81924	0.808766	0.798282	0.791869	0.778396	0.772042	0.722194	0.718996	0.81924
302	0.338845	0.764937	0.814461	0.822416	0.823804	0.813466	0.802515	0.796149	0.782943	0.776809	0.691265	0.724418	0.823804
303	0.332005	0.761045	0.80859	0.817359	0.819452	0.810075	0.8	0.793445	0.780625	0.774589	0.727116	0.721516	0.819452
304	0.336353	0.781565	0.824283	0.831204	0.83358	0.824337	0.814449	0.808208	0.795332	0.789451	0.693347	0.73737	0.83358
305	0.315806	0.768565	0.818738	0.826499	0.826224	0.814399	0.802972	0.796124	0.782084	0.775814	0.722406	0.7209	0.826499
306	0.305646	0.757784	0.797541	0.803749	0.805681	0.7963	0.78663	0.780525	0.767856	0.76218	0.68306	0.710998	0.805681
307	0.318911	0.777167	0.823281	0.830561	0.831125	0.82027	0.809347	0.802667	0.789109	0.782996	0.737797	0.729673	0.831125
308	0.358704	0.773935	0.82615	0.835856	0.839177	0.8301	0.820476	0.813797	0.800571	0.794259	0.740131	0.739064	0.839177
309	0.323953	0.767116	0.810387	0.81672	0.817081	0.806287	0.795966	0.78956	0.776781	0.770774	0.708091	0.720127	0.817081
310	0.361288	0.768873	0.813927	0.822526	0.826749	0.818998	0.810164	0.804337	0.791979	0.786393	0.736646	0.734091	0.826749
311	0.362231	0.771798	0.822444	0.832163	0.836057	0.827787	0.817823	0.811903	0.798754	0.792596	0.706054	0.738862	0.836057
312	0.331433	0.760214	0.811302	0.819938	0.821072	0.810324	0.799393	0.79278	0.779177	0.772724	0.722045	0.719239	0.821072
313	0.339579	0.764489	0.809259	0.816963	0.819705	0.811104	0.801616	0.795345	0.782868	0.776847	0.733412	0.724425	0.819705
314	0.330983	0.774337	0.823724	0.831984	0.833371	0.823023	0.812478	0.805649	0.792318	0.785984	0.732317	0.73178	0.833371
315	0.36225	0.764256	0.814427	0.823551	0.825956	0.816531	0.80665	0.800227	0.787553	0.781473	0.731161	0.728754	0.825956
316	0.366995	0.76627	0.817278	0.82759	0.83141	0.823277	0.813655	0.807353	0.794592	0.788444	0.748714	0.734912	0.83141
317	0.313287	0.769431	0.817457	0.824413	0.82436	0.812643	0.801327	0.794534	0.780723	0.774612	0.72388	0.721424	0.824413
318	0.367872	0.775448	0.825755	0.835393	0.838794	0.830486	0.820786	0.814688	0.801815	0.795734	0.741805	0.74183	0.838794
319	0.31075	0.776278	0.82198	0.828372	0.827128	0.814613	0.803283	0.796412	0.782701	0.776509	0.731197	0.725194	0.828372
320	0.345274	0.775891	0.823521	0.832388	0.836262	0.827799	0.81817	0.811805	0.798888	0.792872	0.7333	0.739012	0.836262
321	0.370586	0.778429	0.828204	0.838368	0.842739	0.835064	0.825774	0.819526	0.806833	0.800931	0.729489	0.746616	0.842739
322	0.316525	0.753358	0.796388	0.802404	0.802001	0.790647	0.779995	0.773507	0.760629	0.75478	0.705622	0.705015	0.802404
323	0.363138	0.769417	0.815666	0.824849	0.828952	0.821384	0.81225	0.806245	0.793928	0.788024	0.722984	0.735626	0.828952
324	0.363095	0.796173	0.840536	0.849304	0.854649	0.847713	0.839003	0.833159	0.820875	0.814817	0.747593	0.761757	0.854649
325	0.336845	0.791292	0.830705	0.837719	0.841061	0.832883	0.823537	0.817714	0.805317	0.799778	0.74301	0.748937	0.841061
326	0.335214	0.77928	0.826641	0.834586	0.836227	0.825852	0.815287	0.80881	0.795547	0.789522	0.724749	0.737794	0.836227
327	0.351254	0.751524	0.80188	0.810361	0.811837	0.801988	0.791819	0.785457	0.772426	0.76635	0.706144	0.714224	0.811837
328	0.337127	0.780039	0.823763	0.830966	0.832049	0.821979	0.811723	0.805367	0.792595	0.786366	0.736373	0.735506	0.832049
329	0.347232	0.741224	0.786203	0.793875	0.796125	0.787321	0.777837	0.771884	0.759629	0.754079	0.69093	0.703901	0.796125
330	0.344091	0.752965	0.798549	0.806134	0.807202	0.797326	0.787331	0.78113	0.768508	0.762577	0.692431	0.712594	0.807202
331	0.355393	0.771946	0.815636	0.823508	0.827313	0.819381	0.810229	0.804383	0.792165	0.786551	0.728485	0.735882	0.827313
332	0.352705	0.770528	0.817796	0.826241	0.828458	0.819265	0.809294	0.802989	0.790182	0.784295	0.746611	0.732547	0.828458
333	0.381175	0.763775	0.806852	0.815525	0.82101	0.815062	0.806966	0.801468	0.789872	0.78443	0.726214	0.734208	0.82101
334	0.338851	0.778585	0.823956	0.831556	0.833335	0.823673	0.81354	0.807165	0.794096	0.788298	0.741327	0.736422	0.833335
335	0.349668	0.757337	0.805638	0.814483	0.816806	0.807845	0.797941	0.791682	0.778926	0.772755	0.703091	0.720817	0.816806
336	0.342281	0.773161	0.822238	0.831224	0.833528	0.824337	0.814435	0.80819	0.795182	0.789152	0.723451	0.735933	0.833528
337	0.361594	0.750082	0.798495	0.807561	0.81033	0.801935	0.792654	0.786503	0.773991	0.768001	0.70185	0.715263	0.81033
338	0.385741	0.755049	0.8001	0.809336	0.814846	0.808924	0.800803	0.795417	0.783775	0.77822	0.736322	0.726853	0.814846
339	0.310679	0.783507	0.83626	0.842657	0.83988	0.825497	0.812903	0.805506	0.790903	0.784338	0.71519	0.730308	0.842657
340	0.335035	0.76946	0.81766	0.825604	0.826867	0.816405	0.805592	0.799224	0.785936	0.779684	0.719374	0.727423	0.826867
341	0.322929	0.766391	0.810305	0.816708	0.816574	0.805491	0.794664	0.788206	0.775033	0.769068	0.713284	0.718103	0.816708
342	0.347155	0.75024	0.797153	0.805227	0.807391	0.798241	0.788449	0.782331	0.769615	0.763949	0.712429	0.712684	0.807391
343	0.331273	0.75949	0.805056	0.812452	0.814126	0.804134	0.794034	0.787861	0.774779	0.768852	0.702933	0.717502	0.814126
344	0.319392	0.754677	0.800164	0.806538	0.805872	0.794179	0.783256	0.776481	0.763179	0.757247	0.70774	0.706216	0.806538
345	0.338994	0.781975	0.827834	0.836163	0.839469	0.83088	0.821204	0.8149	0.802211	0.796097	0.726069	0.74309	0.839469
346	0.357123	0.76756	0.80978	0.818121	0.822306	0.815021	0.80634	0.800601	0.788495	0.782791	0.732125	0.731349	0.822306
347	0.326588	0.780853	0.823983	0.831238	0.83303	0.823417	0.813251	0.807015	0.794019	0.787948	0.73501	0.734823	0.83303
348	0.352789	0.797052	0.845075	0.85389	0.858428	0.850215	0.840726	0.834396	0.821295	0.815347	0.726764	0.761093	0.858428
349	0.327956	0.789182	0.836085	0.8435	0.843987	0.833229	0.822568	0.815814	0.802302	0.796282	0.725399	0.743165	0.843987
350	0.346315	0.768115	0.813881	0.821737	0.823541	0.814177	0.804401	0.797993	0.78543	0.779392	0.722774	0.72776	0.823541
351	0.341616	0.773953	0.821104	0.829048	0.831065	0.821469	0.811209	0.805011	0.791946	0.785828	0.726747	0.733382	0.831065
352	0.362231	0.755187	0.800691	0.809333	0.81284	0.804933	0.795882	0.789921	0.777945	0.772087	0.704598	0.720826	0.81284
353	0.342515	0.761951	0.805549	0.813732	0.817776	0.810231	0.801076	0.795122	0.782842	0.776901	0.724134	0.724664	0.817776
354	0.349764	0.775357	0.816638	0.824695	0.829334	0.822468	0.813689	0.808049	0.795996	0.79032	0.718371	0.738352	0.829334
355	0.355794	0.775519	0.824494	0.833514	0.836813	0.828181	0.818393	0.811997	0.799186	0.793158	0.739323	0.73972	0.836813
356	0.371732	0.772896	0.81919	0.828211	0.832862	0.825696	0.816758	0.810793	0.798615	0.79282	0.734371	0.740858	0.832862
357	0.363666	0.755132	0.804341	0.813448	0.816728	0.808285	0.798903	0.792827	0.780281	0.774273	0.722651	0.722461	0.816728
358	0.346283	0.759816	0.806883	0.815068	0.817395	0.807909	0.798082	0.791777	0.779116	0.77323	0.721436	0.721884	0.817395
359	0.351559	0.765228	0.814264	0.822667	0.82513	0.815808	0.805783	0.79938	0.786471	0.78041	0.712346	0.727973	0.82513
360	0.376791	0.755385	0.799533	0.808505	0.813962	0.807846	0.799429	0.793749	0.782112	0.776325	0.723768	0.72424	0.813962
361	0.392432	0.786501	0.829983	0.839703	0.846826	0.842146	0.834543	0.829221	0.817895	0.812119	0.747616	0.758883	0.846826
362	0.392148	0.770322	0.818741	0.828718	0.834286	0.8279	0.819534	0.813842	0.801771	0.796166	0.742979	0.743473	0.834286
363	0.354604	0.751375	0.792533	0.800958	0.80525	0.798541	0.790125	0.784449	0.77278	0.767127	0.704165	0.715757	0.80525
364	0.371748	0.787887	0.833725	0.843392	0.849493	0.843222	0.834645	0.828869	0.816695	0.810751	0.74473	0.757266	0.849493
365	0.379445	0.782224	0.826947	0.835962	0.841953	0.836034	0.827687	0.82198	0.809961	0.804438	0.75604	0.751778	0.841953
366	0.342249	0.766138	0.815495	0.823835	0.82648	0.816677	0.806331	0.799985	0.786871	0.780738	0.728313	0.727767	0.82648
367	0.376614	0.760522	0.80573	0.815053	0.820507	0.814324	0.805899	0.800367	0.788569	0.782915	0.728598	0.731075	0.820507
368	0.383654	0.761192	0.804955	0.814726	0.820605	0.815102	0.807194	0.801789	0.790423	0.784654	0.732259	0.733243	0.820605
369	0.381534	0.782338	0.830898	0.840671	0.846394	0.839881	0.83122	0.825495	0.813144	0.807153	0.755677	0.753765	0.846394
370	0.36702	0.777269	0.823862	0.833302	0.838351	0.831391	0.822712	0.816789	0.804358	0.79837	0.752259	0.745047	0.838351
371	0.365997	0.781566	0.829012	0.837905	0.841861	0.83435	0.82521	0.819083	0.806695	0.800953	0.739258	0.746838	0.841861
372	0.365173	0.755692	0.804064	0.812545	0.81512	0.806225	0.796758	0.79081	0.778143	0.772248	0.720548	0.720661	0.81512
373	0.375419	0.765007	0.815501	0.825574	0.830076	0.822663	0.813393	0.807397	0.794843	0.788833	0.729482	0.735715	0.830076
374	0.40939	0.780725	0.82508	0.835306	0.843714	0.839978	0.833048	0.827836	0.816659	0.811054	0.761527	0.758492	0.843714
375	0.369883	0.741453	0.788239	0.797478	0.801742	0.794563	0.785754	0.77995	0.7679	0.762098	0.709831	0.71053	0.801742
376	0.352726	0.783271	0.822795	0.830949	0.836396	0.8302	0.821846	0.816412	0.804676	0.79902	0.73855	0.746679	0.836396
377	0.408937	0.775949	0.821979	0.832334	0.839962	0.835453	0.828005	0.822657	0.811148	0.805528	0.757385	0.753224	0.839962
378	0.358651	0.777525	0.822585	0.830906	0.835159	0.827641	0.818698	0.812694	0.800267	0.794462	0.742791	0.741863	0.835159
379	0.381465	0.750365	0.798071	0.807811	0.81219	0.805358	0.796555	0.790859	0.778705	0.773033	0.725283	0.721299	0.81219
380	0.423195	0.756042	0.802101	0.813061	0.820365	0.816605	0.809489	0.804369	0.793336	0.787714	0.734772	0.735553	0.820365
381	0.406018	0.776534	0.822582	0.833667	0.841576	0.837412	0.830071	0.824563	0.81298	0.807303	0.735234	0.75357	0.841576
382	0.398151	0.778725	0.823678	0.833839	0.840961	0.836605	0.828947	0.823755	0.812283	0.806523	0.735125	0.753251	0.840961
383	0.37612	0.762906	0.808364	0.817671	0.823039	0.816683	0.80835	0.80271	0.79073	0.785034	0.733321	0.73314	0.823039
384	0.414587	0.773566	0.816273	0.826636	0.834771	0.831405	0.824548	0.819506	0.80874	0.803124	0.750549	0.750815	0.834771
385	0.418614	0.781774	0.826454	0.837196	0.846202	0.842747	0.835785	0.830755	0.819602	0.813988	0.760923	0.761017	0.846202
386	0.426139	0.779739	0.824532	0.83573	0.845488	0.843032	0.836422	0.831533	0.820637	0.815182	0.751827	0.762229	0.845488
387	0.356358	0.77185	0.820351	0.829384	0.832695	0.824422	0.814799	0.808603	0.795741	0.789878	0.736619	0.736654	0.832695
388	0.410833	0.761491	0.805272	0.815422	0.822982	0.819089	0.811904	0.806686	0.795705	0.790358	0.729959	0.738325	0.822982
389	0.423065	0.772192	0.813855	0.824114	0.833052	0.8304	0.824082	0.81901	0.808483	0.803228	0.732925	0.751341	0.833052
390	0.410206	0.7485	0.793669	0.804033	0.811222	0.806844	0.799468	0.794169	0.783038	0.77762	0.717433	0.726264	0.811222
391	0.39181	0.777136	0.820925	0.830756	0.837834	0.833188	0.825427	0.820122	0.808697	0.803053	0.741567	0.750124	0.837834
392	0.431564	0.767442	0.81066	0.821783	0.831645	0.829542	0.823344	0.81851	0.80817	0.802756	0.74313	0.750665	0.831645
393	0.414079	0.791798	0.835471	0.845652	0.853919	0.850437	0.843406	0.838331	0.827084	0.821635	0.768916	0.7685	0.853919
394	0.400018	0.748144	0.796229	0.806776	0.812769	0.806695	0.798761	0.79323	0.781552	0.775773	0.71196	0.723749	0.812769
395	0.426087	0.776396	0.823265	0.834562	0.842831	0.839325	0.832342	0.82725	0.816009	0.810487	0.765459	0.756966	0.842831
396	0.385383	0.779989	0.827231	0.836965	0.842369	0.836062	0.827736	0.821847	0.809692	0.804026	0.726828	0.750722	0.842369
397	0.407521	0.764275	0.803092	0.813232	0.822512	0.820489	0.814267	0.80964	0.799379	0.794179	0.7416	0.742761	0.822512
398	0.398965	0.785172	0.831737	0.842232	0.849628	0.844807	0.83706	0.831526	0.819887	0.813909	0.730092	0.76067	0.849628
399	0.395617	0.781994	0.82638	0.836179	0.843186	0.838357	0.83079	0.825365	0.813938	0.808228	0.749765	0.7563	0.843186
400	0.441101	0.79016	0.832012	0.843482	0.85396	0.852857	0.847121	0.842563	0.832166	0.826733	0.773907	0.773254	0.85396
401	0.398194	0.757763	0.806532	0.817067	0.82254	0.816661	0.808389	0.802713	0.790935	0.785172	0.737226	0.732075	0.82254
402	0.385404	0.789549	0.832601	0.841654	0.848744	0.843839	0.836177	0.830733	0.819213	0.813557	0.746117	0.761629	0.848744
403	0.439542	0.766254	0.806155	0.816481	0.826137	0.824545	0.818781	0.814255	0.804229	0.799224	0.749755	0.748176	0.826137
404	0.415969	0.765197	0.809852	0.820345	0.828064	0.824084	0.817157	0.811967	0.800859	0.79517	0.716	0.742307	0.828064
405	0.403369	0.767129	0.813182	0.823337	0.830219	0.825721	0.817941	0.812658	0.801098	0.795528	0.743659	0.742714	0.830219
406	0.421361	0.775817	0.816315	0.826248	0.835708	0.8337	0.827474	0.822787	0.812193	0.806954	0.760057	0.755429	0.835708
407	0.422718	0.762635	0.811855	0.823453	0.830975	0.826517	0.81903	0.813613	0.802289	0.796433	0.721047	0.743248	0.830975
408	0.448403	0.762698	0.807403	0.818922	0.828622	0.826618	0.820628	0.815827	0.805364	0.799928	0.749596	0.747316	0.828622
409	0.378769	0.761298	0.80897	0.818982	0.824351	0.817783	0.809152	0.80342	0.791353	0.785428	0.730346	0.73307	0.824351
410	0.416242	0.776361	0.821269	0.831738	0.840138	0.836586	0.82948	0.824293	0.813332	0.807717	0.754398	0.754805	0.840138
411	0.451207	0.780298	0.819418	0.829997	0.841066	0.840633	0.835322	0.831173	0.82146	0.816255	0.761926	0.76572	0.841066
412	0.421198	0.762189	0.805381	0.816265	0.824815	0.821902	0.815436	0.810472	0.799691	0.794336	0.728235	0.742075	0.824815
413	0.412537	0.766528	0.808147	0.818118	0.826479	0.823523	0.816968	0.811991	0.801346	0.796033	0.722181	0.744276	0.826479
414	0.410375	0.770223	0.814449	0.824729	0.833335	0.829565	0.82247	0.817291	0.80618	0.80074	0.751903	0.748971	0.833335
415	0.398807	0.778274	0.824668	0.834987	0.841509	0.836189	0.828298	0.822939	0.811202	0.805334	0.755904	0.752374	0.841509
416	0.455624	0.766617	0.812741	0.825412	0.835671	0.8343	0.8283	0.823543	0.813047	0.807539	0.726793	0.753856	0.835671
417	0.354711	0.750176	0.792774	0.799948	0.802925	0.794822	0.785828	0.780047	0.768024	0.762474	0.712822	0.712926	0.802925
418	0.427425	0.772309	0.815195	0.825549	0.834696	0.832327	0.825911	0.821117	0.810561	0.805296	0.738197	0.753895	0.834696
419	0.434348	0.782699	0.828471	0.839979	0.848889	0.846296	0.839474	0.83439	0.823554	0.818001	0.764256	0.764244	0.848889
420	0.406559	0.777137	0.817752	0.827653	0.836303	0.833192	0.826657	0.821708	0.810959	0.805394	0.741157	0.753681	0.836303
421	0.433209	0.779258	0.820974	0.832221	0.842567	0.841093	0.835252	0.830529	0.820158	0.814909	0.762461	0.76193	0.842567
422	0.42729	0.784415	0.825808	0.83705	0.847644	0.84634	0.840537	0.835881	0.825336	0.819967	0.767588	0.767267	0.847644
423	0.449702	0.774025	0.820028	0.83201	0.841779	0.839927	0.833641	0.828643	0.817958	0.812587	0.755621	0.758957	0.841779
424	0.400051	0.773756	0.818652	0.828571	0.835624	0.830809	0.823201	0.817814	0.806357	0.800874	0.720764	0.749224	0.835624
425	0.420915	0.776478	0.821322	0.832153	0.840906	0.837812	0.830891	0.825763	0.814845	0.809201	0.758443	0.756469	0.840906
426	0.464494	0.787258	0.825546	0.836637	0.848628	0.849405	0.844761	0.840588	0.831297	0.826173	0.775674	0.77434	0.849405
427	0.420143	0.786154	0.826861	0.837241	0.846558	0.8443	0.837915	0.833172	0.822578	0.817329	0.757887	0.765039	0.846558
428	0.4182	0.761716	0.804834	0.815118	0.823565	0.820636	0.813837	0.808912	0.798207	0.792795	0.726643	0.741395	0.823565
429	0.451279	0.785986	0.826703	0.837502	0.848607	0.848031	0.842526	0.838161	0.828308	0.823059	0.757221	0.771926	0.848607
430	0.449884	0.774636	0.81651	0.82774	0.838632	0.837751	0.832289	0.827708	0.817769	0.812577	0.759851	0.760223	0.838632
431	0.428977	0.776276	0.817941	0.828576	0.83788	0.835615	0.829406	0.82465	0.814273	0.80876	0.7489	0.757573	0.83788
432	0.442984	0.780156	0.817878	0.828248	0.838818	0.838315	0.833125	0.828746	0.81904	0.814004	0.755958	0.763292	0.838818
433	0.463312	0.787405	0.826346	0.837729	0.850283	0.851249	0.846465	0.842387	0.832924	0.827674	0.776535	0.776186	0.851249
434	0.447967	0.802919	0.841676	0.852529	0.864747	0.865015	0.859988	0.855565	0.845705	0.840631	0.775409	0.787888	0.865015
435	0.435474	0.777909	0.818438	0.829057	0.838989	0.837332	0.831463	0.826775	0.816517	0.811117	0.738585	0.759335	0.838989
436	0.462665	0.790072	0.832438	0.844141	0.855615	0.855661	0.850298	0.845824	0.835889	0.830477	0.766418	0.776982	0.855661
437	0.430038	0.779148	0.819288	0.829607	0.839998	0.838423	0.832516	0.827833	0.817667	0.812279	0.756445	0.760263	0.839998
438	0.431427	0.783385	0.822946	0.833261	0.843356	0.841878	0.836179	0.831483	0.821488	0.816134	0.765043	0.764649	0.843356
439	0.424687	0.774642	0.817028	0.827436	0.836511	0.833908	0.827518	0.822561	0.812078	0.806725	0.752603	0.755022	0.836511
440	0.383559	0.761531	0.810493	0.82036	0.824908	0.818066	0.809442	0.803353	0.791023	0.785157	0.738411	0.731495	0.824908
441	0.415704	0.753461	0.796472	0.807202	0.815709	0.812733	0.806082	0.801195	0.790446	0.785176	0.720238	0.734053	0.815709
442	0.459944	0.769745	0.808276	0.818994	0.830035	0.829783	0.824837	0.820643	0.811063	0.805931	0.754963	0.75505	0.830035
443	0.460782	0.772939	0.811187	0.822091	0.833684	0.833979	0.829233	0.825101	0.815611	0.810692	0.759219	0.759035	0.833979
444	0.399978	0.797545	0.84085	0.851213	0.859786	0.856037	0.848861	0.84359	0.832422	0.826612	0.753981	0.773534	0.859786
445	0.430873	0.768257	0.80804	0.818301	0.828524	0.827415	0.821919	0.817336	0.807294	0.80214	0.731956	0.750158	0.828524
446	0.425882	0.801043	0.841576	0.852113	0.862227	0.860711	0.854708	0.849981	0.839466	0.834003	0.780785	0.780874	0.862227
447	0.431624	0.751614	0.798248	0.809536	0.817789	0.814839	0.808065	0.802906	0.79219	0.786648	0.730366	0.734606	0.817789
448	0.454175	0.777351	0.817469	0.828414	0.839333	0.838667	0.833353	0.82905	0.819296	0.814159	0.757842	0.762622	0.839333
449	0.457021	0.799132	0.840022	0.85174	0.863863	0.863891	0.858783	0.854391	0.844409	0.839179	0.782303	0.785784	0.863891
450	0.451572	0.766232	0.803897	0.81461	0.825516	0.825388	0.820468	0.816377	0.806921	0.801913	0.750803	0.751072	0.825516
451	0.459015	0.772156	0.810247	0.821214	0.832374	0.832208	0.827488	0.82327	0.813786	0.808736	0.75427	0.757305	0.832374
452	0.418737	0.787626	0.830747	0.841161	0.849818	0.846675	0.839879	0.834832	0.823869	0.81829	0.768354	0.764924	0.849818
453	0.416655	0.748176	0.791713	0.801794	0.809978	0.806615	0.799775	0.794734	0.784018	0.778614	0.702906	0.727409	0.809978
454	0.417127	0.775562	0.818487	0.829401	0.838622	0.836078	0.829618	0.824548	0.813809	0.808275	0.739047	0.755316	0.838622
455	0.424928	0.771062	0.815037	0.825867	0.834918	0.832132	0.825342	0.820489	0.809548	0.804105	0.745589	0.751607	0.834918
456	0.443415	0.775252	0.817674	0.82918	0.839569	0.838387	0.832615	0.827875	0.817665	0.812449	0.753791	0.760173	0.839569
457	0.404341	0.761602	0.8063	0.816802	0.824564	0.820799	0.813689	0.808521	0.797352	0.79192	0.742158	0.738809	0.824564
458	0.420678	0.784557	0.83061	0.84174	0.850787	0.84742	0.840535	0.835303	0.82405	0.818378	0.763091	0.764376	0.850787
459	0.415033	0.768027	0.813341	0.823939	0.831393	0.827451	0.820243	0.815036	0.803901	0.798243	0.745049	0.74502	0.831393
460	0.422578	0.785619	0.825743	0.83639	0.846675	0.844954	0.838905	0.834267	0.823793	0.818519	0.76575	0.76594	0.846675
461	0.474815	0.778839	0.817844	0.829392	0.841486	0.842184	0.837739	0.833596	0.824208	0.819123	0.763321	0.76718	0.842184
462	0.472659	0.756094	0.793146	0.804498	0.816961	0.818317	0.814109	0.810255	0.801366	0.796492	0.749119	0.746038	0.818317
463	0.439365	0.78419	0.829971	0.841945	0.852364	0.850333	0.844123	0.839103	0.828339	0.822626	0.767367	0.76821	0.852364
464	0.434521	0.783597	0.824727	0.835076	0.845323	0.843838	0.837937	0.833381	0.823224	0.817764	0.768901	0.765453	0.845323
465	0.478183	0.782614	0.817964	0.829236	0.843095	0.84517	0.84135	0.837546	0.828781	0.823964	0.772465	0.773111	0.84517
466	0.485823	0.776098	0.815135	0.827363	0.839701	0.841184	0.836925	0.832889	0.823606	0.818705	0.766603	0.766328	0.841184
467	0.429415	0.792562	0.838283	0.850469	0.861048	0.859068	0.852618	0.847727	0.836626	0.830867	0.778447	0.77581	0.861048
468	0.446698	0.777723	0.818977	0.830283	0.840975	0.840166	0.834625	0.830185	0.820184	0.815049	0.754359	0.762674	0.840975
469	0.440466	0.768091	0.812582	0.82403	0.833642	0.831447	0.825341	0.82056	0.810123	0.804601	0.737599	0.75171	0.833642
470	0.481471	0.780386	0.817894	0.829567	0.842341	0.843751	0.8397	0.835703	0.826707	0.821747	0.769966	0.769852	0.843751
471	0.459741	0.763727	0.805956	0.817953	0.829151	0.828825	0.823557	0.819114	0.80921	0.804005	0.748049	0.751694	0.829151
472	0.440262	0.773274	0.817736	0.829124	0.839004	0.837043	0.830867	0.826131	0.815563	0.80992	0.755978	0.756411	0.839004
473	0.473746	0.788917	0.825053	0.836079	0.849607	0.851551	0.847584	0.843783	0.834928	0.830051	0.753759	0.778936	0.851551
474	0.457606	0.773317	0.813897	0.825253	0.836119	0.835794	0.830654	0.826224	0.816445	0.811335	0.751182	0.758957	0.836119
475	0.447366	0.781619	0.816773	0.827195	0.838917	0.839159	0.83457	0.8305	0.821165	0.816138	0.759997	0.765096	0.839159
476	0.491975	0.773168	0.806854	0.817965	0.831903	0.834917	0.831674	0.828288	0.819926	0.815276	0.76656	0.764969	0.834917
477	0.438922	0.791878	0.833466	0.844673	0.854944	0.853625	0.847865	0.843079	0.832692	0.827404	0.750868	0.774321	0.854944
478	0.461866	0.786753	0.828225	0.839862	0.851073	0.850767	0.845654	0.84107	0.831167	0.825887	0.772346	0.77285	0.851073
479	0.465993	0.782184	0.820137	0.831119	0.84402	0.845273	0.841102	0.836955	0.827685	0.822742	0.770747	0.77058	0.845273
480	0.469421	0.778191	0.815244	0.826087	0.837862	0.838657	0.834112	0.830113	0.820762	0.815808	0.765038	0.764744	0.838657
481	0.461259	0.781362	0.822291	0.833885	0.845334	0.845158	0.840155	0.835738	0.826045	0.820835	0.776058	0.767988	0.845334
482	0.503854	0.788138	0.82203	0.834007	0.849309	0.852871	0.849917	0.846615	0.838419	0.833641	0.781551	0.782533	0.852871
483	0.486708	0.777025	0.817084	0.829354	0.841414	0.842588	0.838219	0.834096	0.8248	0.819663	0.774427	0.767076	0.842588
484	0.477823	0.781164	0.817387	0.828243	0.840785	0.842271	0.83816	0.834453	0.825435	0.820571	0.760312	0.769441	0.842271
485	0.487434	0.798222	0.835415	0.847628	0.862285	0.865086	0.861435	0.857837	0.848904	0.8441	0.789755	0.791339	0.865086
486	0.448126	0.782035	0.822299	0.833225	0.844476	0.844219	0.839149	0.834767	0.824825	0.819658	0.750493	0.766779	0.844476
487	0.519166	0.785984	0.817096	0.829168	0.844871	0.849728	0.847477	0.844516	0.836849	0.83239	0.7709	0.781106	0.849728
488	0.461874	0.777358	0.818916	0.830856	0.842665	0.84241	0.837409	0.832971	0.823241	0.817997	0.76111	0.765125	0.842665
489	0.521199	0.785735	0.814664	0.82582	0.841155	0.845993	0.843942	0.841089	0.833883	0.829509	0.757994	0.780135	0.845993
490	0.488883	0.80548	0.838712	0.850312	0.865303	0.86892	0.865847	0.862396	0.853964	0.849162	0.787984	0.796842	0.86892
491	0.474921	0.769299	0.80918	0.820716	0.832505	0.83301	0.828441	0.824302	0.814949	0.809818	0.7463	0.757879	0.83301
492	0.454506	0.780017	0.822414	0.834158	0.844577	0.843562	0.838008	0.833483	0.823411	0.817984	0.772762	0.765272	0.844577
493	0.4601	0.775609	0.816737	0.827866	0.838713	0.838188	0.832905	0.828383	0.818607	0.813463	0.727845	0.761556	0.838713
494	0.471683	0.793999	0.831332	0.842628	0.855556	0.856817	0.852517	0.848644	0.839143	0.834322	0.777968	0.782774	0.856817
495	0.449544	0.782548	0.821892	0.832949	0.843994	0.843511	0.838493	0.833936	0.824108	0.818946	0.753626	0.765881	0.843994
496	0.464862	0.784732	0.822072	0.833004	0.845201	0.846053	0.841668	0.837762	0.828588	0.823512	0.771855	0.771471	0.846053
497	0.507426	0.79761	0.831264	0.842853	0.857792	0.861677	0.858962	0.855538	0.847503	0.842784	0.785252	0.791314	0.861677
498	0.492673	0.753341	0.789259	0.800785	0.813407	0.815378	0.811641	0.8081	0.799462	0.794656	0.734864	0.744721	0.815378
499	0.486438	0.790736	0.826398	0.837427	0.850981	0.8531	0.84932	0.845613	0.836841	0.831966	0.784178	0.781165	0.8531
500	0.473241	0.774563	0.811048	0.821973	0.835013	0.836529	0.832319	0.828491	0.819518	0.814789	0.764849	0.764944	0.836529
501	0.516285	0.788633	0.820347	0.831479	0.847093	0.851755	0.849243	0.846316	0.83875	0.834163	0.784308	0.78418	0.851755
502	0.476994	0.780578	0.819662	0.830909	0.843238	0.844127	0.839611	0.835576	0.826248	0.82122	0.772935	0.769876	0.844127
503	0.533454	0.79383	0.821295	0.832061	0.848422	0.854256	0.852941	0.850465	0.843419	0.839194	0.764859	0.789256	0.854256
504	0.484981	0.785649	0.821537	0.833294	0.847294	0.84993	0.846262	0.842596	0.833969	0.829054	0.744538	0.777357	0.84993
505	0.472437	0.77882	0.815666	0.826568	0.839256	0.840367	0.836142	0.832452	0.823404	0.818525	0.773615	0.767346	0.840367
506	0.512629	0.798283	0.829886	0.841442	0.857519	0.862289	0.859971	0.857004	0.849137	0.844706	0.79887	0.794736	0.862289
507	0.470285	0.77069	0.811629	0.823895	0.835678	0.836057	0.831223	0.826846	0.81722	0.812142	0.760197	0.759794	0.836057
508	0.483129	0.786726	0.822215	0.833378	0.846513	0.848654	0.844937	0.841238	0.832515	0.827634	0.775925	0.776352	0.848654
509	0.501492	0.804011	0.838141	0.849359	0.864545	0.867979	0.865032	0.861627	0.85337	0.848625	0.787878	0.7969	0.867979
510	0.497466	0.782613	0.818141	0.829605	0.843418	0.845937	0.842514	0.838932	0.830453	0.825617	0.774711	0.774125	0.845937
511	0.477042	0.783092	0.817507	0.82835	0.841501	0.843726	0.839779	0.836181	0.827575	0.822808	0.764832	0.771602	0.843726
512	0.453333	0.788301	0.826694	0.837398	0.849157	0.84946	0.844626	0.840353	0.830636	0.825632	0.76551	0.773299	0.84946
513	0.506357	0.785704	0.819847	0.831493	0.846033	0.849497	0.846451	0.843133	0.834814	0.830093	0.778513	0.778633	0.849497
514	0.520207	0.793871	0.827155	0.839741	0.855469	0.859818	0.857303	0.854058	0.846091	0.841506	0.76499	0.790029	0.859818
515	0.504742	0.776466	0.812229	0.824174	0.838166	0.841102	0.837812	0.834429	0.825849	0.821016	0.769101	0.769744	0.841102
516	0.4841	0.792742	0.830666	0.842192	0.855465	0.857249	0.853116	0.849182	0.840207	0.835214	0.782831	0.783216	0.857249
517	0.491066	0.784945	0.822041	0.833875	0.847168	0.849459	0.845662	0.841887	0.832907	0.828064	0.775604	0.775532	0.849459
518	0.507826	0.79943	0.830459	0.842227	0.857976	0.862792	0.860498	0.85744	0.849746	0.845113	0.789106	0.793528	0.862792
519	0.501822	0.791533	0.826831	0.838549	0.852373	0.855427	0.852072	0.848517	0.840055	0.835255	0.783253	0.783385	0.855427
520	0.536566	0.794917	0.825474	0.83789	0.855192	0.861154	0.859462	0.856858	0.849423	0.845158	0.793532	0.794526	0.861154
521	0.505161	0.795259	0.825984	0.837387	0.853402	0.858439	0.856201	0.853307	0.845622	0.841044	0.770436	0.789705	0.858439
522	0.536734	0.801904	0.831424	0.844033	0.860926	0.866803	0.865303	0.862495	0.855229	0.850866	0.792821	0.799753	0.866803
523	0.539907	0.807227	0.836128	0.848589	0.866031	0.872676	0.871353	0.868734	0.861611	0.857203	0.770333	0.806331	0.872676
524	0.483218	0.789595	0.829114	0.841138	0.854144	0.855404	0.850994	0.847016	0.837841	0.832607	0.792834	0.77978	0.855404
525	0.522115	0.805755	0.837966	0.849818	0.866074	0.871141	0.868957	0.865757	0.858072	0.853483	0.800901	0.800986	0.871141
526	0.497457	0.789437	0.828355	0.840895	0.854267	0.856533	0.85266	0.848817	0.839835	0.834794	0.7753	0.781493	0.856533
527	0.49172	0.797479	0.833116	0.845035	0.859791	0.862775	0.859288	0.855633	0.847072	0.842233	0.790723	0.789803	0.862775
528	0.508702	0.772175	0.806296	0.818048	0.832381	0.835908	0.83304	0.82964	0.821638	0.817023	0.756612	0.765886	0.835908
529	0.490626	0.791003	0.826773	0.838432	0.852521	0.855256	0.851691	0.848075	0.839419	0.834597	0.784657	0.783007	0.855256
530	0.516562	0.774524	0.809379	0.821659	0.836044	0.839776	0.837019	0.833578	0.825425	0.820676	0.768374	0.769351	0.839776
531	0.517457	0.769302	0.803084	0.815115	0.829561	0.833422	0.830747	0.827342	0.819405	0.814922	0.771641	0.764264	0.833422
532	0.512587	0.795718	0.82879	0.840741	0.856057	0.860435	0.8578	0.854583	0.846572	0.841964	0.790072	0.790964	0.860435
533	0.487557	0.779072	0.816238	0.828014	0.841392	0.843235	0.839426	0.835787	0.826752	0.82195	0.777661	0.770808	0.843235
534	0.553861	0.801505	0.827427	0.83934	0.857256	0.864752	0.863961	0.861673	0.855306	0.851111	0.798787	0.801071	0.864752
535	0.512837	0.803382	0.835319	0.847388	0.863753	0.868604	0.866117	0.863114	0.855266	0.850652	0.777116	0.798844	0.868604
536	0.53444	0.786767	0.817392	0.829136	0.844838	0.850262	0.848456	0.845478	0.838253	0.833754	0.768976	0.782492	0.850262
537	0.563935	0.791369	0.816487	0.828476	0.846489	0.854347	0.853854	0.851829	0.845582	0.841766	0.795126	0.792839	0.854347
538	0.532973	0.781847	0.809946	0.821334	0.837871	0.84387	0.842301	0.839811	0.832857	0.828701	0.76754	0.779058	0.84387
539	0.533298	0.79338	0.821416	0.832694	0.849755	0.855749	0.854341	0.851817	0.844869	0.840622	0.790478	0.791273	0.855749
540	0.497614	0.808691	0.841456	0.853778	0.869606	0.873856	0.871087	0.867934	0.859689	0.854995	0.803046	0.803007	0.873856
541	0.552781	0.783805	0.814216	0.826756	0.843315	0.849249	0.847726	0.844977	0.837899	0.833544	0.781601	0.782854	0.849249
542	0.525681	0.771203	0.800875	0.812552	0.828189	0.833221	0.831206	0.828338	0.821052	0.816653	0.767609	0.767281	0.833221
543	0.532638	0.790217	0.821056	0.833215	0.849368	0.854246	0.852343	0.849463	0.842019	0.837522	0.791798	0.786659	0.854246
544	0.545472	0.799687	0.827185	0.839357	0.85688	0.86368	0.862606	0.860076	0.853227	0.848969	0.79764	0.798048	0.86368
545	0.546819	0.804571	0.832937	0.844915	0.862286	0.868998	0.867826	0.865299	0.858315	0.854082	0.799252	0.802544	0.868998
546	0.551215	0.796184	0.821653	0.833664	0.851299	0.858552	0.857694	0.855504	0.848918	0.844823	0.762516	0.794833	0.858552
547	0.560392	0.792952	0.819961	0.832074	0.849411	0.85612	0.855252	0.852761	0.846137	0.841945	0.770399	0.791689	0.85612
548	0.516702	0.807989	0.837839	0.84962	0.866234	0.871792	0.869754	0.866883	0.859229	0.854909	0.805769	0.803971	0.871792
549	0.525696	0.77736	0.809295	0.821442	0.836893	0.841521	0.839452	0.836411	0.828741	0.824203	0.765091	0.773508	0.841521
550	0.536311	0.788717	0.816657	0.827825	0.844529	0.850331	0.848896	0.846298	0.839358	0.835149	0.786004	0.78573	0.850331
551	0.543545	0.784858	0.812358	0.824232	0.841097	0.847316	0.846117	0.843603	0.836858	0.83262	0.763971	0.783115	0.847316
552	0.54344	0.801378	0.82825	0.840112	0.858095	0.864908	0.863867	0.86137	0.854522	0.85036	0.793693	0.800624	0.864908
553	0.537487	0.785207	0.817822	0.829715	0.845472	0.850485	0.848372	0.845446	0.837904	0.83349	0.782241	0.78206	0.850485
554	0.512061	0.782278	0.815156	0.827264	0.842473	0.84653	0.843913	0.8407	0.832853	0.828192	0.756577	0.776776	0.84653
555	0.580119	0.793749	0.814812	0.826779	0.847144	0.856471	0.857058	0.855451	0.850043	0.846425	0.797927	0.798127	0.857058
556	0.544928	0.790346	0.818482	0.830416	0.847308	0.853796	0.852608	0.849925	0.84315	0.838726	0.787629	0.788566	0.853796
557	0.54021	0.782461	0.812473	0.824274	0.840291	0.84594	0.844098	0.841434	0.8342	0.829866	0.77382	0.779625	0.84594
558	0.555144	0.777151	0.802645	0.814655	0.83249	0.839626	0.83902	0.836882	0.830432	0.826584	0.778162	0.778262	0.839626
559	0.519102	0.793755	0.826774	0.838389	0.853202	0.857333	0.854805	0.851447	0.843541	0.838915	0.7839	0.787509	0.857333
560	0.568525	0.803766	0.829211	0.841795	0.86047	0.868535	0.868149	0.866065	0.859778	0.855623	0.793111	0.805395	0.868535
561	0.527877	0.787497	0.815499	0.826815	0.843847	0.849995	0.848478	0.845924	0.838974	0.834739	0.778374	0.785001	0.849995
562	0.566782	0.810994	0.836714	0.849698	0.868662	0.876947	0.876424	0.874345	0.867969	0.863775	0.803895	0.81268	0.876947
563	0.549346	0.807058	0.835066	0.84697	0.864512	0.871148	0.870211	0.867642	0.860725	0.85647	0.809728	0.805711	0.871148
564	0.562674	0.804818	0.829918	0.84186	0.860283	0.868225	0.867661	0.865517	0.859192	0.855267	0.798034	0.805642	0.868225
565	0.551845	0.785697	0.812843	0.824917	0.842292	0.848907	0.847721	0.845373	0.838689	0.834492	0.784945	0.78514	0.848907
566	0.522672	0.787915	0.820342	0.832036	0.847447	0.852133	0.849918	0.846838	0.839256	0.834589	0.783313	0.783751	0.852133
567	0.570311	0.790802	0.814523	0.826738	0.844786	0.85271	0.852491	0.850478	0.844384	0.840538	0.769096	0.790697	0.85271
568	0.581788	0.80026	0.820517	0.832684	0.852727	0.862505	0.863066	0.86158	0.856184	0.852479	0.803363	0.803422	0.863066
569	0.551047	0.795125	0.822267	0.834364	0.851776	0.85871	0.857579	0.855214	0.848507	0.844292	0.785564	0.794443	0.85871
570	0.537366	0.804886	0.832424	0.84416	0.861749	0.86828	0.866997	0.864529	0.857579	0.853293	0.787944	0.802616	0.86828
571	0.580833	0.816942	0.838612	0.851015	0.870868	0.879888	0.880303	0.878569	0.872908	0.869022	0.818716	0.818546	0.880303
572	0.521334	0.795718	0.82639	0.837898	0.853904	0.858792	0.856684	0.853644	0.846117	0.841623	0.775104	0.79089	0.858792
573	0.554127	0.79312	0.820445	0.832348	0.849614	0.856345	0.855229	0.852752	0.846005	0.84188	0.791915	0.79166	0.856345
574	0.537998	0.794031	0.821919	0.834002	0.851507	0.857955	0.856654	0.854126	0.8472	0.84285	0.791205	0.792292	0.857955
575	0.553351	0.799464	0.826251	0.838145	0.855349	0.862447	0.861498	0.859221	0.852569	0.848478	0.799326	0.797839	0.862447
576	0.544638	0.781261	0.812535	0.825247	0.841473	0.847065	0.845173	0.842446	0.835067	0.830588	0.780797	0.779373	0.847065
577	0.562552	0.799132	0.82111	0.832672	0.851616	0.860109	0.860258	0.858415	0.852756	0.848908	0.796177	0.799485	0.860258
578	0.561008	0.799579	0.825269	0.837362	0.855716	0.863434	0.862996	0.860813	0.854465	0.850335	0.799426	0.800331	0.863434
579	0.567341	0.792226	0.818376	0.83048	0.84841	0.855784	0.855146	0.852932	0.846682	0.84245	0.789778	0.792368	0.855784
580	0.566171	0.805857	0.831816	0.843835	0.862037	0.86969	0.869078	0.866932	0.860499	0.856331	0.788809	0.805669	0.86969
581	0.587043	0.816985	0.835245	0.847594	0.869105	0.879947	0.881202	0.879791	0.874827	0.871199	0.803235	0.822315	0.881202
582	0.563724	0.803451	0.828476	0.840882	0.859002	0.866675	0.866153	0.863982	0.857653	0.853521	0.796458	0.803136	0.866675
583	0.574313	0.809561	0.833272	0.845975	0.864776	0.873534	0.87337	0.871523	0.865377	0.861551	0.799911	0.811018	0.873534
584	0.55687	0.797867	0.825162	0.837729	0.855408	0.86229	0.861284	0.858791	0.852086	0.847925	0.755135	0.797269	0.86229
585	0.570697	0.792348	0.815288	0.827177	0.845447	0.853776	0.853778	0.851928	0.846062	0.842123	0.781126	0.792956	0.853778
586	0.544417	0.799426	0.828567	0.840436	0.857199	0.863426	0.861921	0.859234	0.852121	0.847752	0.797549	0.79692	0.863426
587	0.568843	0.787214	0.812447	0.824323	0.842365	0.849978	0.84944	0.847466	0.841215	0.83715	0.766909	0.788001	0.849978
588	0.595735	0.801387	0.821505	0.83382	0.854091	0.86367	0.864374	0.86279	0.857456	0.853734	0.794766	0.804342	0.864374
589	0.55758	0.808847	0.835388	0.847628	0.865949	0.873377	0.872664	0.870294	0.863819	0.859506	0.784862	0.808388	0.873377
590	0.573121	0.792761	0.815922	0.827657	0.845764	0.853758	0.853486	0.851544	0.845675	0.841675	0.792667	0.792477	0.853758
591	0.558904	0.791909	0.817693	0.82979	0.846909	0.854263	0.853588	0.851139	0.844775	0.840595	0.789739	0.789931	0.854263
592	0.573008	0.794604	0.817753	0.830196	0.849398	0.858318	0.858431	0.856598	0.850679	0.846923	0.791229	0.797201	0.858431
593	0.572155	0.796044	0.819118	0.830716	0.849354	0.857782	0.857777	0.855877	0.85008	0.846179	0.780014	0.797059	0.857782
594	0.578348	0.817708	0.840538	0.85339	0.873056	0.882197	0.882508	0.880638	0.874757	0.870872	0.818665	0.819471	0.882508
595	0.584239	0.765006	0.787448	0.799358	0.817471	0.825671	0.825643	0.823786	0.818207	0.814477	0.755409	0.767072	0.825671
596	0.562006	0.807698	0.831117	0.843542	0.862912	0.871262	0.871274	0.869279	0.863202	0.859251	0.800024	0.8086	0.871274
597	0.60267	0.805175	0.824933	0.836901	0.856919	0.86695	0.867858	0.866279	0.861149	0.857503	0.808851	0.808178	0.867858
598	0.598647	0.793514	0.813301	0.825614	0.845718	0.855625	0.856404	0.855061	0.849931	0.846235	0.786695	0.797954	0.856404
599	0.587769	0.800589	0.821939	0.833942	0.853012	0.862223	0.862602	0.860833	0.855307	0.851496	0.801376	0.802495	0.862602
600	0.581322	0.800014	0.823413	0.836109	0.854689	0.863133	0.863119	0.86114	0.855159	0.851088	0.792308	0.801004	0.863133
601	0.588561	0.798359	0.81974	0.832562	0.85213	0.861377	0.861944	0.860333	0.854724	0.850832	0.801291	0.801094	0.861944
602	0.564535	0.795299	0.820286	0.832254	0.850466	0.858027	0.857446	0.855382	0.849126	0.845227	0.776215	0.795403	0.858027
603	0.574606	0.803693	0.826125	0.838567	0.857492	0.866252	0.866445	0.86451	0.858627	0.854702	0.791228	0.804422	0.866445
604	0.566778	0.80083	0.82634	0.838633	0.856693	0.864357	0.863873	0.861824	0.855593	0.851437	0.800957	0.800868	0.864357
605	0.587536	0.763318	0.784848	0.796742	0.814791	0.823186	0.823461	0.821677	0.816176	0.81252	0.743125	0.765213	0.823461
606	0.564147	0.80495	0.830404	0.842391	0.860836	0.86869	0.868199	0.865969	0.859817	0.855707	0.797494	0.805286	0.86869
607	0.596176	0.803081	0.823463	0.835597	0.855795	0.865469	0.86607	0.864557	0.859116	0.855352	0.804621	0.806023	0.86607
608	0.579437	0.810889	0.834074	0.846367	0.866161	0.875315	0.875555	0.873715	0.867895	0.863823	0.813337	0.813194	0.875555
609	0.568489	0.805089	0.829264	0.8414	0.859767	0.867841	0.86766	0.865695	0.859492	0.855498	0.804908	0.804627	0.867841
610	0.57295	0.805256	0.82846	0.840753	0.860109	0.868936	0.86895	0.867034	0.861113	0.857211	0.807376	0.807197	0.86895
611	0.625578	0.798125	0.81164	0.824041	0.846079	0.858325	0.860668	0.859921	0.855796	0.852632	0.806244	0.805336	0.860668
612	0.586227	0.800945	0.82057	0.833025	0.853621	0.863955	0.864862	0.863466	0.858307	0.854681	0.76183	0.806076	0.864862
613	0.622889	0.800262	0.81556	0.827946	0.84976	0.861396	0.863381	0.862496	0.858169	0.854768	0.805565	0.807292	0.863381
614	0.59237	0.796455	0.818457	0.830946	0.850139	0.859145	0.859598	0.85776	0.852215	0.848258	0.798234	0.798742	0.859598
615	0.602683	0.786958	0.805222	0.817046	0.837375	0.847326	0.848472	0.847103	0.842205	0.838626	0.7652	0.791162	0.848472
616	0.595456	0.809105	0.826881	0.839213	0.86001	0.870494	0.871752	0.870702	0.865682	0.862071	0.810878	0.812849	0.871752
617	0.595465	0.796199	0.816771	0.828795	0.848687	0.858554	0.859303	0.857806	0.852465	0.848791	0.794744	0.799683	0.859303
618	0.582006	0.797284	0.819231	0.831628	0.850559	0.859583	0.859911	0.858247	0.852746	0.848839	0.794745	0.799241	0.859911
619	0.593332	0.807849	0.829898	0.842159	0.861935	0.871387	0.871857	0.870283	0.864621	0.86077	0.816278	0.810382	0.871857
620	0.613346	0.798817	0.815061	0.82727	0.848618	0.859906	0.861528	0.860462	0.855921	0.852483	0.806536	0.804334	0.861528
621	0.639305	0.810872	0.823225	0.83548	0.858137	0.87102	0.873604	0.873138	0.869267	0.866163	0.816488	0.818918	0.873604
622	0.603084	0.808377	0.826837	0.839391	0.86065	0.871502	0.872799	0.871444	0.866589	0.862943	0.811089	0.813959	0.872799
623	0.615776	0.798249	0.813989	0.826294	0.84739	0.858531	0.860427	0.859427	0.854995	0.851671	0.797248	0.803377	0.860427
624	0.588668	0.807725	0.827814	0.839441	0.859421	0.869252	0.869949	0.868468	0.86318	0.859373	0.807289	0.810235	0.869949
625	0.585291	0.802558	0.822941	0.835662	0.855883	0.865713	0.866472	0.86485	0.859456	0.85562	0.804842	0.805897	0.866472
626	0.625618	0.814115	0.828508	0.841384	0.86459	0.876953	0.879385	0.878512	0.874326	0.871117	0.822691	0.822683	0.879385
627	0.598823	0.811092	0.827427	0.839454	0.860842	0.871834	0.87336	0.872358	0.867634	0.864159	0.815322	0.815629	0.87336
628	0.58391	0.797151	0.816949	0.828682	0.848941	0.858523	0.859306	0.857903	0.852481	0.848844	0.798918	0.800881	0.859306
629	0.568921	0.794428	0.819292	0.831602	0.849829	0.857722	0.857259	0.855313	0.849087	0.845005	0.789715	0.795235	0.857722
630	0.601863	0.808116	0.827486	0.840184	0.860517	0.870589	0.871558	0.87005	0.864941	0.861188	0.795208	0.811753	0.871558
631	0.648244	0.810691	0.821615	0.834273	0.857084	0.87017	0.873077	0.872592	0.869083	0.865937	0.793553	0.817856	0.873077
632	0.588515	0.778624	0.800392	0.81227	0.830783	0.839589	0.839737	0.83813	0.832504	0.828851	0.780356	0.780432	0.839737
633	0.645837	0.813244	0.823893	0.836894	0.860453	0.874108	0.877149	0.876817	0.873402	0.870347	0.798367	0.822298	0.877149
634	0.576851	0.7854	0.807636	0.819887	0.838702	0.847186	0.847291	0.845596	0.839897	0.836113	0.786561	0.787256	0.847291
635	0.617593	0.797159	0.810465	0.822245	0.844117	0.8563	0.858575	0.857881	0.85383	0.8507	0.779446	0.803867	0.858575
636	0.634811	0.817709	0.82867	0.840866	0.865064	0.878766	0.881643	0.88119	0.877728	0.874673	0.827595	0.827414	0.881643
637	0.612839	0.814434	0.829683	0.842102	0.864415	0.876455	0.878481	0.877449	0.873075	0.869811	0.82128	0.821113	0.878481
638	0.613889	0.809004	0.824889	0.83696	0.858752	0.870177	0.871929	0.870922	0.866458	0.863045	0.813822	0.814618	0.871929
639	0.609781	0.805056	0.823144	0.835391	0.855868	0.866468	0.867706	0.866568	0.861676	0.858134	0.800856	0.808709	0.867706
640	0.612913	0.798322	0.816814	0.82925	0.849631	0.859939	0.861126	0.85983	0.854993	0.851253	0.80152	0.802044	0.861126
641	0.629008	0.81107	0.825164	0.837621	0.860076	0.872292	0.874524	0.873823	0.869751	0.866383	0.80127	0.817582	0.874524
642	0.625766	0.816297	0.831377	0.844202	0.86582	0.87789	0.879766	0.878753	0.874464	0.871087	0.817039	0.821635	0.879766
643	0.658925	0.83195	0.839942	0.852825	0.877697	0.892593	0.896181	0.895955	0.893045	0.890135	0.837009	0.841844	0.896181
644	0.628346	0.799463	0.810984	0.823463	0.846706	0.859843	0.862433	0.862044	0.858452	0.855457	0.805713	0.808645	0.862433
645	0.648167	0.815287	0.825602	0.837903	0.86216	0.876426	0.879714	0.879468	0.876273	0.873267	0.824209	0.826297	0.879714
646	0.644346	0.813264	0.82343	0.836027	0.859731	0.873193	0.876239	0.875904	0.872442	0.869367	0.820399	0.822036	0.876239
647	0.604867	0.812097	0.83021	0.843286	0.864282	0.875216	0.876576	0.875258	0.870276	0.866747	0.815042	0.817638	0.876576
648	0.640874	0.804716	0.816461	0.829104	0.851792	0.864604	0.867292	0.866654	0.863238	0.859959	0.812553	0.812551	0.867292
649	0.626804	0.792537	0.806397	0.818596	0.840344	0.852317	0.854425	0.853662	0.849659	0.846497	0.789842	0.799121	0.854425
650	0.62696	0.811723	0.823906	0.836691	0.859895	0.873205	0.87572	0.875106	0.871304	0.868162	0.820536	0.820483	0.87572
651	0.630183	0.814204	0.826562	0.839061	0.861893	0.874855	0.877455	0.876904	0.873013	0.86996	0.822521	0.822184	0.877455
652	0.654369	0.816153	0.825915	0.838345	0.86228	0.876271	0.879539	0.879209	0.87592	0.872996	0.81422	0.825518	0.879539
653	0.631695	0.807629	0.821108	0.833553	0.856389	0.868993	0.871382	0.87073	0.866841	0.863574	0.81594	0.815935	0.871382
654	0.614779	0.795296	0.808912	0.821383	0.842994	0.854803	0.85693	0.856108	0.852035	0.848602	0.785575	0.801175	0.85693
655	0.648251	0.823257	0.833569	0.846103	0.869912	0.883599	0.886596	0.886317	0.882774	0.879698	0.83408	0.831555	0.886596
656	0.670638	0.822803	0.827352	0.841159	0.868162	0.884529	0.889014	0.889361	0.887078	0.884459	0.819264	0.838654	0.889361
657	0.65403	0.808271	0.817155	0.829997	0.854191	0.868236	0.871681	0.87152	0.868403	0.865514	0.804539	0.818443	0.871681
658	0.64609	0.827604	0.83732	0.849911	0.874547	0.888919	0.892194	0.892	0.888681	0.885686	0.830347	0.83766	0.892194
659	0.654239	0.821202	0.82948	0.842374	0.867313	0.88176	0.885183	0.885059	0.881912	0.878991	0.806224	0.832062	0.885183
660	0.601655	0.806591	0.825273	0.837473	0.858242	0.868811	0.870131	0.86892	0.864047	0.860388	0.81001	0.811663	0.870131
661	0.648903	0.820433	0.830493	0.843695	0.867648	0.881658	0.884728	0.884461	0.880962	0.877986	0.817511	0.82979	0.884728
662	0.636696	0.822064	0.834074	0.846774	0.870633	0.883925	0.886796	0.88618	0.882375	0.879295	0.810327	0.830913	0.886796
663	0.644214	0.818264	0.830292	0.842881	0.865988	0.879175	0.881962	0.881435	0.877594	0.87448	0.815768	0.825801	0.881962
664	0.638153	0.812708	0.825341	0.83786	0.860317	0.87291	0.87533	0.8746	0.870757	0.867485	0.81892	0.818923	0.87533
665	0.640209	0.808741	0.822781	0.83485	0.856631	0.868652	0.870942	0.87011	0.866113	0.862654	0.79624	0.813901	0.870942
666	0.679542	0.826394	0.830843	0.843584	0.870366	0.886492	0.891166	0.891554	0.889175	0.886563	0.837739	0.839669	0.891554
667	0.680501	0.820276	0.825052	0.837981	0.863046	0.878579	0.88268	0.882889	0.880489	0.877629	0.830692	0.83041	0.882889
668	0.631712	0.820415	0.832963	0.845549	0.868415	0.881362	0.884012	0.883394	0.879632	0.8764	0.826735	0.827544	0.884012
669	0.68235	0.817407	0.820867	0.834602	0.86203	0.879044	0.883971	0.884597	0.882614	0.880159	0.83108	0.834368	0.884597
670	0.666013	0.819555	0.825043	0.837791	0.8639	0.87963	0.883797	0.884204	0.881709	0.879049	0.83402	0.832736	0.884204
671	0.61707	0.807617	0.825675	0.838077	0.858937	0.869697	0.871153	0.869793	0.865093	0.861475	0.812306	0.811763	0.871153
672	0.647014	0.799956	0.811434	0.823485	0.846524	0.859558	0.862268	0.861819	0.858339	0.855197	0.808144	0.808139	0.862268
673	0.633699	0.801552	0.81488	0.827377	0.84944	0.86171	0.864046	0.86332	0.859339	0.856163	0.807289	0.808338	0.864046
674	0.635223	0.818938	0.831964	0.845016	0.86768	0.880685	0.883291	0.882634	0.878749	0.875509	0.809535	0.826805	0.883291
675	0.664748	0.831041	0.837741	0.850251	0.875572	0.89087	0.894853	0.894935	0.892089	0.889194	0.814518	0.841032	0.894935
676	0.623267	0.808744	0.824095	0.837191	0.859124	0.871285	0.873182	0.87217	0.867999	0.864616	0.815762	0.81611	0.873182
677	0.620509	0.808704	0.824204	0.836837	0.857883	0.869335	0.871146	0.870177	0.865722	0.8622	0.808719	0.813186	0.871146
678	0.633101	0.812264	0.825168	0.83729	0.860072	0.872758	0.87533	0.874665	0.870734	0.86754	0.819069	0.819119	0.87533
679	0.637904	0.811271	0.825114	0.83761	0.859607	0.871949	0.874263	0.873525	0.869429	0.866104	0.803432	0.817417	0.874263
680	0.679988	0.825352	0.829158	0.842312	0.868637	0.88518	0.889727	0.890111	0.887888	0.885338	0.837791	0.838694	0.890111
681	0.663763	0.823968	0.831888	0.844902	0.870485	0.885822	0.889609	0.889635	0.886726	0.883933	0.827578	0.836033	0.889635
682	0.636697	0.820473	0.833213	0.846275	0.86912	0.882201	0.884835	0.88421	0.880336	0.87709	0.791666	0.828508	0.884835
683	0.664095	0.808955	0.817113	0.829789	0.854736	0.869589	0.873313	0.873359	0.87049	0.867781	0.811186	0.821402	0.873359
684	0.643706	0.817036	0.829554	0.842096	0.864282	0.876933	0.879584	0.878839	0.87499	0.871662	0.815033	0.822596	0.879584
685	0.686581	0.827769	0.830671	0.843769	0.870995	0.887899	0.892738	0.893376	0.891314	0.888858	0.83777	0.842467	0.893376
686	0.685472	0.818399	0.821601	0.834728	0.860735	0.877263	0.881766	0.882329	0.880252	0.877764	0.818895	0.831634	0.882329
687	0.666415	0.817687	0.824901	0.837601	0.861942	0.876598	0.880327	0.880299	0.877384	0.874534	0.824379	0.826826	0.880327
688	0.66159	0.816384	0.824761	0.837789	0.862037	0.876583	0.880038	0.879847	0.876841	0.873926	0.82486	0.82662	0.880038
689	0.66614	0.814444	0.821799	0.834558	0.858731	0.873105	0.876776	0.876665	0.873765	0.870863	0.791887	0.823212	0.876776
690	0.667544	0.823246	0.828858	0.841549	0.867634	0.883275	0.887468	0.88774	0.885144	0.882355	0.836924	0.83533	0.88774
691	0.655077	0.797117	0.807028	0.819447	0.842372	0.855869	0.858885	0.858569	0.855285	0.85236	0.778484	0.805264	0.858885
692	0.688929	0.806896	0.809544	0.822125	0.848056	0.864355	0.869163	0.869677	0.867744	0.865302	0.817035	0.819739	0.869677
693	0.643627	0.810956	0.822059	0.83467	0.858238	0.871541	0.874412	0.87407	0.870493	0.867434	0.819339	0.819549	0.874412
694	0.65764	0.821342	0.828839	0.841655	0.866521	0.881214	0.884988	0.884929	0.881969	0.879196	0.830615	0.831497	0.884988
695	0.655094	0.814761	0.82542	0.838023	0.861081	0.874793	0.877845	0.877335	0.873955	0.87089	0.822196	0.822646	0.877845
696	0.689287	0.814824	0.816929	0.829981	0.856751	0.873848	0.878781	0.879414	0.877615	0.875257	0.812294	0.82933	0.879414
697	0.707328	0.821705	0.820895	0.834427	0.863527	0.882137	0.887982	0.88906	0.887892	0.885771	0.812552	0.840874	0.88906
698	0.635812	0.795523	0.807991	0.820395	0.842087	0.85464	0.856935	0.856376	0.852518	0.849305	0.790486	0.802342	0.856935
699	0.688726	0.815968	0.818772	0.831747	0.85858	0.875378	0.880213	0.880805	0.878924	0.876453	0.822006	0.830346	0.880805
700	0.686594	0.818533	0.821985	0.83486	0.861668	0.878097	0.882748	0.883111	0.881056	0.878492	0.814971	0.83253	0.883111
701	0.659548	0.797546	0.80538	0.817639	0.84175	0.85598	0.859714	0.859717	0.85689	0.854211	0.808179	0.808133	0.859717
702	0.68022	0.824388	0.829318	0.842231	0.867954	0.883551	0.88782	0.888048	0.885533	0.882869	0.83296	0.835167	0.888048
703	0.697996	0.81297	0.81387	0.826784	0.854264	0.871895	0.877182	0.878164	0.876534	0.874315	0.827971	0.828948	0.878164
704	0.699697	0.826893	0.827847	0.841153	0.868425	0.885946	0.891156	0.89191	0.890168	0.887849	0.840711	0.84174	0.89191
705	0.671015	0.818151	0.825425	0.838595	0.86355	0.878576	0.882469	0.882401	0.879632	0.876856	0.826937	0.829373	0.882469
706	0.685915	0.821243	0.824393	0.837745	0.864751	0.881556	0.886274	0.88702	0.885018	0.88249	0.801837	0.836293	0.88702
707	0.650062	0.816095	0.825733	0.838763	0.863396	0.877695	0.880929	0.880866	0.877542	0.874577	0.823059	0.826852	0.880929
708	0.667956	0.803365	0.809935	0.821937	0.84589	0.86033	0.863895	0.863925	0.861144	0.858479	0.811772	0.812059	0.863925
709	0.711157	0.817882	0.816696	0.830389	0.859049	0.877873	0.883817	0.884862	0.883857	0.881664	0.798895	0.836407	0.884862
710	0.682476	0.813477	0.817367	0.83004	0.856071	0.872303	0.876782	0.877273	0.875204	0.872623	0.81268	0.82629	0.877273
711	0.719882	0.826606	0.824925	0.837574	0.865216	0.883276	0.889014	0.890013	0.88864	0.88647	0.839244	0.839969	0.890013
712	0.698568	0.824711	0.824981	0.838148	0.865716	0.883322	0.888601	0.88938	0.887783	0.885402	0.839038	0.839159	0.88938
713	0.691526	0.826688	0.829005	0.842561	0.87045	0.887955	0.893115	0.893698	0.891992	0.889506	0.830633	0.84334	0.893698
714	0.667029	0.819307	0.82555	0.838501	0.864463	0.879828	0.88385	0.883986	0.881241	0.878599	0.832027	0.831537	0.883986
715	0.661295	0.824332	0.831607	0.844565	0.869257	0.884198	0.887991	0.88789	0.885016	0.882123	0.788829	0.83463	0.887991
716	0.653988	0.806365	0.816867	0.829525	0.852743	0.866258	0.869357	0.868874	0.865436	0.862269	0.78586	0.814421	0.869357
717	0.657229	0.811432	0.820428	0.832994	0.85654	0.87052	0.87393	0.873716	0.870559	0.867693	0.817475	0.820077	0.87393
718	0.689442	0.833032	0.835759	0.848708	0.875686	0.892688	0.897518	0.898095	0.896067	0.89352	0.844967	0.846189	0.898095
719	0.711316	0.820963	0.820285	0.833596	0.861992	0.88005	0.885777	0.886848	0.885442	0.883213	0.835742	0.837605	0.886848
720	0.684442	0.812193	0.816081	0.829202	0.855521	0.871684	0.876139	0.876454	0.874324	0.871673	0.825107	0.825478	0.876454
721	0.673979	0.817133	0.822174	0.835085	0.860454	0.876328	0.880419	0.880758	0.878266	0.875543	0.821117	0.828677	0.880758
722	0.682611	0.819733	0.823306	0.836423	0.862557	0.878724	0.883279	0.88371	0.881429	0.878853	0.816372	0.832372	0.88371
723	0.695651	0.817974	0.819552	0.832553	0.860294	0.877713	0.882956	0.883693	0.881973	0.879676	0.81755	0.834127	0.883693
724	0.702675	0.818117	0.818232	0.83165	0.859557	0.877297	0.882645	0.883613	0.882019	0.879657	0.828312	0.833985	0.883613
725	0.685037	0.817795	0.822098	0.834802	0.859956	0.875786	0.880031	0.880303	0.877977	0.875339	0.795201	0.828141	0.880303
726	0.680622	0.810475	0.815683	0.828545	0.853724	0.869267	0.873558	0.873847	0.871341	0.86878	0.826522	0.821914	0.873847
727	0.690582	0.811982	0.815588	0.828472	0.854066	0.870209	0.874643	0.875025	0.872829	0.870261	0.792106	0.823997	0.875025
728	0.723178	0.829995	0.82713	0.840616	0.868793	0.887439	0.89335	0.894493	0.893429	0.891162	0.84458	0.844868	0.894493
729	0.697878	0.830464	0.831231	0.844521	0.872237	0.889732	0.894936	0.8957	0.893896	0.891521	0.835239	0.844896	0.8957
730	0.706565	0.810543	0.810676	0.823737	0.851281	0.868619	0.873885	0.874725	0.873157	0.870917	0.824372	0.825448	0.874725
731	0.703559	0.828962	0.829965	0.84303	0.87063	0.888019	0.893186	0.893916	0.892116	0.889763	0.841557	0.843223	0.893916
732	0.702352	0.815494	0.815127	0.828785	0.857529	0.87599	0.881736	0.882711	0.881506	0.879316	0.834151	0.834386	0.882711
733	0.668796	0.815773	0.822785	0.835498	0.859686	0.874492	0.878257	0.87822	0.875532	0.872645	0.774832	0.825233	0.878257
734	0.736904	0.815173	0.809847	0.824485	0.855208	0.875595	0.882432	0.884135	0.883841	0.882035	0.804489	0.838169	0.884135
735	0.660974	0.826015	0.834031	0.847421	0.871589	0.886244	0.889682	0.889591	0.886456	0.883428	0.804673	0.835113	0.889682
736	0.69062	0.82188	0.824407	0.83713	0.86402	0.880703	0.885694	0.886229	0.884359	0.881852	0.825453	0.835584	0.886229
737	0.695824	0.829039	0.831064	0.844161	0.871268	0.888278	0.89328	0.893935	0.891994	0.889588	0.843185	0.84261	0.893935
738	0.708487	0.823441	0.822799	0.836143	0.864951	0.882909	0.888469	0.889327	0.888043	0.885739	0.830638	0.840099	0.889327
739	0.710422	0.820934	0.821283	0.834177	0.861371	0.878861	0.884224	0.885091	0.883585	0.88115	0.827175	0.83521	0.885091
740	0.703715	0.823416	0.823879	0.836987	0.864695	0.882207	0.887437	0.888435	0.886852	0.884524	0.822738	0.838438	0.888435
741	0.70499	0.823389	0.824215	0.837647	0.86446	0.881651	0.886855	0.887522	0.885872	0.883449	0.817958	0.836749	0.887522
742	0.717633	0.817746	0.815838	0.828731	0.856795	0.874983	0.880777	0.88179	0.880576	0.878401	0.832867	0.832903	0.88179
743	0.732309	0.824275	0.819372	0.833215	0.863025	0.88297	0.889516	0.890942	0.890351	0.888451	0.823763	0.843402	0.890942
744	0.700223	0.829047	0.830038	0.843202	0.870028	0.887099	0.892281	0.892927	0.891248	0.888775	0.778492	0.841522	0.892927
745	0.724258	0.817946	0.814458	0.827734	0.856338	0.875207	0.881334	0.882628	0.88167	0.879676	0.81017	0.834292	0.882628
746	0.737406	0.831007	0.824757	0.838506	0.868928	0.888972	0.895816	0.897438	0.896913	0.895066	0.849901	0.849809	0.897438
747	0.697731	0.818778	0.819586	0.833154	0.860868	0.878464	0.883552	0.884539	0.882817	0.880435	0.809013	0.834711	0.884539
748	0.707913	0.804927	0.804915	0.817708	0.844365	0.861624	0.866878	0.86776	0.866466	0.864214	0.818482	0.818871	0.86776
749	0.724032	0.820917	0.817129	0.8307	0.859722	0.878928	0.885026	0.886279	0.885482	0.883442	0.809538	0.838252	0.886279
750	0.7014	0.821357	0.822949	0.835857	0.862816	0.879783	0.884813	0.885495	0.883815	0.88138	0.834734	0.834903	0.885495
751	0.675619	0.811593	0.81685	0.829312	0.854565	0.870057	0.874215	0.874431	0.872034	0.869356	0.788175	0.822693	0.874431
752	0.695456	0.81166	0.812946	0.825897	0.853336	0.870299	0.875406	0.876085	0.874505	0.872173	0.819726	0.826503	0.876085
753	0.704901	0.810527	0.811341	0.824112	0.851267	0.868549	0.873999	0.874595	0.873209	0.870836	0.819674	0.825319	0.874595
754	0.737892	0.82817	0.822137	0.836438	0.867788	0.888843	0.8961	0.897818	0.897676	0.895842	0.842107	0.851211	0.897818
755	0.728523	0.821904	0.817706	0.832	0.862939	0.883397	0.890309	0.891851	0.891598	0.889702	0.845432	0.844817	0.891851
756	0.717211	0.823307	0.821393	0.834196	0.862563	0.88063	0.886387	0.887398	0.886257	0.883987	0.840143	0.838296	0.887398
757	0.728812	0.820957	0.816668	0.829969	0.859224	0.878587	0.884864	0.886224	0.885493	0.883522	0.815913	0.838478	0.886224
758	0.690032	0.817973	0.82141	0.834113	0.859762	0.875723	0.880448	0.880762	0.878647	0.876058	0.810015	0.828851	0.880762
759	0.736201	0.828093	0.822668	0.836171	0.8666	0.886797	0.893433	0.895117	0.894659	0.892838	0.847622	0.84765	0.895117
760	0.714907	0.82732	0.825342	0.838386	0.866827	0.885207	0.891009	0.892023	0.890927	0.88867	0.841248	0.84283	0.892023
761	0.729271	0.824471	0.820463	0.833701	0.862428	0.881449	0.88746	0.888733	0.887893	0.885813	0.817588	0.84026	0.888733
762	0.758423	0.834413	0.82563	0.840471	0.874366	0.897275	0.905294	0.907479	0.908088	0.90662	0.833808	0.86239	0.908088
763	0.748953	0.822984	0.815089	0.828644	0.859082	0.879839	0.886776	0.888583	0.888456	0.886721	0.839544	0.842353	0.888583
764	0.761929	0.831128	0.820954	0.835782	0.869277	0.89209	0.900046	0.902301	0.902841	0.901481	0.857438	0.857811	0.902841
765	0.724209	0.835396	0.83227	0.845851	0.875129	0.894313	0.900571	0.901756	0.900792	0.898627	0.853263	0.852282	0.901756
766	0.745899	0.821316	0.813954	0.827117	0.858122	0.878766	0.885864	0.8876	0.887443	0.88567	0.832751	0.841216	0.8876
767	0.745788	0.822599	0.81592	0.829744	0.860808	0.881632	0.888566	0.890314	0.890228	0.888454	0.843138	0.843933	0.890314
768	0.771225	0.830593	0.819451	0.835139	0.870444	0.894765	0.903569	0.906247	0.907363	0.906167	0.803301	0.862658	0.907363
769	0.726448	0.82213	0.818396	0.832534	0.86286	0.882917	0.889386	0.89085	0.890275	0.888307	0.825584	0.843429	0.89085
770	0.73813	0.826245	0.820667	0.8344	0.863647	0.883362	0.889874	0.89134	0.890689	0.888815	0.816146	0.84338	0.89134
771	0.773718	0.832714	0.821533	0.836408	0.870996	0.894554	0.902984	0.905458	0.906388	0.904959	0.854596	0.861456	0.906388
772	0.743097	0.83269	0.825249	0.839374	0.870148	0.89076	0.897731	0.899462	0.899376	0.897527	0.843782	0.852181	0.899462
773	0.754777	0.833036	0.824344	0.838496	0.871464	0.893552	0.90134	0.903307	0.90365	0.902006	0.857985	0.857901	0.90365
774	0.736246	0.82605	0.82137	0.834066	0.863672	0.883206	0.889728	0.891072	0.890532	0.88863	0.848009	0.843221	0.891072
775	0.738695	0.822536	0.816881	0.830228	0.859916	0.879627	0.886346	0.887874	0.887355	0.885467	0.831332	0.840568	0.887874
776	0.751018	0.821324	0.814027	0.827558	0.858785	0.879659	0.886827	0.888592	0.888519	0.886756	0.833198	0.842526	0.888592
777	0.752264	0.824107	0.816042	0.830604	0.862385	0.884252	0.891615	0.893545	0.89386	0.892155	0.846379	0.848516	0.89386
778	0.755198	0.827322	0.820033	0.834447	0.867363	0.889415	0.897172	0.899239	0.899596	0.898046	0.851179	0.853481	0.899596
779	0.780811	0.826139	0.813186	0.828103	0.862915	0.886599	0.895239	0.897749	0.898912	0.897611	0.854606	0.854691	0.898912
780	0.74794	0.828133	0.820551	0.834192	0.865523	0.886561	0.893631	0.895559	0.895517	0.893761	0.848662	0.848888	0.895559
781	0.735352	0.82216	0.816891	0.83007	0.859463	0.878849	0.885349	0.886754	0.886207	0.884311	0.837826	0.839399	0.886754
782	0.741307	0.821184	0.815271	0.829071	0.859073	0.879057	0.885827	0.887423	0.88699	0.885124	0.798982	0.840219	0.887423
783	0.717363	0.829906	0.827335	0.840649	0.869689	0.888656	0.894859	0.896006	0.895049	0.892994	0.846246	0.847246	0.896006
784	0.725706	0.830224	0.826305	0.839594	0.868578	0.88791	0.894129	0.895401	0.894622	0.892462	0.818769	0.846824	0.895401
785	0.737858	0.819869	0.813702	0.827299	0.857719	0.878146	0.884916	0.886533	0.886238	0.884496	0.79467	0.840151	0.886533
786	0.787339	0.824729	0.811052	0.826141	0.860538	0.884735	0.893442	0.896131	0.897414	0.896227	0.847976	0.853362	0.897414
787	0.760781	0.822592	0.812977	0.827115	0.86007	0.882253	0.89012	0.892412	0.892988	0.891543	0.850192	0.84801	0.892988
788	0.74646	0.825642	0.818713	0.833412	0.86563	0.887341	0.894932	0.896914	0.896964	0.895278	0.851338	0.851177	0.896964
789	0.757299	0.834306	0.825486	0.839213	0.871348	0.893109	0.900858	0.902813	0.903074	0.901412	0.844776	0.856792	0.903074
790	0.735286	0.836797	0.831761	0.845161	0.874521	0.894022	0.900387	0.901843	0.901148	0.898991	0.852447	0.852853	0.901843
791	0.766808	0.824951	0.814171	0.828644	0.861999	0.884865	0.89302	0.895327	0.896052	0.894693	0.797224	0.851146	0.896052
792	0.781653	0.826885	0.813684	0.828539	0.863204	0.887066	0.895823	0.898393	0.899603	0.898342	0.853081	0.855293	0.899603
793	0.770532	0.833012	0.822101	0.837228	0.870981	0.894433	0.902719	0.905114	0.905972	0.904466	0.830446	0.860669	0.905972
794	0.754979	0.828919	0.820236	0.834511	0.867611	0.889663	0.897517	0.899469	0.899992	0.898401	0.826816	0.854458	0.899992
795	0.751071	0.834921	0.826529	0.84081	0.872108	0.893726	0.901043	0.902833	0.902955	0.901183	0.832593	0.856287	0.902955
796	0.746486	0.818219	0.811779	0.825647	0.857015	0.877768	0.884834	0.886601	0.886553	0.884782	0.837909	0.840771	0.886601
797	0.760386	0.832935	0.823242	0.838121	0.871809	0.894462	0.902588	0.904687	0.905294	0.903775	0.854093	0.859916	0.905294
798	0.747189	0.822363	0.814728	0.82939	0.861341	0.882783	0.890225	0.892093	0.892288	0.890684	0.826501	0.846688	0.892288
799	0.748788	0.832153	0.824285	0.838038	0.869612	0.890995	0.898406	0.900282	0.900373	0.89871	0.852171	0.854012	0.900373
800	0.746214	0.824297	0.81703	0.831291	0.861707	0.882477	0.889435	0.891158	0.890916	0.889232	0.839727	0.844597	0.891158
801	0.773028	0.829992	0.818558	0.834133	0.869562	0.893916	0.90264	0.905161	0.906459	0.905144	0.854191	0.86202	0.906459
802	0.726013	0.834442	0.831104	0.84451	0.873075	0.892073	0.89829	0.899384	0.898467	0.896378	0.852801	0.849661	0.899384
803	0.780682	0.824011	0.811364	0.825532	0.860008	0.883606	0.892244	0.894656	0.895807	0.894527	0.848832	0.851676	0.895807
804	0.783929	0.838657	0.825163	0.840081	0.875427	0.899397	0.908306	0.910888	0.9122	0.910955	0.867214	0.867064	0.9122
805	0.75295	0.830754	0.822308	0.836494	0.868287	0.889743	0.897255	0.899304	0.8993	0.897574	0.852261	0.853041	0.899304
806	0.765918	0.820868	0.810991	0.825366	0.857972	0.880611	0.888532	0.890795	0.891447	0.889971	0.849327	0.846513	0.891447
807	0.756116	0.828875	0.81986	0.835352	0.869351	0.892124	0.900084	0.902422	0.903	0.901456	0.842465	0.857432	0.903
808	0.788713	0.835332	0.822354	0.838298	0.876209	0.902195	0.911758	0.914729	0.916521	0.91552	0.826211	0.872443	0.916521
809	0.751558	0.826384	0.817718	0.8316	0.863649	0.885136	0.892536	0.89455	0.894747	0.893174	0.846043	0.849136	0.894747
810	0.770401	0.813324	0.803047	0.817288	0.84994	0.872421	0.880272	0.882534	0.88318	0.881724	0.805684	0.838768	0.88318
811	0.778999	0.833482	0.820704	0.835151	0.870118	0.894169	0.902942	0.905549	0.906718	0.905456	0.861897	0.862323	0.906718
812	0.768933	0.822021	0.811199	0.824786	0.857051	0.879025	0.886889	0.889107	0.889746	0.888296	0.843674	0.844354	0.889746
813	0.738131	0.828851	0.822979	0.836388	0.865694	0.885124	0.891747	0.893117	0.892535	0.890699	0.843526	0.844829	0.893117
814	0.758125	0.821514	0.812846	0.82691	0.860012	0.882216	0.890014	0.892075	0.892513	0.891037	0.845714	0.8473	0.892513
815	0.770126	0.834562	0.82393	0.838935	0.873195	0.896767	0.905043	0.907586	0.90834	0.90695	0.844577	0.863139	0.90834
816	0.78171	0.830579	0.818334	0.832985	0.867768	0.891531	0.900157	0.902727	0.903886	0.902709	0.827537	0.859487	0.903886
817	0.798331	0.833373	0.817231	0.831678	0.866948	0.891663	0.900942	0.903753	0.905247	0.904175	0.852648	0.860956	0.905247
818	0.792844	0.827057	0.812044	0.826393	0.861266	0.885005	0.894072	0.896706	0.898183	0.897051	0.854086	0.854105	0.898183
819	0.778218	0.826895	0.814029	0.828757	0.862264	0.885477	0.893755	0.896183	0.897164	0.895803	0.824216	0.852597	0.897164
820	0.765741	0.824256	0.813989	0.829036	0.862686	0.885628	0.893807	0.896082	0.896718	0.895285	0.822242	0.851912	0.896718
821	0.782925	0.831354	0.817862	0.833049	0.867822	0.891751	0.900512	0.90312	0.904356	0.903161	0.80603	0.859533	0.904356
822	0.804809	0.828125	0.813833	0.830157	0.868435	0.895456	0.905379	0.908665	0.910843	0.909974	0.865773	0.867853	0.910843
823	0.775424	0.824006	0.81214	0.826529	0.859652	0.882462	0.890748	0.893063	0.893988	0.892547	0.848644	0.84926	0.893988
824	0.770236	0.819538	0.809111	0.824287	0.858822	0.882429	0.8909	0.893452	0.894329	0.892993	0.848491	0.850062	0.894329
825	0.786452	0.830708	0.81719	0.831449	0.866144	0.88973	0.898428	0.901004	0.902122	0.900825	0.855724	0.857644	0.902122
826	0.772309	0.824904	0.813198	0.827461	0.860727	0.883301	0.891456	0.893871	0.894531	0.89311	0.84943	0.849479	0.894531
827	0.816607	0.823638	0.806308	0.82196	0.859196	0.885569	0.895657	0.898805	0.901199	0.90036	0.858013	0.858368	0.901199
828	0.777536	0.828371	0.816557	0.831547	0.867015	0.891197	0.899926	0.9025	0.903734	0.902456	0.829121	0.859371	0.903734
829	0.799831	0.83055	0.815124	0.831312	0.869638	0.896114	0.906089	0.909199	0.911299	0.910443	0.812237	0.86851	0.911299
830	0.765898	0.820241	0.809875	0.823766	0.85499	0.876878	0.884443	0.886458	0.88678	0.88523	0.841054	0.841207	0.88678
831	0.809044	0.829863	0.813962	0.829916	0.868418	0.894894	0.904895	0.908219	0.91041	0.909581	0.840861	0.867388	0.91041
832	0.782171	0.817945	0.805305	0.819872	0.854597	0.878185	0.886829	0.889453	0.890661	0.889424	0.822331	0.846876	0.890661
833	0.796296	0.820787	0.80603	0.820994	0.857113	0.882219	0.891486	0.894397	0.896078	0.895068	0.799694	0.85287	0.896078
834	0.801302	0.819672	0.803645	0.819495	0.855966	0.881367	0.890925	0.893968	0.89586	0.894931	0.850677	0.852969	0.89586
835	0.83103	0.835295	0.816139	0.83321	0.874318	0.903084	0.914209	0.918079	0.920952	0.920418	0.867359	0.878869	0.920952
836	0.778291	0.825843	0.813711	0.827525	0.860907	0.883998	0.892419	0.894763	0.895745	0.894456	0.832325	0.850936	0.895745
837	0.793065	0.82715	0.811783	0.826261	0.861028	0.885013	0.894101	0.896762	0.898182	0.896988	0.853931	0.854182	0.898182
838	0.792959	0.833799	0.818887	0.834512	0.870659	0.89578	0.905072	0.907948	0.909456	0.908364	0.839289	0.865366	0.909456
839	0.770749	0.825489	0.814868	0.828667	0.860882	0.88307	0.890958	0.89322	0.893723	0.892309	0.807192	0.84829	0.893723
840	0.785178	0.828459	0.815034	0.830605	0.866483	0.891088	0.900184	0.902994	0.904428	0.903306	0.830558	0.860438	0.904428
841	0.807404	0.835588	0.818559	0.834087	0.871401	0.897664	0.907528	0.91063	0.912655	0.91172	0.840284	0.868858	0.912655
842	0.826491	0.823312	0.808001	0.826916	0.869377	0.898803	0.909976	0.913844	0.916951	0.916427	0.851464	0.875654	0.916951
843	0.807497	0.826593	0.810115	0.825901	0.862662	0.888537	0.898148	0.901384	0.903264	0.902355	0.85996	0.860164	0.903264
844	0.823661	0.825056	0.808351	0.825213	0.865453	0.893394	0.90408	0.907711	0.910544	0.909891	0.847893	0.868598	0.910544
845	0.823526	0.831318	0.813088	0.830002	0.869781	0.898172	0.908844	0.912497	0.9152	0.914594	0.869339	0.8732	0.9152
846	0.800285	0.824684	0.809269	0.824784	0.861418	0.886754	0.896278	0.899272	0.90114	0.900107	0.851661	0.857925	0.90114
847	0.79385	0.828712	0.81402	0.82932	0.865207	0.890055	0.899342	0.902319	0.903839	0.902785	0.846438	0.860298	0.903839
848	0.807313	0.832233	0.815745	0.831951	0.869751	0.896404	0.906417	0.909658	0.911824	0.91101	0.867394	0.868704	0.911824
849	0.821884	0.818776	0.802414	0.81942	0.858685	0.886382	0.897029	0.900582	0.903303	0.902557	0.840883	0.861461	0.903303
850	0.797553	0.836091	0.819681	0.834232	0.870272	0.895328	0.904625	0.907524	0.909241	0.908093	0.861072	0.865094	0.909241
851	0.772221	0.830585	0.818927	0.833155	0.866209	0.889014	0.897172	0.899495	0.90034	0.898854	0.8308	0.854871	0.90034
852	0.828507	0.819904	0.801372	0.817578	0.856815	0.884773	0.895369	0.898987	0.901819	0.901191	0.854817	0.859998	0.901819
853	0.798498	0.821289	0.80552	0.819926	0.854732	0.878921	0.888017	0.890802	0.892347	0.891248	0.8423	0.848758	0.892347
854	0.818385	0.833743	0.815983	0.831896	0.870869	0.898547	0.90898	0.912362	0.914827	0.914089	0.864306	0.872036	0.914827
855	0.785895	0.834	0.820693	0.835952	0.8712	0.896026	0.904923	0.907664	0.908938	0.907729	0.834806	0.864377	0.908938
856	0.834123	0.826014	0.807424	0.824826	0.866117	0.895257	0.906339	0.910181	0.913191	0.912764	0.844304	0.871622	0.913191
857	0.847138	0.818925	0.801031	0.820025	0.863698	0.894421	0.906301	0.910636	0.914193	0.913935	0.863213	0.873804	0.914193
858	0.844446	0.818747	0.8018	0.82066	0.864136	0.894987	0.906849	0.91111	0.914742	0.914418	0.867222	0.874406	0.914742
859	0.830386	0.832406	0.814945	0.831711	0.872299	0.900969	0.911973	0.915769	0.918662	0.918121	0.87648	0.876448	0.918662
860	0.846182	0.826804	0.808904	0.827372	0.871277	0.901988	0.914083	0.918299	0.921971	0.921757	0.872758	0.881117	0.921971
861	0.810265	0.832393	0.814517	0.829122	0.865324	0.890908	0.90057	0.903472	0.905486	0.904552	0.853278	0.861794	0.905486
862	0.792296	0.819724	0.805205	0.819516	0.85394	0.877804	0.886537	0.889157	0.890604	0.88943	0.835301	0.846761	0.890604
863	0.834173	0.824988	0.805275	0.821842	0.862228	0.890659	0.901659	0.905397	0.908438	0.907891	0.866932	0.867007	0.908438
864	0.82941	0.830983	0.81231	0.829185	0.869755	0.898272	0.909258	0.912952	0.915904	0.915392	0.844725	0.873813	0.915904
865	0.839971	0.831844	0.81267	0.829899	0.87203	0.901444	0.913027	0.917105	0.920299	0.919888	0.87839	0.878407	0.920299
866	0.80899	0.833009	0.816913	0.832664	0.870005	0.896381	0.906289	0.909463	0.911558	0.910669	0.855441	0.868093	0.911558
867	0.810151	0.824953	0.807796	0.822898	0.859634	0.885537	0.895072	0.898304	0.900289	0.89934	0.855867	0.857245	0.900289
868	0.833753	0.827946	0.811169	0.828339	0.869611	0.898796	0.9101	0.913884	0.917029	0.916541	0.87462	0.87516	0.917029
869	0.828934	0.8266	0.808035	0.823837	0.863072	0.890694	0.901411	0.905057	0.907808	0.907198	0.862897	0.865547	0.907808
870	0.847324	0.83127	0.810171	0.827535	0.869658	0.899726	0.911376	0.915484	0.918992	0.918633	0.875875	0.877644	0.918992
871	0.856072	0.821961	0.800455	0.817928	0.859711	0.889655	0.901296	0.905624	0.909145	0.908901	0.848517	0.868505	0.909145
872	0.83003	0.828845	0.809539	0.825329	0.86538	0.89352	0.904509	0.908011	0.910994	0.910409	0.854846	0.868924	0.910994
873	0.839928	0.83167	0.812043	0.829016	0.870333	0.89972	0.911008	0.915043	0.91832	0.917893	0.8757	0.876658	0.91832
874	0.844232	0.820502	0.803485	0.82268	0.866696	0.897362	0.909376	0.913546	0.917224	0.916984	0.876584	0.876699	0.917224
875	0.849417	0.830439	0.810788	0.829396	0.87325	0.90412	0.916177	0.920435	0.924058	0.923844	0.854574	0.883312	0.924058
876	0.831555	0.832614	0.813737	0.829844	0.869805	0.897699	0.908624	0.912281	0.915184	0.914569	0.861581	0.87286	0.915184
877	0.836193	0.838401	0.818246	0.835051	0.875998	0.905178	0.916432	0.920303	0.923334	0.922893	0.878573	0.880967	0.923334
878	0.835471	0.823548	0.803655	0.819134	0.858442	0.886395	0.897164	0.900701	0.903621	0.903097	0.860777	0.86185	0.903621
879	0.837013	0.831087	0.811866	0.829108	0.870953	0.900037	0.911424	0.915259	0.918537	0.918066	0.855596	0.876799	0.918537
880	0.838754	0.834182	0.81494	0.831823	0.874596	0.904283	0.91595	0.920064	0.923392	0.922941	0.868558	0.881681	0.923392
881	0.855402	0.828874	0.809546	0.827932	0.872163	0.903478	0.91574	0.920067	0.923966	0.923729	0.873419	0.883215	0.923966
882	0.822318	0.832372	0.81488	0.831005	0.870238	0.897855	0.908354	0.911798	0.914421	0.913718	0.87177	0.871609	0.914421
883	0.852153	0.815157	0.795072	0.813122	0.855855	0.886263	0.898108	0.902256	0.90603	0.905811	0.838672	0.865957	0.90603
884	0.824503	0.83057	0.812549	0.828566	0.867434	0.895087	0.905746	0.909233	0.911972	0.911288	0.865547	0.869076	0.911972
885	0.826433	0.833736	0.814172	0.829071	0.86741	0.894299	0.904794	0.90814	0.910707	0.910013	0.846561	0.867818	0.910707
886	0.827679	0.820743	0.803426	0.819977	0.860112	0.887994	0.898857	0.902445	0.905281	0.904716	0.814807	0.863376	0.905281
887	0.867537	0.827435	0.806956	0.826324	0.872062	0.904268	0.917265	0.921885	0.926223	0.92623	0.874401	0.886038	0.92623
888	0.845113	0.830423	0.809497	0.826216	0.867601	0.896946	0.908526	0.912523	0.915861	0.915514	0.874496	0.874456	0.915861
889	0.868579	0.822314	0.802933	0.822324	0.867808	0.900488	0.913389	0.918052	0.922389	0.922367	0.878891	0.882624	0.922389
890	0.842335	0.827675	0.807838	0.824851	0.86673	0.896233	0.907798	0.911786	0.915168	0.914753	0.859965	0.873851	0.915168
891	0.87038	0.822776	0.80458	0.824245	0.871211	0.904221	0.917421	0.922156	0.926674	0.926668	0.860236	0.886927	0.926674
892	0.8756	0.820938	0.800292	0.819257	0.865122	0.897964	0.910969	0.915754	0.920237	0.920314	0.879122	0.880532	0.920314
893	0.848006	0.836181	0.813956	0.830161	0.870568	0.899708	0.911128	0.915004	0.918343	0.917915	0.845173	0.87623	0.918343
894	0.859152	0.827607	0.807694	0.826152	0.87033	0.901912	0.914204	0.91868	0.922603	0.922503	0.859782	0.882009	0.922603
895	0.87394	0.821436	0.802114	0.822029	0.869052	0.902096	0.91553	0.92026	0.92485	0.924984	0.845395	0.885446	0.924984
896	0.863406	0.824917	0.805683	0.824925	0.870719	0.903152	0.915805	0.920417	0.924605	0.924628	0.881725	0.884511	0.924628
897	0.882974	0.822361	0.800733	0.820289	0.86743	0.901119	0.914693	0.919585	0.92437	0.924573	0.8739	0.88505	0.924573
898	0.855517	0.829275	0.808075	0.825494	0.868103	0.898932	0.910844	0.915033	0.91876	0.91855	0.860129	0.877725	0.91876
899	0.866661	0.824282	0.805007	0.823878	0.869041	0.901349	0.914137	0.918722	0.922991	0.922948	0.883568	0.882906	0.922991
900	0.866308	0.819425	0.802643	0.822855	0.869037	0.901825	0.914677	0.919354	0.923762	0.923797	0.859414	0.883794	0.923797
901	0.886628	0.817283	0.797946	0.818766	0.867224	0.901843	0.915618	0.920652	0.925648	0.925992	0.87136	0.886787	0.925992
902	0.869533	0.822095	0.802072	0.821194	0.867269	0.900006	0.912958	0.917676	0.922011	0.922105	0.86263	0.882184	0.922105
903	0.86661	0.825268	0.804361	0.822949	0.867459	0.899132	0.911836	0.916294	0.920457	0.920371	0.878085	0.880192	0.920457
904	0.871802	0.821316	0.803274	0.822903	0.869726	0.902715	0.915918	0.920724	0.925241	0.925233	0.859587	0.885383	0.925241
905	0.865714	0.830548	0.810458	0.829372	0.874953	0.907127	0.919999	0.924679	0.928861	0.928823	0.870078	0.888288	0.928861
906	0.881141	0.815232	0.79905	0.819851	0.868617	0.90285	0.916496	0.921791	0.926589	0.926878	0.888975	0.887914	0.926878
907	0.863596	0.827923	0.807449	0.826414	0.871384	0.903191	0.915824	0.920398	0.924548	0.924447	0.865954	0.884249	0.924548
908	0.889217	0.817827	0.801997	0.823761	0.873587	0.909288	0.923434	0.92879	0.933964	0.934303	0.867524	0.895318	0.934303
909	0.867769	0.831584	0.811235	0.829871	0.875412	0.907539	0.92063	0.925234	0.929509	0.929561	0.865051	0.889028	0.929561
910	0.880159	0.812904	0.795471	0.816107	0.863769	0.897418	0.910944	0.915831	0.920564	0.920781	0.862376	0.881733	0.920781
911	0.881024	0.818057	0.800575	0.820856	0.869587	0.903673	0.917443	0.922559	0.927365	0.927686	0.843438	0.888451	0.927686
912	0.85259	0.832362	0.810415	0.826716	0.868658	0.898535	0.910247	0.914317	0.91786	0.917574	0.851522	0.87644	0.91786
913	0.875608	0.818325	0.801703	0.822897	0.870885	0.904749	0.918303	0.923216	0.927926	0.928095	0.822976	0.888584	0.928095
914	0.887791	0.821481	0.801173	0.821586	0.869485	0.903864	0.917505	0.922602	0.927618	0.927889	0.881325	0.888624	0.927889
915	0.875641	0.818538	0.801881	0.822303	0.870398	0.90422	0.917649	0.922752	0.9274	0.927595	0.889326	0.888012	0.927595
916	0.884535	0.821963	0.802932	0.823206	0.871552	0.905734	0.919566	0.924528	0.929482	0.929741	0.862248	0.890254	0.929741
917	0.864677	0.826961	0.807008	0.825718	0.870176	0.901992	0.914462	0.919033	0.923171	0.923049	0.871634	0.882641	0.923171
918	0.877108	0.831334	0.809576	0.828262	0.874716	0.908066	0.921285	0.925987	0.93063	0.930729	0.882008	0.890461	0.930729
919	0.87351	0.824228	0.803789	0.823037	0.869287	0.90185	0.914912	0.919692	0.924181	0.924178	0.868983	0.884199	0.924181
920	0.899494	0.808421	0.793135	0.815382	0.866642	0.902917	0.917517	0.922919	0.928512	0.928999	0.886937	0.89046	0.928999
921	0.901483	0.805639	0.793153	0.816589	0.868732	0.906137	0.920943	0.926544	0.932399	0.932873	0.895645	0.894772	0.932873
922	0.887303	0.817145	0.801223	0.822262	0.871473	0.906654	0.920707	0.925841	0.930996	0.931271	0.8811	0.891976	0.931271
923	0.88899	0.822593	0.801131	0.821218	0.869098	0.903403	0.917205	0.92219	0.927299	0.927559	0.864982	0.887962	0.927559
924	0.867784	0.822624	0.800937	0.819002	0.862784	0.893924	0.906403	0.910771	0.914981	0.914916	0.863812	0.874617	0.914981
925	0.89736	0.81254	0.796257	0.81801	0.868917	0.905052	0.919462	0.924827	0.930418	0.930829	0.862973	0.892166	0.930829
926	0.898943	0.808792	0.792579	0.814468	0.865041	0.900887	0.915094	0.9206	0.926078	0.926502	0.883806	0.887819	0.926502
927	0.903655	0.818048	0.799944	0.822206	0.87327	0.909963	0.924783	0.930354	0.936004	0.936572	0.876819	0.897634	0.936572
928	0.910762	0.797955	0.786508	0.809464	0.863208	0.900695	0.916018	0.921705	0.927773	0.928418	0.886763	0.890629	0.928418
929	0.870483	0.819171	0.796937	0.814051	0.857869	0.889217	0.901697	0.906227	0.910338	0.910279	0.84425	0.870524	0.910338
930	0.884106	0.818992	0.798879	0.81885	0.866223	0.900328	0.913905	0.918896	0.92367	0.923874	0.847427	0.88446	0.923874
931	0.899281	0.814162	0.794367	0.815551	0.865635	0.901116	0.915465	0.920918	0.926254	0.926758	0.848458	0.888125	0.926758
932	0.914394	0.80266	0.792403	0.817898	0.872659	0.911477	0.92717	0.933119	0.939418	0.940126	0.86325	0.902311	0.940126
933	0.918918	0.810924	0.798474	0.822765	0.878098	0.916845	0.93298	0.93892	0.945243	0.946037	0.898375	0.907676	0.946037
934	0.905533	0.809823	0.797925	0.821073	0.8741	0.911588	0.926883	0.932596	0.938505	0.939132	0.872486	0.900661	0.939132
935	0.891823	0.829147	0.808534	0.828748	0.878153	0.913517	0.927754	0.932961	0.938189	0.938505	0.881787	0.898955	0.938505
936	0.903439	0.811762	0.795899	0.818367	0.869924	0.906605	0.921433	0.927026	0.93267	0.933257	0.855273	0.894553	0.933257
937	0.905469	0.816299	0.796358	0.817463	0.867463	0.90364	0.918016	0.92361	0.929128	0.929634	0.88798	0.890937	0.929634
938	0.916136	0.803851	0.793212	0.817209	0.871963	0.910557	0.926094	0.932145	0.938375	0.939126	0.880873	0.90116	0.939126
939	0.906132	0.811089	0.795495	0.817578	0.868452	0.905147	0.920041	0.925625	0.93128	0.931834	0.870492	0.893178	0.931834
940	0.875034	0.828489	0.805968	0.824542	0.869516	0.902098	0.914896	0.919645	0.924089	0.924177	0.882322	0.88411	0.924177
941	0.918798	0.803999	0.792308	0.81619	0.871181	0.909839	0.925578	0.931605	0.937832	0.938636	0.865427	0.90069	0.938636
942	0.901041	0.814203	0.801378	0.825234	0.877489	0.914992	0.930049	0.935699	0.941385	0.941983	0.900884	0.90317	0.941983
943	0.896733	0.821005	0.802591	0.824132	0.873824	0.909506	0.923872	0.929192	0.93454	0.934991	0.889331	0.895905	0.934991
944	0.895966	0.819982	0.801166	0.822476	0.872349	0.907803	0.922115	0.927399	0.932722	0.933121	0.849258	0.893997	0.933121
945	0.904548	0.820293	0.801325	0.823298	0.873476	0.909901	0.924658	0.930152	0.935777	0.936318	0.887126	0.897242	0.936318
946	0.919729	0.805753	0.794029	0.818288	0.873162	0.911817	0.92779	0.933767	0.940181	0.941007	0.901701	0.903002	0.941007
947	0.91355	0.809616	0.794509	0.817465	0.870166	0.908157	0.923466	0.929191	0.935249	0.935919	0.872638	0.897703	0.935919
948	0.913348	0.818024	0.802537	0.824708	0.877147	0.914772	0.930087	0.935903	0.941863	0.942458	0.894818	0.903568	0.942458
949	0.929628	0.798	0.792701	0.819566	0.877817	0.918824	0.935356	0.941842	0.948627	0.949577	0.87418	0.911989	0.949577
950	0.92148	0.798086	0.788222	0.812682	0.867635	0.906993	0.922771	0.928807	0.93522	0.936113	0.810386	0.898423	0.936113
951	0.920977	0.807856	0.796452	0.821502	0.876973	0.916442	0.932453	0.938619	0.945072	0.945893	0.846793	0.907749	0.945893
952	0.929243	0.80223	0.795809	0.821732	0.878835	0.919236	0.935781	0.942194	0.94896	0.949929	0.912435	0.912122	0.949929
953	0.925923	0.800704	0.793771	0.819918	0.877015	0.916902	0.93334	0.939538	0.946199	0.947163	0.90137	0.909232	0.947163
954	0.912349	0.810426	0.795339	0.818569	0.87146	0.909172	0.924459	0.93021	0.936241	0.936896	0.865487	0.898675	0.936896
955	0.920466	0.805192	0.793777	0.817715	0.872452	0.911537	0.927234	0.933226	0.9396	0.940403	0.900913	0.902394	0.940403
956	0.916419	0.811942	0.797069	0.819784	0.872887	0.910573	0.926101	0.931875	0.938085	0.938776	0.870141	0.900334	0.938776
957	0.923306	0.807116	0.796254	0.821465	0.877383	0.91682	0.932941	0.939042	0.945509	0.94645	0.889805	0.908372	0.94645
958	0.919532	0.813699	0.796804	0.819657	0.873337	0.911416	0.927014	0.932892	0.939105	0.939898	0.858915	0.901535	0.939898
959	0.916585	0.818397	0.799235	0.821249	0.873473	0.911038	0.926314	0.932056	0.938136	0.938786	0.887176	0.900238	0.938786
960	0.935862	0.803148	0.794545	0.819751	0.877455	0.918154	0.934849	0.941281	0.948235	0.949286	0.827883	0.91169	0.949286
961	0.913158	0.820996	0.801387	0.823043	0.874739	0.911416	0.926574	0.932126	0.938106	0.938728	0.896348	0.899843	0.938728
962	0.944876	0.786682	0.787462	0.816107	0.87667	0.919631	0.937223	0.944024	0.951494	0.952699	0.913808	0.915772	0.952699
963	0.924112	0.807946	0.795861	0.820011	0.875356	0.914685	0.930546	0.936687	0.943169	0.943995	0.871521	0.906007	0.943995
964	0.923076	0.807288	0.79612	0.820748	0.87656	0.915871	0.931883	0.938055	0.944488	0.945326	0.898255	0.907141	0.945326
965	0.92766	0.798212	0.792323	0.818659	0.874972	0.915263	0.931627	0.937863	0.944545	0.945542	0.904686	0.907761	0.945542
966	0.936556	0.788473	0.786262	0.812951	0.870831	0.91201	0.928985	0.935479	0.942452	0.943599	0.888	0.906506	0.943599
967	0.938393	0.799684	0.792708	0.81995	0.877949	0.919425	0.936177	0.942639	0.949778	0.950814	0.889381	0.913521	0.950814
968	0.944656	0.790005	0.787831	0.815591	0.875082	0.917489	0.934829	0.941556	0.948845	0.950048	0.899306	0.912787	0.950048
969	0.936691	0.797366	0.791447	0.817617	0.876101	0.917628	0.934451	0.94095	0.948017	0.949085	0.873102	0.911745	0.949085
970	0.941176	0.79521	0.791076	0.818751	0.877948	0.920252	0.937408	0.944016	0.951242	0.95235	0.867323	0.914992	0.95235
971	0.94206	0.795237	0.789049	0.815724	0.874497	0.915895	0.933064	0.939706	0.946854	0.947955	0.865891	0.910683	0.947955
972	0.953877	0.774606	0.783947	0.815282	0.878809	0.923398	0.941745	0.948716	0.956585	0.958034	0.905256	0.92138	0.958034
973	0.936617	0.796574	0.792982	0.820567	0.879374	0.920949	0.938025	0.944648	0.951637	0.952759	0.915307	0.915227	0.952759
974	0.930364	0.807615	0.794252	0.818758	0.874519	0.914542	0.930721	0.936972	0.943554	0.944501	0.89469	0.906522	0.944501
975	0.927561	0.801459	0.792703	0.817748	0.874399	0.914366	0.930554	0.936729	0.943427	0.944314	0.87039	0.906612	0.944314
976	0.932132	0.798285	0.788444	0.813421	0.869964	0.910352	0.926519	0.932812	0.939552	0.940571	0.863555	0.903116	0.940571
977	0.932945	0.809426	0.794547	0.818805	0.874417	0.91422	0.93042	0.936631	0.943422	0.944318	0.876844	0.906352	0.944318
978	0.938148	0.794203	0.78953	0.816073	0.873948	0.915493	0.932324	0.938838	0.945909	0.946994	0.906308	0.909633	0.946994
979	0.942115	0.799937	0.792184	0.818414	0.87617	0.918005	0.934984	0.941593	0.948709	0.949829	0.853631	0.912244	0.949829
980	0.950241	0.785052	0.788149	0.817038	0.878721	0.922495	0.940295	0.947185	0.954819	0.956119	0.884184	0.919204	0.956119
981	0.947058	0.782793	0.788178	0.817772	0.879716	0.923297	0.940917	0.947825	0.955428	0.956746	0.877096	0.919723	0.956746
982	0.948403	0.792349	0.789609	0.816843	0.876732	0.919339	0.93706	0.943678	0.95109	0.952336	0.903276	0.915176	0.952336
983	0.941983	0.796982	0.790452	0.816774	0.875278	0.917084	0.934111	0.94049	0.947752	0.948936	0.891903	0.91161	0.948936
984	0.942864	0.794716	0.792539	0.820678	0.880311	0.922602	0.939726	0.946463	0.953709	0.954875	0.868842	0.917465	0.954875
985	0.940177	0.79439	0.7924	0.819472	0.878543	0.920651	0.937985	0.944482	0.951709	0.952821	0.904833	0.915316	0.952821
986	0.959128	0.777836	0.784696	0.814622	0.877951	0.922547	0.940801	0.947854	0.95582	0.957246	0.845449	0.920788	0.957246
987	0.946529	0.792312	0.78852	0.816692	0.876198	0.918799	0.936123	0.942977	0.950282	0.951499	0.88919	0.914346	0.951499
988	0.959237	0.773154	0.784028	0.815412	0.878954	0.92429	0.94278	0.949986	0.957923	0.959406	0.899767	0.922849	0.959406
989	0.954912	0.782701	0.786979	0.816081	0.877797	0.921753	0.939603	0.946666	0.954463	0.955787	0.882649	0.918878	0.955787
990	0.949425	0.788602	0.78971	0.817675	0.879424	0.922627	0.940342	0.947173	0.95477	0.95602	0.892678	0.919011	0.95602
991	0.953337	0.786585	0.788494	0.817049	0.878049	0.921267	0.938985	0.946018	0.953591	0.954907	0.854719	0.917838	0.954907
992	0.972741	0.759055	0.782036	0.816132	0.884572	0.932152	0.951672	0.959402	0.968175	0.969814	0.84637	0.933652	0.969814
993	0.947985	0.792345	0.791727	0.820198	0.88094	0.924007	0.941675	0.948527	0.95609	0.957256	0.891096	0.920201	0.957256
994	0.959888	0.781765	0.787948	0.817828	0.880803	0.925483	0.943938	0.951125	0.95917	0.960582	0.837455	0.923726	0.960582
995	0.955568	0.780887	0.78562	0.814675	0.877506	0.921754	0.939533	0.946608	0.954431	0.955858	0.923291	0.918908	0.955858
996	0.960805	0.787223	0.788836	0.817661	0.87993	0.924218	0.942407	0.949492	0.957435	0.958834	0.842862	0.921989	0.958834

## Sheet: Fig.e
No.	Normalized graph density	Parameter number									Random parameter	Random cut method	Transferred parameters
		1	2	3	4	5	6	7	8	9
1	0.0830536	0.811639	0.765865	0.741961	0.742413	0.725334	0.713661	0.709084	0.66001	0.604817	0.564361	0.542715	0.811639
2	0.084717	0.825692	0.78694	0.764342	0.765883	0.749707	0.739031	0.734554	0.688117	0.63919	0.565285	0.57136	0.825692
3	0.0864134	0.811357	0.776264	0.753715	0.754849	0.738573	0.727176	0.722502	0.672896	0.605281	0.549289	0.554591	0.811357
4	0.0847987	0.84151	0.794471	0.771394	0.773589	0.756684	0.74571	0.741358	0.696338	0.631967	0.578053	0.579691	0.84151
5	0.0885433	0.830457	0.793825	0.769682	0.769595	0.752336	0.740297	0.735466	0.685097	0.612619	0.565442	0.566492	0.830457
6	0.0892144	0.83545	0.797541	0.771629	0.771342	0.753631	0.740828	0.73575	0.682904	0.612834	0.569567	0.55929	0.83545
7	0.0904268	0.831389	0.79935	0.777082	0.778176	0.761758	0.750836	0.746457	0.69513	0.635561	0.572723	0.572938	0.831389
8	0.0868549	0.826972	0.79313	0.770833	0.771219	0.755163	0.743843	0.739338	0.689385	0.627007	0.568406	0.572497	0.826972
9	0.08801	0.832584	0.796398	0.776061	0.779027	0.763488	0.755219	0.751563	0.714235	0.655175	0.597591	0.601575	0.832584
10	0.086952	0.807356	0.773934	0.749486	0.748543	0.7315	0.719279	0.714665	0.663403	0.599631	0.545525	0.546777	0.807356
11	0.0923897	0.846265	0.81767	0.797609	0.800217	0.784775	0.775417	0.771146	0.722176	0.653476	0.597883	0.597085	0.846265
12	0.0932269	0.81304	0.785621	0.759924	0.756728	0.739833	0.726871	0.721284	0.666186	0.604244	0.556791	0.546562	0.81304
13	0.0931578	0.807224	0.766729	0.742642	0.74226	0.725714	0.713945	0.709142	0.659169	0.596142	0.557507	0.542086	0.807224
14	0.091654	0.811022	0.779409	0.755695	0.754582	0.738383	0.726902	0.722054	0.673057	0.612935	0.568716	0.557857	0.811022
15	0.0763901	0.845481	0.790201	0.766559	0.769999	0.752512	0.740708	0.736081	0.690516	0.62745	0.568915	0.570697	0.845481
16	0.0959273	0.812948	0.793491	0.771726	0.770771	0.754979	0.7441	0.739559	0.687874	0.631996	0.570721	0.571174	0.812948
17	0.0916409	0.808796	0.774846	0.753367	0.755581	0.73977	0.730054	0.72583	0.681327	0.607996	0.557435	0.563775	0.808796
18	0.09875	0.821997	0.804451	0.784568	0.784287	0.769383	0.759709	0.755232	0.705701	0.647311	0.565012	0.588047	0.821997
19	0.0959305	0.825864	0.802128	0.781519	0.782335	0.767517	0.757985	0.754308	0.710574	0.649993	0.600342	0.598529	0.825864
20	0.0953288	0.789795	0.774082	0.751267	0.748933	0.73379	0.722536	0.717672	0.667143	0.60179	0.555178	0.554218	0.789795
21	0.098029	0.846435	0.828039	0.80413	0.802572	0.785792	0.773821	0.768776	0.715837	0.643292	0.600932	0.594289	0.846435
22	0.0990592	0.831691	0.816377	0.793707	0.792508	0.776604	0.765621	0.760751	0.709054	0.637447	0.580257	0.590334	0.831691
23	0.100557	0.842802	0.815797	0.795285	0.796796	0.781465	0.771404	0.76722	0.72092	0.657007	0.593959	0.603758	0.842802
24	0.0968101	0.838124	0.810179	0.786541	0.78638	0.769284	0.757253	0.752284	0.69734	0.623064	0.554415	0.571227	0.838124
25	0.0977232	0.832904	0.802994	0.782778	0.784692	0.769859	0.76096	0.75679	0.715895	0.658229	0.607113	0.606571	0.832904
26	0.101612	0.825244	0.79802	0.775861	0.777234	0.760809	0.750436	0.746033	0.698854	0.630976	0.557547	0.578857	0.825244
27	0.0994698	0.842287	0.812405	0.790926	0.793008	0.776915	0.767061	0.762972	0.718321	0.649598	0.599788	0.601764	0.842287
28	0.101656	0.854399	0.820254	0.799232	0.801389	0.785449	0.775211	0.770958	0.725778	0.659647	0.603874	0.608134	0.854399
29	0.101254	0.813181	0.800969	0.778335	0.775819	0.76059	0.749319	0.74425	0.690901	0.620652	0.572818	0.573575	0.813181
30	0.109376	0.815956	0.800498	0.779079	0.779144	0.763329	0.752615	0.747969	0.697037	0.618859	0.597598	0.575016	0.815956
31	0.108056	0.795048	0.797386	0.776978	0.775517	0.761004	0.751214	0.746496	0.696819	0.619947	0.558466	0.579688	0.797386
32	0.0985579	0.833786	0.806501	0.786652	0.789769	0.774347	0.766045	0.762077	0.721271	0.663841	0.59159	0.604067	0.833786
33	0.112466	0.787228	0.787575	0.768332	0.765567	0.751426	0.740846	0.736054	0.68256	0.620007	0.569719	0.567315	0.787575
34	0.108252	0.802606	0.799157	0.778778	0.776438	0.762126	0.75158	0.746968	0.691937	0.622862	0.591386	0.571642	0.802606
35	0.109135	0.806249	0.804389	0.783178	0.779994	0.76542	0.754359	0.749587	0.694308	0.625942	0.604623	0.575321	0.806249
36	0.0989075	0.818971	0.805114	0.784845	0.784484	0.769309	0.758975	0.754305	0.702169	0.628765	0.595174	0.579121	0.818971
37	0.111522	0.816561	0.808636	0.787504	0.785854	0.770756	0.760023	0.755413	0.702436	0.632839	0.583116	0.582793	0.816561
38	0.106236	0.794689	0.791615	0.768324	0.76635	0.749707	0.737759	0.732745	0.679641	0.59501	0.541569	0.558409	0.794689
39	0.117607	0.80634	0.811483	0.792583	0.790015	0.776314	0.767015	0.762592	0.714481	0.649282	0.60968	0.603894	0.811483
40	0.109036	0.789931	0.784175	0.762341	0.75868	0.743605	0.732374	0.7271	0.673347	0.607597	0.545729	0.559304	0.789931
41	0.109781	0.822313	0.810454	0.787955	0.78565	0.770603	0.759369	0.754916	0.706504	0.638788	0.594995	0.594334	0.822313
42	0.117392	0.834207	0.834054	0.813065	0.811008	0.796295	0.785924	0.781039	0.726144	0.652676	0.601255	0.604506	0.834207
43	0.117411	0.799011	0.823556	0.806547	0.802201	0.788888	0.779123	0.774021	0.717828	0.656645	0.606659	0.599506	0.823556
44	0.104676	0.820036	0.810121	0.788987	0.788223	0.773029	0.762552	0.758124	0.706791	0.627551	0.590592	0.588832	0.820036
45	0.116999	0.815719	0.830566	0.81025	0.804824	0.791473	0.781076	0.776001	0.724389	0.660343	0.617492	0.614253	0.830566
46	0.106178	0.827558	0.815087	0.792816	0.791132	0.775465	0.764422	0.759817	0.70648	0.637132	0.577711	0.586436	0.827558
47	0.121497	0.792238	0.798401	0.776896	0.772833	0.758186	0.746923	0.742112	0.686026	0.609747	0.577963	0.568793	0.798401
48	0.114418	0.823945	0.810852	0.790209	0.789441	0.774252	0.764311	0.759736	0.70573	0.64087	0.575313	0.582113	0.823945
49	0.120921	0.831878	0.829392	0.808341	0.806418	0.791385	0.780652	0.775924	0.721191	0.645201	0.609528	0.599325	0.831878
50	0.127458	0.788884	0.80415	0.786556	0.783888	0.77054	0.762062	0.757668	0.707565	0.646118	0.584368	0.593458	0.80415
51	0.118288	0.824139	0.826056	0.805109	0.802141	0.787855	0.777201	0.772493	0.717072	0.642722	0.601924	0.597547	0.826056
52	0.103678	0.830829	0.812898	0.789985	0.789087	0.772873	0.761868	0.757039	0.707114	0.642042	0.598657	0.586065	0.830829
53	0.114289	0.796735	0.796331	0.775547	0.771593	0.757266	0.745864	0.740877	0.681834	0.617571	0.549095	0.560555	0.796735
54	0.126337	0.778845	0.80337	0.784986	0.77952	0.767035	0.758322	0.753704	0.703876	0.647869	0.595383	0.597927	0.80337
55	0.12744	0.809757	0.81825	0.799858	0.797938	0.784347	0.775673	0.7715	0.724267	0.657447	0.614633	0.609573	0.81825
56	0.122853	0.806877	0.820483	0.800506	0.796647	0.78266	0.772677	0.768007	0.715568	0.644247	0.595018	0.598715	0.820483
57	0.123978	0.811912	0.823143	0.805651	0.803514	0.790627	0.782154	0.777896	0.729197	0.671901	0.61352	0.617323	0.823143
58	0.12575	0.787058	0.803484	0.7842	0.781212	0.766808	0.75696	0.752292	0.699197	0.62459	0.577074	0.579249	0.803484
59	0.135573	0.803435	0.821688	0.803452	0.800038	0.786708	0.777327	0.772625	0.719958	0.651046	0.593215	0.604971	0.821688
60	0.122459	0.813241	0.813606	0.794472	0.792092	0.77855	0.76927	0.76482	0.718203	0.659393	0.608022	0.609539	0.813606
61	0.128279	0.781469	0.807575	0.788904	0.781488	0.768693	0.757283	0.75191	0.689479	0.618524	0.560083	0.572959	0.807575
62	0.134574	0.83935	0.851172	0.833987	0.833005	0.81955	0.810807	0.806445	0.754548	0.677915	0.624952	0.634168	0.851172
63	0.139346	0.829584	0.846121	0.827693	0.825309	0.811607	0.802085	0.797761	0.746978	0.675094	0.638796	0.631621	0.846121
64	0.133911	0.839977	0.83464	0.816226	0.816434	0.80252	0.793859	0.789699	0.743701	0.674594	0.627075	0.628114	0.839977
65	0.128297	0.794727	0.822221	0.803885	0.798921	0.785285	0.775548	0.770544	0.718147	0.650724	0.588222	0.605348	0.822221
66	0.141697	0.81347	0.836161	0.818607	0.815066	0.802409	0.793223	0.78859	0.733469	0.665874	0.579615	0.614027	0.836161
67	0.128382	0.810172	0.842776	0.824839	0.817609	0.804242	0.793924	0.788605	0.734526	0.678669	0.605595	0.620515	0.842776
68	0.125699	0.788412	0.801066	0.784517	0.782927	0.770353	0.762554	0.758598	0.713567	0.646422	0.61148	0.60379	0.801066
69	0.14087	0.814784	0.840529	0.822705	0.819985	0.806717	0.797785	0.793219	0.738562	0.654841	0.612616	0.616897	0.840529
70	0.130279	0.817431	0.825243	0.805126	0.802125	0.787823	0.778096	0.773487	0.725167	0.656981	0.623053	0.613333	0.825243
71	0.13636	0.830389	0.84676	0.829189	0.827138	0.813894	0.804854	0.800408	0.747766	0.675008	0.630459	0.629607	0.84676
72	0.133296	0.803974	0.822369	0.805982	0.803348	0.79049	0.782385	0.77818	0.731301	0.673695	0.63103	0.620207	0.822369
73	0.141286	0.775713	0.811744	0.795146	0.789167	0.776798	0.767724	0.762452	0.710414	0.646236	0.577507	0.601219	0.811744
74	0.144431	0.788386	0.81773	0.801116	0.795497	0.783366	0.773847	0.768983	0.71449	0.64662	0.602243	0.603325	0.81773
75	0.13447	0.816632	0.831197	0.813573	0.811151	0.798161	0.788637	0.784208	0.731324	0.652337	0.595418	0.613477	0.831197
76	0.142051	0.798256	0.832638	0.81704	0.810862	0.798673	0.789055	0.784004	0.725074	0.660649	0.621511	0.609216	0.832638
77	0.136508	0.775238	0.801807	0.78452	0.77945	0.766634	0.757299	0.75254	0.700925	0.636465	0.594692	0.591649	0.801807
78	0.149546	0.802563	0.836585	0.82205	0.818878	0.807415	0.799518	0.79509	0.741387	0.673515	0.630027	0.62525	0.836585
79	0.150621	0.809856	0.842448	0.828188	0.825385	0.813532	0.806048	0.801905	0.753382	0.687475	0.642098	0.64236	0.842448
80	0.147753	0.77651	0.817395	0.803018	0.79523	0.784364	0.774972	0.769982	0.712674	0.650333	0.601087	0.60141	0.817395
81	0.143307	0.788706	0.821146	0.805249	0.801387	0.788812	0.780167	0.77571	0.724579	0.656332	0.595298	0.611919	0.821146
82	0.148402	0.784424	0.82261	0.806402	0.799285	0.787543	0.777626	0.772478	0.714414	0.644828	0.589054	0.601984	0.82261
83	0.142728	0.807489	0.838767	0.824418	0.821238	0.808954	0.800791	0.79622	0.745072	0.674989	0.627953	0.631462	0.838767
84	0.149748	0.782638	0.820381	0.8047	0.799164	0.787532	0.778399	0.773699	0.718843	0.649426	0.60222	0.606656	0.820381
85	0.148279	0.844514	0.860474	0.84368	0.841827	0.829292	0.820401	0.816077	0.761416	0.687182	0.630665	0.640717	0.860474
86	0.15369	0.785661	0.829414	0.814978	0.805635	0.794663	0.783489	0.777854	0.710854	0.639433	0.596179	0.593354	0.829414
87	0.154233	0.814403	0.846895	0.832703	0.830041	0.818428	0.810968	0.806837	0.756006	0.687354	0.642665	0.640164	0.846895
88	0.152917	0.82534	0.861236	0.847151	0.843637	0.831906	0.824084	0.819501	0.764907	0.695656	0.654324	0.647846	0.861236
89	0.158679	0.788137	0.830621	0.813581	0.807072	0.795015	0.78577	0.781041	0.723293	0.652867	0.602121	0.609191	0.830621
90	0.155257	0.794792	0.836639	0.821968	0.815841	0.804055	0.794864	0.790005	0.734787	0.668647	0.62924	0.622214	0.836639
91	0.161729	0.800874	0.847204	0.83335	0.828579	0.817269	0.809115	0.804539	0.750895	0.683294	0.64068	0.638074	0.847204
92	0.158899	0.798557	0.840594	0.826109	0.82109	0.809519	0.801014	0.796494	0.743162	0.671888	0.629034	0.628896	0.840594
93	0.158106	0.799149	0.833753	0.819119	0.815848	0.804056	0.796257	0.7919	0.73901	0.671959	0.602542	0.624136	0.833753
94	0.154972	0.750779	0.809179	0.795972	0.786952	0.776615	0.768061	0.763118	0.706087	0.645353	0.576642	0.597916	0.809179
95	0.16153	0.800311	0.847488	0.834415	0.828804	0.817714	0.809094	0.804447	0.747144	0.681509	0.625807	0.631377	0.847488
96	0.163614	0.814759	0.858046	0.844949	0.842005	0.830508	0.822834	0.818655	0.76856	0.694434	0.651984	0.654227	0.858046
97	0.154267	0.799453	0.830855	0.815009	0.811384	0.799289	0.790752	0.786421	0.733614	0.661289	0.615198	0.618795	0.830855
98	0.163416	0.792745	0.839079	0.82465	0.817286	0.806221	0.796944	0.791964	0.733206	0.667287	0.624147	0.620628	0.839079
99	0.157314	0.827401	0.863501	0.849162	0.847154	0.834752	0.827421	0.823391	0.771881	0.696943	0.645951	0.653715	0.863501
100	0.156805	0.795414	0.833738	0.819713	0.814842	0.803442	0.795282	0.790578	0.736827	0.673087	0.617776	0.624797	0.833738
101	0.167164	0.728932	0.788463	0.778849	0.769389	0.760384	0.751743	0.746809	0.690319	0.629502	0.58452	0.587932	0.788463
102	0.154339	0.787703	0.830404	0.816565	0.812932	0.800376	0.792658	0.788098	0.742099	0.677633	0.61111	0.632744	0.830404
103	0.165275	0.794862	0.844123	0.830671	0.824131	0.813098	0.804456	0.799572	0.738558	0.671904	0.630722	0.622484	0.844123
104	0.15102	0.772083	0.81384	0.797617	0.790789	0.779128	0.769673	0.76466	0.708911	0.640883	0.602376	0.596797	0.81384
105	0.161378	0.787454	0.832421	0.817314	0.810969	0.79955	0.790685	0.786233	0.730858	0.662436	0.623834	0.62195	0.832421
106	0.177823	0.804298	0.85679	0.843117	0.836032	0.825343	0.816404	0.811636	0.755925	0.689684	0.644783	0.646012	0.85679
107	0.170349	0.812069	0.860931	0.848026	0.843617	0.83191	0.824068	0.819397	0.768252	0.702156	0.657739	0.655035	0.860931
108	0.17396	0.770452	0.812025	0.798816	0.794323	0.783596	0.77597	0.771803	0.7249	0.664437	0.626566	0.622193	0.812025
109	0.163723	0.806388	0.857233	0.842765	0.835511	0.82362	0.814588	0.809555	0.758613	0.695161	0.645177	0.650783	0.857233
110	0.170383	0.800673	0.851908	0.83923	0.835187	0.82354	0.816415	0.811979	0.762968	0.701089	0.660099	0.649902	0.851908
111	0.170212	0.787699	0.847985	0.837477	0.8301	0.820087	0.812299	0.807921	0.754862	0.693186	0.657153	0.648439	0.847985
112	0.173106	0.794263	0.8478	0.834872	0.827711	0.817292	0.808518	0.803723	0.743672	0.679263	0.627439	0.630371	0.8478
113	0.184178	0.795854	0.864704	0.856007	0.848116	0.838868	0.83058	0.825568	0.763541	0.694712	0.635383	0.648672	0.864704
114	0.166883	0.799565	0.833923	0.820367	0.818406	0.806542	0.799915	0.795957	0.750074	0.688094	0.639659	0.639615	0.833923
115	0.183196	0.784502	0.845621	0.835715	0.828258	0.817666	0.809391	0.804268	0.750236	0.688471	0.646321	0.641629	0.845621
116	0.186518	0.776616	0.836469	0.826411	0.819445	0.809928	0.801951	0.797328	0.740052	0.673937	0.621464	0.631242	0.836469
117	0.179013	0.7711	0.820483	0.810161	0.805254	0.79445	0.787177	0.782726	0.735401	0.678926	0.632472	0.631639	0.820483
118	0.174957	0.803226	0.851855	0.839314	0.833528	0.822516	0.814546	0.809723	0.75682	0.693292	0.651118	0.646697	0.851855
119	0.178123	0.788256	0.83968	0.828977	0.823029	0.811119	0.802729	0.797545	0.749852	0.690206	0.626233	0.644383	0.83968
120	0.18917	0.78294	0.845214	0.83658	0.829015	0.819587	0.811605	0.80686	0.751439	0.692758	0.654791	0.645149	0.845214
121	0.181059	0.777218	0.83316	0.822207	0.814516	0.804574	0.795776	0.791078	0.734763	0.673113	0.636724	0.627413	0.83316
122	0.177481	0.806491	0.853318	0.840318	0.835502	0.824275	0.816897	0.81239	0.76107	0.697461	0.650237	0.649863	0.853318
123	0.19067	0.78974	0.846111	0.834319	0.827597	0.817324	0.809288	0.804537	0.751975	0.686891	0.639582	0.645075	0.846111
124	0.185759	0.787236	0.839788	0.828065	0.822706	0.811619	0.804107	0.799793	0.751566	0.692516	0.641171	0.644902	0.839788
125	0.18844	0.782609	0.853061	0.84524	0.83638	0.826952	0.818622	0.813403	0.755406	0.692075	0.64671	0.647273	0.853061
126	0.190133	0.792015	0.852629	0.841808	0.835184	0.824519	0.81647	0.811695	0.759251	0.693296	0.654011	0.652209	0.852629
127	0.179579	0.821027	0.870241	0.858875	0.855195	0.844018	0.837326	0.833058	0.784715	0.720996	0.663531	0.673139	0.870241
128	0.174352	0.814893	0.860886	0.848667	0.844851	0.833261	0.825637	0.821123	0.77179	0.705049	0.640566	0.659921	0.860886
129	0.190641	0.799189	0.854516	0.843952	0.83851	0.828151	0.820528	0.816015	0.764218	0.701482	0.647704	0.656734	0.854516
130	0.184727	0.780618	0.842857	0.830942	0.822272	0.811874	0.803473	0.798158	0.74457	0.685907	0.643012	0.639076	0.842857
131	0.178893	0.79952	0.852835	0.841359	0.836133	0.824536	0.816845	0.811988	0.761329	0.695503	0.63091	0.651037	0.852835
132	0.192265	0.763604	0.82905	0.821731	0.814393	0.804986	0.797365	0.792483	0.739802	0.681754	0.636215	0.63608	0.82905
133	0.181171	0.776788	0.837978	0.827373	0.820242	0.809258	0.800643	0.795816	0.741856	0.676649	0.616487	0.633833	0.837978
134	0.183943	0.797911	0.852492	0.839964	0.83368	0.823053	0.81495	0.81004	0.757167	0.692481	0.637397	0.646923	0.852492
135	0.189975	0.74715	0.811408	0.802115	0.793214	0.784465	0.7763	0.77139	0.715662	0.6573	0.61481	0.613144	0.811408
136	0.195589	0.77861	0.845104	0.836131	0.829902	0.820376	0.813168	0.808492	0.751919	0.686009	0.636477	0.641687	0.845104
137	0.181506	0.792687	0.846348	0.835471	0.829048	0.81903	0.811362	0.80674	0.751898	0.685848	0.63003	0.641835	0.846348
138	0.191525	0.795637	0.863204	0.856442	0.849901	0.840436	0.833352	0.828487	0.775795	0.716556	0.667911	0.668835	0.863204
139	0.182331	0.765116	0.82727	0.817821	0.809019	0.799025	0.790633	0.785533	0.730178	0.673212	0.621344	0.625252	0.82727
140	0.199927	0.783594	0.854631	0.847763	0.840682	0.831964	0.824956	0.820153	0.763916	0.702457	0.657466	0.655716	0.854631
141	0.196564	0.788754	0.856479	0.84681	0.839184	0.828892	0.820912	0.815912	0.762119	0.704601	0.657823	0.65309	0.856479
142	0.185664	0.80509	0.856786	0.847591	0.843553	0.832508	0.825628	0.821013	0.774089	0.709845	0.667152	0.666032	0.856786
143	0.19305	0.783262	0.83857	0.827322	0.822204	0.811846	0.805051	0.800832	0.754589	0.694374	0.654183	0.651694	0.83857
144	0.183625	0.787578	0.847135	0.836527	0.830507	0.819578	0.811503	0.806791	0.75323	0.68379	0.64102	0.641944	0.847135
145	0.193495	0.801704	0.864327	0.856676	0.850361	0.840776	0.833198	0.828516	0.775428	0.71307	0.675028	0.667064	0.864327
146	0.18831	0.793269	0.861007	0.850695	0.842827	0.832622	0.824152	0.81919	0.760301	0.695295	0.648968	0.648783	0.861007
147	0.200129	0.801424	0.866284	0.857062	0.851422	0.841071	0.833862	0.829154	0.777356	0.712982	0.663142	0.667017	0.866284
148	0.212682	0.778143	0.84375	0.8342	0.828512	0.818047	0.810836	0.806485	0.760886	0.700616	0.665037	0.658303	0.84375
149	0.188635	0.799363	0.857344	0.847268	0.841564	0.831773	0.825116	0.820486	0.766278	0.700463	0.64804	0.653593	0.857344
150	0.173102	0.785465	0.833376	0.820192	0.814641	0.803184	0.795014	0.7902	0.737487	0.668372	0.630856	0.628444	0.833376
151	0.218192	0.788485	0.86694	0.862925	0.855815	0.846819	0.839943	0.834796	0.782296	0.726456	0.700406	0.678228	0.86694
152	0.209405	0.787272	0.850985	0.843285	0.83807	0.828077	0.821609	0.817147	0.770261	0.711517	0.664007	0.666062	0.850985
153	0.208017	0.777875	0.851499	0.844049	0.835628	0.826857	0.819006	0.813902	0.756507	0.695592	0.651656	0.649236	0.851499
154	0.208746	0.791936	0.862938	0.854382	0.846557	0.836946	0.829015	0.823937	0.767615	0.704777	0.661642	0.659897	0.862938
155	0.195154	0.765809	0.841192	0.836488	0.827435	0.818404	0.810278	0.804809	0.748456	0.68894	0.64163	0.643792	0.841192
156	0.20518	0.777119	0.842551	0.836055	0.828659	0.819392	0.811403	0.806759	0.753599	0.695373	0.657091	0.650176	0.842551
157	0.209587	0.802634	0.873189	0.863513	0.856853	0.846745	0.839382	0.834741	0.782267	0.719585	0.679982	0.675163	0.873189
158	0.213877	0.781247	0.854124	0.849185	0.840668	0.832235	0.824314	0.818932	0.763093	0.705601	0.659309	0.660914	0.854124
159	0.218006	0.769104	0.848202	0.844288	0.834377	0.827039	0.819177	0.813865	0.754255	0.692559	0.639938	0.650344	0.848202
160	0.19213	0.800963	0.855435	0.842251	0.837174	0.82593	0.819037	0.814584	0.768717	0.706852	0.668062	0.662366	0.855435
161	0.212813	0.788903	0.863708	0.859511	0.852337	0.842865	0.835612	0.830371	0.779338	0.72201	0.678248	0.676889	0.863708
162	0.197619	0.784851	0.847406	0.839254	0.833426	0.82329	0.816136	0.811699	0.762504	0.701369	0.648053	0.657911	0.847406
163	0.211607	0.783991	0.856826	0.849725	0.842769	0.833194	0.826478	0.821624	0.769004	0.710937	0.665948	0.66285	0.856826
164	0.197271	0.807402	0.868128	0.857339	0.852064	0.841549	0.83468	0.830115	0.780902	0.721214	0.672462	0.674609	0.868128
165	0.181802	0.781723	0.837482	0.826	0.819017	0.808391	0.800083	0.795383	0.742127	0.681074	0.632158	0.634658	0.837482
166	0.231312	0.798271	0.872572	0.872496	0.867221	0.859332	0.853014	0.848214	0.797551	0.73993	0.706745	0.695319	0.872572
167	0.187132	0.797979	0.855249	0.843703	0.83735	0.826939	0.819252	0.814539	0.761219	0.696514	0.653488	0.653251	0.855249
168	0.217907	0.760037	0.837254	0.832848	0.824097	0.816102	0.808486	0.803633	0.747499	0.690237	0.649261	0.645919	0.837254
169	0.205913	0.810793	0.872997	0.864521	0.860191	0.849954	0.843251	0.838936	0.789536	0.7323	0.669074	0.683235	0.872997
170	0.211965	0.778	0.845242	0.839941	0.833182	0.823684	0.816666	0.81159	0.763392	0.708334	0.662034	0.662958	0.845242
171	0.214028	0.747334	0.820083	0.814346	0.806294	0.797825	0.790743	0.785744	0.731444	0.673785	0.598414	0.629262	0.820083
172	0.203898	0.774702	0.849486	0.842075	0.832333	0.823393	0.815062	0.809749	0.751123	0.688027	0.640497	0.64532	0.849486
[truncated: 824 more rows]

## Sheet: Fig.f
No.	Normalized graph density	Parameter number									Random parameter	Random cut method	Transferred parameters
[truncated: 997 more rows]
