# Supplementary material for: Data-driven quantum approximate optimization algorithm for power systems
Source: Commun Eng. 2023 Mar 9;2:12. doi: 10.1038/s44172-023-00061-8 (PMC10955914; doi:10.1038/s44172-023-00061-8)
Supplement: Supplementary file 5 — Supplementary Data 3 [file 44172_2023_61_MOESM5_ESM.xlsx]

## Sheet: Fig.a
No.	Normalized graph density	the transferred parameters without optimization	the transferred parameters with optimization	the worst parameters in mapping table without optimization	the worst parameters in mapping table with optimization
1	0.0830536	0.735017	0.735372	0.617958	0.739535
2	0.084717	0.753734	0.754049	0.648552	0.754165
3	0.0864134	0.747281	0.746504	0.631366	0.750627
4	0.0847987	0.767745	0.772813	0.654514	0.764075
5	0.0885433	0.762065	0.762736	0.642182	0.765047
6	0.0892144	0.762718	0.763948	0.638784	0.760213
7	0.0904268	0.764723	0.765615	0.654951	0.761366
8	0.0868549	0.761876	0.761918	0.64868	0.762147
9	0.08801	0.764015	0.766178	0.677407	0.763049
10	0.086952	0.7382	0.738393	0.622249	0.74302
11	0.0923897	0.785657	0.784606	0.681757	0.780063
12	0.0932269	0.742472	0.744802	0.624692	0.743287
13	0.0931578	0.733637	0.733158	0.617662	0.735956
14	0.091654	0.740917	0.742769	0.634031	0.738942
15	0.0763901	0.768734	0.777708	0.64583	0.775641
16	0.0959273	0.754152	0.754318	0.649537	0.754146
17	0.0916409	0.744208	0.744299	0.641579	0.729821
18	0.09875	0.764877	0.765056	0.668804	0.750582
19	0.0959305	0.765507	0.765339	0.674429	0.75508
20	0.0953288	0.730607	0.730622	0.630222	0.729321
21	0.098029	0.787531	0.787468	0.674456	0.788055
22	0.0990592	0.775533	0.774791	0.67018	0.760515
23	0.100557	0.783153	0.784554	0.682097	0.784365
24	0.0968101	0.77472	0.771856	0.653999	0.775089
25	0.0977232	0.771148	0.771899	0.679475	0.761864
26	0.101612	0.763194	0.764975	0.658919	0.754042
27	0.0994698	0.780994	0.780427	0.678906	0.77925
28	0.101656	0.791857	0.792618	0.685265	0.794789
29	0.101254	0.756041	0.753717	0.653191	0.754842
30	0.109376	0.763613	0.764278	0.656754	0.748412
31	0.108056	0.750877	0.750211	0.661577	0.751127
32	0.0985579	0.772261	0.773787	0.684788	0.764713
33	0.112466	0.741726	0.741164	0.647723	0.726289
34	0.108252	0.754057	0.753445	0.655185	0.72803
35	0.109135	0.756024	0.754317	0.65781	0.745243
36	0.0989075	0.765928	0.764965	0.662486	0.765464
37	0.111522	0.765337	0.764567	0.664386	0.765641
38	0.106236	0.74819	0.748041	0.639551	0.748422
39	0.117607	0.764025	0.763944	0.681693	0.761197
40	0.109036	0.736733	0.737178	0.637355	0.730568
41	0.109781	0.767234	0.767392	0.669211	0.761812
42	0.117392	0.787212	0.784597	0.689703	0.786147
43	0.117411	0.764539	0.760262	0.68693	0.763264
44	0.104676	0.770849	0.767487	0.669207	0.763684
45	0.116999	0.774539	0.774189	0.691844	0.775042
46	0.106178	0.771406	0.770421	0.668442	0.770905
47	0.121497	0.748723	0.74806	0.649779	0.748539
48	0.114418	0.767015	0.764121	0.668568	0.764777
49	0.120921	0.782878	0.7832	0.683719	0.780261
50	0.127458	0.750665	0.751774	0.67663	0.748638
51	0.118288	0.777141	0.776141	0.680803	0.776862
52	0.103678	0.770896	0.771243	0.667232	0.765776
53	0.114289	0.748451	0.747162	0.644624	0.747406
54	0.126337	0.742599	0.744861	0.675821	0.735038
55	0.12744	0.76751	0.767558	0.692344	0.768009
56	0.122853	0.766785	0.766209	0.681513	0.767331
57	0.123978	0.773072	0.771746	0.698381	0.774811
58	0.12575	0.749343	0.751057	0.665522	0.75054
59	0.135573	0.767842	0.767794	0.688052	0.768664
60	0.122459	0.766684	0.767641	0.685859	0.764376
61	0.128279	0.748479	0.748282	0.656437	0.749701
62	0.134574	0.803704	0.803642	0.721278	0.80575
63	0.139346	0.79457	0.795552	0.714772	0.795485
64	0.133911	0.793559	0.794033	0.708981	0.795294
65	0.128297	0.761851	0.761044	0.687728	0.761765
66	0.141697	0.779264	0.783719	0.701671	0.782352
67	0.128382	0.774818	0.776935	0.704047	0.777315
68	0.125699	0.75129	0.749071	0.684122	0.748251
69	0.14087	0.786063	0.789715	0.705727	0.787479
70	0.130279	0.774924	0.775443	0.691569	0.77596
71	0.13636	0.796402	0.796312	0.71523	0.798472
72	0.133296	0.766532	0.769847	0.70301	0.767772
73	0.141286	0.749785	0.752568	0.682335	0.752717
74	0.144431	0.760134	0.762467	0.684154	0.762202
75	0.13447	0.782927	0.78272	0.69755	0.783225
76	0.142051	0.769441	0.764763	0.695614	0.773724
77	0.136508	0.743487	0.745872	0.671694	0.745235
78	0.149546	0.778266	0.778693	0.713713	0.785505
79	0.150621	0.785123	0.791739	0.726271	0.78928
80	0.147753	0.751672	0.752306	0.685035	0.75732
81	0.143307	0.763231	0.764872	0.695498	0.764732
82	0.148402	0.759787	0.759694	0.68498	0.762795
83	0.142728	0.78266	0.785159	0.716357	0.787901
84	0.149748	0.760516	0.761799	0.690126	0.7639
85	0.148279	0.810091	0.813543	0.728606	0.807983
86	0.15369	0.764485	0.764463	0.6801	0.767203
87	0.154233	0.789461	0.797097	0.728103	0.795347
88	0.152917	0.801393	0.806601	0.736774	0.808499
89	0.158679	0.763676	0.768382	0.695156	0.767677
90	0.155257	0.772894	0.773015	0.707274	0.777033
91	0.161729	0.784031	0.790958	0.724644	0.792193
92	0.158899	0.777439	0.783215	0.716149	0.784217
93	0.158106	0.775436	0.782624	0.711303	0.78261
94	0.154972	0.737974	0.7437	0.682709	0.744378
95	0.16153	0.781805	0.789258	0.720938	0.790015
96	0.163614	0.799094	0.806764	0.742171	0.806131
97	0.154267	0.773811	0.779239	0.704436	0.778221
98	0.163416	0.772109	0.777418	0.705955	0.777006
99	0.157314	0.804947	0.811755	0.744384	0.812853
100	0.156805	0.772274	0.778554	0.709913	0.776084
101	0.167164	0.720627	0.726408	0.66828	0.725025
102	0.154339	0.767999	0.772636	0.716721	0.774333
103	0.165275	0.777932	0.783717	0.712009	0.782099
104	0.15102	0.7489	0.752633	0.680781	0.753133
105	0.161378	0.768082	0.771204	0.704018	0.772954
106	0.177823	0.788833	0.79577	0.730551	0.7952
107	0.170349	0.797131	0.794012	0.743183	0.802388
108	0.17396	0.752226	0.756993	0.700628	0.758041
109	0.163723	0.787859	0.794281	0.732739	0.792603
110	0.170383	0.791692	0.796542	0.739282	0.795022
111	0.170212	0.784037	0.786994	0.733158	0.788334
112	0.173106	0.779413	0.787471	0.718124	0.786323
113	0.184178	0.798885	0.801667	0.740888	0.803628
114	0.166883	0.778575	0.778745	0.724732	0.784311
115	0.183196	0.77877	0.782568	0.727809	0.783498
116	0.186518	0.772709	0.775746	0.717515	0.778773
117	0.179013	0.760824	0.763281	0.71396	0.762661
118	0.174957	0.787051	0.786817	0.732236	0.792483
119	0.178123	0.772927	0.777535	0.726507	0.77747
120	0.18917	0.781362	0.778428	0.730689	0.785018
121	0.181059	0.765965	0.766202	0.711218	0.772947
122	0.177481	0.791537	0.796847	0.736507	0.798128
123	0.19067	0.781669	0.788121	0.728182	0.787405
124	0.185759	0.778517	0.782445	0.72908	0.781981
125	0.18844	0.786091	0.789168	0.734302	0.788336
126	0.190133	0.787758	0.791507	0.736683	0.793014
127	0.179579	0.813132	0.816884	0.761602	0.81709
128	0.174352	0.8001	0.805795	0.747251	0.802667
129	0.190641	0.793523	0.798489	0.741947	0.798329
130	0.184727	0.773628	0.778981	0.721798	0.779261
131	0.178893	0.789382	0.794789	0.737525	0.795042
132	0.192265	0.766895	0.768821	0.720493	0.767639
133	0.181171	0.770375	0.774896	0.718472	0.775584
134	0.183943	0.787785	0.792766	0.732932	0.793289
135	0.189975	0.746149	0.74872	0.694732	0.750267
136	0.195589	0.784576	0.789495	0.730675	0.788465
137	0.181506	0.783451	0.788326	0.728061	0.788747
138	0.191525	0.803398	0.804888	0.756666	0.805519
139	0.182331	0.758544	0.760302	0.709168	0.761247
140	0.199927	0.795254	0.79742	0.745115	0.795287
141	0.196564	0.790666	0.792461	0.741089	0.793483
142	0.185664	0.799054	0.799074	0.752256	0.800402
143	0.19305	0.781087	0.784091	0.733392	0.784345
144	0.183625	0.782464	0.787234	0.730096	0.787475
145	0.193495	0.803743	0.80733	0.754371	0.805364
146	0.18831	0.792859	0.797882	0.738143	0.796052
147	0.200129	0.805943	0.809132	0.756594	0.808654
148	0.212682	0.784596	0.786289	0.740372	0.786961
149	0.188635	0.79905	0.802771	0.743416	0.804026
150	0.173102	0.768181	0.774689	0.712713	0.774037
151	0.218192	0.80795	0.806853	0.765841	0.806682
152	0.209405	0.795723	0.798305	0.750202	0.797899
153	0.208017	0.78759	0.789671	0.736505	0.790899
154	0.208746	0.797845	0.801959	0.74663	0.798738
155	0.195154	0.77567	0.776551	0.730007	0.775474
156	0.20518	0.780599	0.783276	0.733686	0.784197
157	0.209587	0.81086	0.81416	0.761949	0.813952
158	0.213877	0.79112	0.791533	0.744903	0.793147
159	0.218006	0.784444	0.785018	0.735921	0.78713
160	0.19213	0.795116	0.798146	0.746202	0.798525
161	0.212813	0.8034	0.801131	0.761708	0.804287
162	0.197619	0.788252	0.791147	0.742066	0.789934
163	0.211607	0.797036	0.797452	0.750625	0.798431
164	0.197271	0.808514	0.809207	0.759974	0.808763
165	0.181802	0.771207	0.768103	0.719035	0.776653
166	0.231312	0.820901	0.817231	0.782716	0.819802
167	0.187132	0.791725	0.78525	0.737746	0.798088
168	0.217907	0.776246	0.776012	0.729723	0.778827
169	0.205913	0.816391	0.818056	0.770035	0.81826
170	0.211965	0.786591	0.788198	0.745196	0.787236
171	0.214028	0.760034	0.762069	0.713664	0.762127
172	0.203898	0.781209	0.784989	0.730802	0.784472
173	0.217678	0.811946	0.812852	0.772041	0.812848
174	0.192319	0.776355	0.78113	0.724564	0.779927
175	0.209445	0.765298	0.768079	0.713826	0.769406
176	0.240265	0.80513	0.805228	0.762153	0.803055
177	0.21685	0.80081	0.802301	0.752577	0.801144
178	0.205679	0.786809	0.789978	0.736945	0.78942
179	0.224942	0.802387	0.802877	0.762184	0.801042
180	0.214499	0.806556	0.807855	0.760478	0.805532
181	0.202348	0.800131	0.803072	0.748129	0.803137
182	0.202397	0.796408	0.796385	0.757452	0.797
183	0.213587	0.81029	0.810303	0.768401	0.810497
184	0.223218	0.769097	0.76893	0.72726	0.770325
185	0.221948	0.792814	0.794022	0.749187	0.793196
186	0.207435	0.804662	0.808151	0.753969	0.807898
187	0.218598	0.813887	0.815799	0.770712	0.814736
188	0.230285	0.80125	0.800508	0.755573	0.802084
189	0.228793	0.794861	0.791457	0.7558	0.794758
190	0.196594	0.73537	0.732815	0.687592	0.73855
191	0.233537	0.772542	0.772261	0.734141	0.772251
192	0.221855	0.802518	0.80289	0.759038	0.804278
193	0.222164	0.79624	0.796444	0.75285	0.796649
194	0.228444	0.774343	0.775484	0.732501	0.774548
195	0.254596	0.776478	0.77691	0.739578	0.775917
196	0.230231	0.823344	0.823227	0.778108	0.823933
197	0.236299	0.828806	0.828752	0.787953	0.829031
198	0.211236	0.804248	0.805167	0.761045	0.805078
199	0.23809	0.790417	0.788703	0.751054	0.786834
200	0.22561	0.785602	0.786144	0.746558	0.786304
201	0.231005	0.81729	0.817565	0.778344	0.8167
202	0.238112	0.79442	0.79443	0.756675	0.792479
203	0.258295	0.795993	0.795579	0.760765	0.794805
204	0.209039	0.786668	0.7886	0.741585	0.787067
205	0.254042	0.801795	0.801005	0.763586	0.801947
206	0.247129	0.836808	0.836586	0.802591	0.835613
207	0.24901	0.814507	0.814386	0.780533	0.812097
208	0.244604	0.775058	0.774865	0.738583	0.769945
209	0.269843	0.802058	0.802372	0.769833	0.80203
210	0.230207	0.812931	0.813203	0.774721	0.813068
211	0.238447	0.80779	0.806462	0.770617	0.802999
212	0.22511	0.789571	0.790373	0.747346	0.790687
213	0.264474	0.80451	0.803614	0.77357	0.803562
214	0.244729	0.81454	0.815243	0.775419	0.814287
215	0.265907	0.798371	0.797531	0.769115	0.798285
216	0.254739	0.82295	0.8208	0.791611	0.821868
217	0.26099	0.79606	0.795617	0.759893	0.796264
218	0.265607	0.820769	0.820671	0.786322	0.81555
219	0.264045	0.79556	0.795617	0.761889	0.794425
220	0.255024	0.811976	0.811548	0.779097	0.80797
221	0.255323	0.818073	0.818252	0.787463	0.818074
222	0.255306	0.816247	0.816467	0.776398	0.816553
223	0.267804	0.814503	0.812577	0.784226	0.812843
224	0.265997	0.799457	0.797417	0.764079	0.799004
225	0.261406	0.815284	0.815393	0.785089	0.815183
226	0.242692	0.793406	0.7933	0.7518	0.794417
227	0.263635	0.822335	0.821761	0.79072	0.820249
228	0.260496	0.78027	0.7787	0.747488	0.779621
229	0.259516	0.778131	0.777419	0.746143	0.777095
230	0.254284	0.805267	0.805413	0.772737	0.804611
231	0.275777	0.766286	0.766358	0.731079	0.765843
232	0.280145	0.795165	0.795116	0.76653	0.794895
233	0.24904	0.771117	0.769645	0.733036	0.770444
234	0.285872	0.805138	0.805135	0.776144	0.801912
235	0.276131	0.790332	0.789617	0.760135	0.785585
236	0.281525	0.822836	0.823	0.793479	0.821947
237	0.29274	0.807106	0.80723	0.775162	0.806295
238	0.276976	0.811277	0.807537	0.780314	0.808193
239	0.266146	0.812076	0.812129	0.779757	0.809699
240	0.279469	0.804426	0.804169	0.775169	0.803415
241	0.278274	0.821596	0.821052	0.792345	0.821073
242	0.28327	0.813256	0.813291	0.781273	0.812454
243	0.284913	0.836186	0.835248	0.803805	0.835498
244	0.299445	0.827946	0.827228	0.794564	0.82709
245	0.285257	0.834825	0.834405	0.801248	0.834302
246	0.290282	0.808149	0.80835	0.775763	0.807172
247	0.28069	0.813734	0.808947	0.784098	0.812178
248	0.260768	0.819964	0.819588	0.789745	0.819393
249	0.2721	0.820632	0.820975	0.787866	0.81755
250	0.291368	0.816292	0.815843	0.784661	0.807938
251	0.286877	0.811901	0.811404	0.782779	0.809649
252	0.285189	0.80418	0.804433	0.772488	0.80341
253	0.291587	0.801765	0.8007	0.769922	0.801631
254	0.294714	0.834746	0.835086	0.803303	0.832311
255	0.293997	0.801916	0.802036	0.76968	0.790952
256	0.299633	0.834878	0.834684	0.801506	0.835391
257	0.296589	0.787977	0.787803	0.758244	0.788382
258	0.272804	0.804337	0.80186	0.774347	0.802667
259	0.286796	0.822855	0.822453	0.79068	0.822974
260	0.29045	0.799233	0.798646	0.767029	0.798571
261	0.295639	0.819843	0.819775	0.791151	0.818548
262	0.297357	0.81412	0.814045	0.778899	0.814145
263	0.290704	0.82579	0.825594	0.796635	0.82033
264	0.315649	0.828214	0.828055	0.793244	0.827858
265	0.289433	0.822973	0.820032	0.791688	0.822425
266	0.296699	0.798835	0.796239	0.770068	0.795414
267	0.303285	0.812395	0.808605	0.780757	0.813057
268	0.312524	0.836099	0.835082	0.799836	0.836783
269	0.290988	0.823968	0.82338	0.79073	0.810846
270	0.284456	0.786577	0.786449	0.755135	0.779483
271	0.30275	0.827345	0.826997	0.79603	0.827234
272	0.295324	0.817185	0.817543	0.787799	0.817543
273	0.312996	0.807324	0.80735	0.773889	0.807678
274	0.289166	0.829103	0.828501	0.797905	0.826029
275	0.31446	0.815709	0.813076	0.781249	0.813908
276	0.313465	0.793749	0.794021	0.757749	0.794239
277	0.329429	0.830064	0.828671	0.790602	0.830156
278	0.301861	0.834535	0.830963	0.800934	0.834989
279	0.316567	0.826122	0.826562	0.791507	0.823772
280	0.299598	0.819519	0.819296	0.783865	0.818321
281	0.304022	0.822689	0.822344	0.787946	0.822259
282	0.296876	0.832859	0.833313	0.801623	0.825452
283	0.32781	0.81775	0.817054	0.78176	0.814742
284	0.321984	0.846327	0.846621	0.80917	0.842673
285	0.317788	0.808532	0.809121	0.773633	0.807412
286	0.316649	0.830125	0.827916	0.793158	0.812216
287	0.332425	0.790707	0.790052	0.75377	0.78579
288	0.298582	0.822242	0.821264	0.790511	0.820406
289	0.341578	0.806486	0.806611	0.769888	0.806296
290	0.324249	0.808977	0.808889	0.772477	0.808619
291	0.329679	0.823081	0.822919	0.783859	0.822539
292	0.305489	0.828831	0.829301	0.795132	0.827858
293	0.317668	0.80012	0.800065	0.765559	0.798639
294	0.325742	0.79617	0.79604	0.761914	0.79508
295	0.32871	0.794081	0.793672	0.759149	0.792965
296	0.302865	0.818242	0.817548	0.786301	0.816355
297	0.332297	0.835254	0.835234	0.798277	0.83482
298	0.343427	0.821052	0.818387	0.78292	0.782826
299	0.311427	0.836713	0.83584	0.799329	0.83644
300	0.327089	0.812236	0.81208	0.773865	0.812962
301	0.336567	0.820081	0.820042	0.78145	0.810597
302	0.338845	0.82481	0.822871	0.785845	0.824065
303	0.332005	0.820046	0.820055	0.780933	0.812453
304	0.336353	0.834068	0.832531	0.799016	0.832883
305	0.315806	0.827384	0.827285	0.790554	0.825259
306	0.305646	0.806291	0.805904	0.773781	0.803652
307	0.318911	0.832341	0.830168	0.796861	0.83125
308	0.358704	0.839377	0.836366	0.795724	0.839488
309	0.323953	0.818176	0.818299	0.785974	0.81802
310	0.361288	0.826598	0.82651	0.787245	0.82689
311	0.362231	0.836206	0.836101	0.792456	0.8366
312	0.331433	0.82194	0.822098	0.782052	0.815746
313	0.339579	0.820181	0.819506	0.782894	0.80534
314	0.330983	0.834242	0.832781	0.79507	0.833356
315	0.36225	0.826283	0.825449	0.785244	0.826547
316	0.366995	0.83152	0.831237	0.787149	0.829101
317	0.313287	0.825603	0.825976	0.790171	0.825548
318	0.367872	0.839021	0.838783	0.796422	0.838963
319	0.31075	0.828938	0.829139	0.795933	0.824316
320	0.345274	0.836341	0.83631	0.79538	0.835589
321	0.370586	0.842689	0.842643	0.79852	0.842522
322	0.316525	0.803289	0.803402	0.77197	0.802301
323	0.363138	0.829203	0.829149	0.78813	0.8279
324	0.363095	0.854369	0.854085	0.813756	0.848997
325	0.336845	0.841421	0.83982	0.806521	0.83941
326	0.335214	0.837143	0.837318	0.798943	0.83732
327	0.351254	0.812494	0.812147	0.773313	0.812731
328	0.337127	0.83292	0.831128	0.798676	0.830127
329	0.347232	0.796625	0.796748	0.76002	0.794218
330	0.344091	0.808148	0.806731	0.772569	0.807267
331	0.355393	0.827574	0.827641	0.789455	0.826128
332	0.352705	0.829018	0.82924	0.790228	0.827162
333	0.381175	0.82078	0.820138	0.780263	0.819591
334	0.338851	0.834155	0.834286	0.797733	0.833126
335	0.349668	0.817314	0.812514	0.777291	0.811141
336	0.342281	0.834022	0.834326	0.79387	0.834089
337	0.361594	0.810596	0.810882	0.770733	0.810694
338	0.385741	0.814588	0.811414	0.772967	0.814339
339	0.310679	0.842925	0.842097	0.807863	0.834543
340	0.335035	0.827955	0.827722	0.790112	0.827729
341	0.322929	0.817878	0.816214	0.785333	0.816563
342	0.347155	0.80808	0.807477	0.770277	0.806427
343	0.331273	0.814837	0.814725	0.778702	0.81459
344	0.319392	0.80713	0.806111	0.774833	0.805688
345	0.338994	0.839894	0.839869	0.800487	0.839549
346	0.357123	0.82234	0.821835	0.784147	0.822288
347	0.326588	0.833938	0.83284	0.798892	0.831095
348	0.352789	0.858464	0.857795	0.815994	0.846152
349	0.327956	0.845207	0.844296	0.809387	0.842341
350	0.346315	0.824331	0.822476	0.787704	0.823182
351	0.341616	0.831771	0.830527	0.79358	0.826906
352	0.362231	0.812939	0.812038	0.773917	0.812894
353	0.342515	0.817807	0.815048	0.779046	0.81735
354	0.349764	0.829283	0.828455	0.791493	0.829377
355	0.355794	0.837203	0.837076	0.795751	0.835995
356	0.371732	0.832866	0.830192	0.791578	0.831865
357	0.363666	0.817053	0.816478	0.775623	0.816579
358	0.346283	0.817973	0.817861	0.779398	0.816709
359	0.351559	0.825709	0.8256	0.786164	0.824407
360	0.376791	0.813522	0.813823	0.77298	0.805726
361	0.392432	0.846715	0.844532	0.802765	0.845801
362	0.392148	0.833944	0.833882	0.78973	0.834453
363	0.354604	0.805051	0.805279	0.767635	0.804575
364	0.371748	0.849087	0.849335	0.805382	0.849169
365	0.379445	0.841598	0.841873	0.800081	0.834598
366	0.342249	0.82687	0.826713	0.786719	0.822809
367	0.376614	0.820156	0.819956	0.778498	0.802605
368	0.383654	0.820447	0.820408	0.778282	0.81888
369	0.381534	0.846127	0.845923	0.801452	0.846102
370	0.36702	0.838166	0.837998	0.795648	0.826538
371	0.365997	0.841857	0.841333	0.801213	0.842084
372	0.365173	0.815423	0.81458	0.776515	0.815524
373	0.375419	0.830011	0.829226	0.785581	0.829507
374	0.40939	0.843855	0.843043	0.797004	0.843275
375	0.369883	0.801461	0.801642	0.760352	0.801537
376	0.352726	0.836027	0.836314	0.798529	0.836284
377	0.408937	0.839898	0.839517	0.793448	0.840094
378	0.358651	0.835131	0.835111	0.795516	0.834509
379	0.381465	0.812128	0.811994	0.76963	0.812232
380	0.423195	0.820605	0.820957	0.773558	0.820795
381	0.406018	0.841739	0.841669	0.793769	0.842087
382	0.398151	0.841016	0.840789	0.795805	0.840775
383	0.37612	0.822877	0.822651	0.780771	0.822851
384	0.414587	0.834935	0.835137	0.789393	0.834897
385	0.418614	0.846213	0.846221	0.798155	0.843347
386	0.426139	0.845937	0.845946	0.795647	0.84375
387	0.356358	0.833066	0.833	0.791832	0.829961
388	0.410833	0.823014	0.823027	0.778431	0.823181
389	0.423065	0.833286	0.833077	0.787063	0.82515
390	0.410206	0.811038	0.811349	0.765597	0.810336
391	0.39181	0.837698	0.837638	0.794007	0.837541
392	0.431564	0.832169	0.83127	0.782549	0.831307
393	0.414079	0.85406	0.853947	0.80819	0.853886
394	0.400018	0.812291	0.812719	0.767164	0.811346
395	0.426087	0.843083	0.842853	0.79399	0.843117
396	0.385383	0.841927	0.841596	0.799094	0.841938
397	0.407521	0.822963	0.822635	0.777369	0.822763
398	0.398965	0.849561	0.84761	0.803058	0.84906
399	0.395617	0.843124	0.843141	0.799125	0.841935
400	0.441101	0.854935	0.854849	0.804301	0.854246
401	0.398194	0.822175	0.82227	0.777144	0.822091
402	0.385404	0.848722	0.84742	0.805541	0.848245
403	0.439542	0.826523	0.826444	0.78022	0.826678
404	0.415969	0.827996	0.827801	0.782362	0.828077
405	0.403369	0.830138	0.830157	0.785117	0.830382
406	0.421361	0.836121	0.834758	0.790206	0.834018
407	0.422718	0.83074	0.831213	0.781431	0.830486
408	0.448403	0.828887	0.82842	0.778628	0.826051
409	0.378769	0.82413	0.824031	0.780062	0.824012
410	0.416242	0.840219	0.840113	0.792934	0.8402
411	0.451207	0.842252	0.84211	0.793646	0.829974
412	0.421198	0.825049	0.82518	0.77766	0.79486
413	0.412537	0.826842	0.824991	0.781583	0.823399
414	0.410375	0.833424	0.833056	0.786379	0.833226
415	0.398807	0.841325	0.840843	0.796604	0.841129
416	0.455624	0.836259	0.837049	0.782274	0.835188
417	0.354711	0.803137	0.802807	0.767859	0.794178
418	0.427425	0.835181	0.835059	0.787702	0.83176
419	0.434348	0.849266	0.849271	0.799485	0.848758
420	0.406559	0.836446	0.836079	0.791907	0.835956
421	0.433209	0.843157	0.843223	0.793345	0.842035
422	0.42729	0.848339	0.848563	0.798323	0.847969
423	0.449702	0.842195	0.842145	0.790316	0.841828
424	0.400051	0.835545	0.835625	0.790766	0.834107
425	0.420915	0.841115	0.840433	0.793031	0.841172
426	0.464494	0.850272	0.850325	0.799748	0.85033
427	0.420143	0.847001	0.84681	0.800363	0.843844
428	0.4182	0.82382	0.818932	0.777402	0.823862
429	0.451279	0.849592	0.849623	0.79969	0.849273
430	0.449884	0.839363	0.838948	0.788818	0.837845
431	0.428977	0.838396	0.83731	0.79119	0.83781
432	0.442984	0.839981	0.839864	0.792741	0.839307
433	0.463312	0.85219	0.851578	0.799119	0.851148
434	0.447967	0.866162	0.86624	0.815492	0.862325
435	0.435474	0.839544	0.83941	0.792147	0.839634
436	0.462665	0.857061	0.857218	0.804391	0.855429
437	0.430038	0.840411	0.840693	0.792879	0.839873
438	0.431427	0.843898	0.840324	0.796946	0.842912
439	0.424687	0.836947	0.836486	0.789797	0.834866
440	0.383559	0.824668	0.824287	0.781268	0.824482
441	0.415704	0.816045	0.815719	0.768938	0.81631
442	0.459944	0.831307	0.831237	0.782646	0.830441
443	0.460782	0.835214	0.834328	0.785505	0.834557
444	0.399978	0.859795	0.859248	0.813294	0.859835
445	0.430873	0.829203	0.829324	0.782279	0.828917
446	0.425882	0.863081	0.862855	0.815115	0.861826
447	0.431624	0.818052	0.818239	0.768767	0.817693
448	0.454175	0.840221	0.83864	0.790633	0.839972
449	0.457021	0.86515	0.864881	0.812342	0.857425
450	0.451572	0.826763	0.826486	0.778657	0.82523
451	0.459015	0.833607	0.833654	0.784983	0.83155
452	0.418737	0.849817	0.850144	0.803664	0.850163
453	0.416655	0.81006	0.810263	0.764322	0.801641
454	0.417127	0.839164	0.839082	0.790902	0.83819
455	0.424928	0.835232	0.834701	0.786919	0.834559
456	0.443415	0.840421	0.84047	0.789535	0.839206
457	0.404341	0.82452	0.824474	0.778365	0.809148
458	0.420678	0.850889	0.850622	0.801435	0.851054
459	0.415033	0.831291	0.831625	0.785403	0.828576
460	0.422578	0.8471	0.846831	0.799178	0.846974
461	0.474815	0.843308	0.843104	0.791057	0.843268
462	0.472659	0.818985	0.818372	0.766924	0.817609
463	0.439365	0.85273	0.853042	0.800123	0.853031
464	0.434521	0.845883	0.846222	0.798135	0.841053
465	0.478183	0.845602	0.845713	0.79229	0.845691
466	0.485823	0.841842	0.840601	0.78851	0.841182
467	0.429415	0.861562	0.861812	0.808543	0.861932
468	0.446698	0.841829	0.841644	0.791603	0.840993
469	0.440466	0.834074	0.833861	0.783741	0.833236
470	0.481471	0.844549	0.843976	0.79198	0.842552
471	0.459741	0.83038	0.829146	0.777647	0.829349
472	0.440262	0.839363	0.839435	0.789132	0.839407
473	0.473746	0.852052	0.851754	0.799352	0.851862
474	0.457606	0.837368	0.837143	0.787138	0.836054
475	0.447366	0.840607	0.840593	0.792582	0.840054
476	0.491975	0.835241	0.835132	0.782577	0.835239
477	0.438922	0.855637	0.85545	0.806253	0.855241
478	0.461866	0.85233	0.852257	0.800849	0.851635
479	0.465993	0.846149	0.845434	0.793826	0.845793
480	0.469421	0.839553	0.839629	0.789742	0.839516
481	0.461259	0.846664	0.845679	0.794569	0.846605
482	0.503854	0.853034	0.852739	0.796777	0.849773
483	0.486708	0.843654	0.843423	0.789696	0.838592
484	0.477823	0.842887	0.842873	0.79225	0.843102
485	0.487434	0.865387	0.865175	0.808435	0.864521
486	0.448126	0.845713	0.845705	0.795091	0.845093
487	0.519166	0.84978	0.849747	0.79303	0.848857
488	0.461874	0.843804	0.843859	0.791122	0.839509
489	0.521199	0.84606	0.845911	0.792258	0.844674
490	0.488883	0.869255	0.869216	0.813969	0.869075
491	0.474921	0.834036	0.833931	0.782561	0.834291
492	0.454506	0.845423	0.845304	0.794734	0.845498
493	0.4601	0.839846	0.839867	0.78986	0.840044
494	0.471683	0.857658	0.857643	0.805172	0.855013
495	0.449544	0.844992	0.844886	0.795889	0.844902
496	0.464862	0.846896	0.846923	0.79666	0.84499
497	0.507426	0.861877	0.861472	0.806458	0.861462
498	0.492673	0.815791	0.815961	0.763895	0.815697
499	0.486438	0.853446	0.853367	0.801263	0.853277
500	0.473241	0.837121	0.833022	0.78541	0.836582
501	0.516285	0.851701	0.851247	0.796547	0.850683
502	0.476994	0.844967	0.843941	0.792772	0.8451
503	0.533454	0.854371	0.85423	0.79985	0.852828
504	0.484981	0.850332	0.850347	0.795659	0.846654
505	0.472437	0.841294	0.840704	0.790233	0.841306
506	0.512629	0.862347	0.862264	0.805751	0.861658
507	0.470285	0.837278	0.836853	0.783441	0.836748
508	0.483129	0.849182	0.848872	0.797148	0.848402
509	0.501492	0.868309	0.868394	0.813167	0.868381
510	0.497466	0.846456	0.846175	0.79292	0.840144
511	0.477042	0.843931	0.843669	0.793542	0.843464
512	0.453333	0.850569	0.850872	0.800632	0.849557
513	0.506357	0.849694	0.849554	0.795032	0.849707
514	0.520207	0.859811	0.859223	0.802275	0.859357
515	0.504742	0.841419	0.841676	0.786194	0.841031
516	0.4841	0.857719	0.857753	0.80382	0.857177
517	0.491066	0.849848	0.849854	0.796134	0.849029
518	0.507826	0.86286	0.862722	0.80661	0.862277
519	0.501822	0.855828	0.855896	0.801578	0.850703
520	0.536566	0.861263	0.861116	0.800442	0.860596
521	0.505161	0.858474	0.858513	0.802048	0.858415
522	0.536734	0.866862	0.866807	0.808262	0.865955
523	0.539907	0.872739	0.872431	0.812302	0.851835
524	0.483218	0.856257	0.856187	0.801698	0.85446
525	0.522115	0.871182	0.869915	0.813186	0.870449
526	0.497457	0.857002	0.857146	0.800995	0.854688
527	0.49172	0.863046	0.863012	0.807234	0.863224
528	0.508702	0.836019	0.835803	0.780882	0.835211
529	0.490626	0.855563	0.855577	0.800855	0.855633
530	0.516562	0.839978	0.840126	0.783763	0.840255
531	0.517457	0.833604	0.833595	0.778171	0.833726
532	0.512587	0.860495	0.860575	0.804157	0.860224
533	0.487557	0.843744	0.843737	0.789972	0.842978
534	0.553861	0.864927	0.864603	0.805555	0.850842
535	0.512837	0.868638	0.868395	0.810513	0.853087
536	0.53444	0.85035	0.847833	0.793906	0.840576
537	0.563935	0.854612	0.854258	0.794453	0.792761
538	0.532973	0.843798	0.842987	0.787435	0.843072
539	0.533298	0.855875	0.85585	0.798633	0.833123
540	0.497614	0.873922	0.873313	0.816491	0.873312
541	0.552781	0.849301	0.849028	0.789741	0.846866
542	0.525681	0.833258	0.83287	0.777879	0.832871
543	0.532638	0.854378	0.853827	0.796814	0.853587
544	0.545472	0.863825	0.86352	0.804388	0.859632
545	0.546819	0.869164	0.868552	0.809919	0.868517
546	0.551215	0.858737	0.858588	0.800007	0.858884
547	0.560392	0.856377	0.856025	0.797729	0.855859
548	0.516702	0.871857	0.870841	0.814105	0.870953
549	0.525696	0.841552	0.841654	0.784663	0.8418
550	0.536311	0.850488	0.850408	0.793899	0.845186
551	0.543545	0.847588	0.847413	0.789545	0.846475
552	0.54344	0.865016	0.864435	0.805219	0.86419
553	0.537487	0.850454	0.850393	0.792726	0.848996
554	0.512061	0.846736	0.846762	0.790259	0.843289
555	0.580119	0.857302	0.857284	0.794181	0.798163
556	0.544928	0.853973	0.853518	0.795533	0.853104
557	0.54021	0.845966	0.8448	0.789123	0.845248
558	0.555144	0.839887	0.839065	0.780543	0.839969
559	0.519102	0.857414	0.85725	0.80268	0.857371
560	0.568525	0.868963	0.868682	0.80647	0.86773
561	0.527877	0.850013	0.849022	0.792455	0.849686
562	0.566782	0.877226	0.877242	0.813763	0.812651
563	0.549346	0.871389	0.87125	0.812071	0.870779
564	0.562674	0.86841	0.868488	0.807736	0.868345
565	0.551845	0.848962	0.84846	0.790119	0.838711
566	0.522672	0.852289	0.851685	0.795576	0.851569
567	0.570311	0.853202	0.852794	0.793653	0.853212
568	0.581788	0.863456	0.863166	0.800555	0.86321
569	0.551047	0.858776	0.858657	0.799706	0.85629
570	0.537366	0.868426	0.866667	0.810166	0.868421
571	0.580833	0.880722	0.880465	0.818352	0.818475
572	0.521334	0.858807	0.858295	0.802733	0.858729
573	0.554127	0.856445	0.855223	0.798311	0.855721
574	0.537998	0.857985	0.855127	0.798764	0.857757
575	0.553351	0.862587	0.862571	0.803782	0.86254
576	0.544638	0.847059	0.846026	0.788074	0.84641
577	0.562552	0.86083	0.860754	0.801046	0.79951
578	0.561008	0.863742	0.863264	0.803114	0.863166
579	0.567341	0.856026	0.856199	0.796332	0.856247
580	0.566171	0.869962	0.870073	0.809756	0.868865
581	0.587043	0.881239	0.881276	0.815451	0.822549
582	0.563724	0.867035	0.866805	0.806569	0.8664
583	0.574313	0.873979	0.874145	0.811923	0.811114
584	0.55687	0.86251	0.860482	0.802306	0.862692
585	0.570697	0.854302	0.854356	0.794856	0.854237
586	0.544417	0.863531	0.862935	0.805213	0.862835
587	0.568843	0.850379	0.850551	0.790401	0.788131
588	0.595735	0.864563	0.864586	0.801812	0.804445
589	0.55758	0.873571	0.873384	0.812817	0.870562
590	0.573121	0.854281	0.853579	0.795564	0.850796
591	0.558904	0.8545	0.854428	0.795865	0.854194
592	0.573008	0.858979	0.858765	0.796053	0.858613
593	0.572155	0.858408	0.857971	0.7981	0.797181
594	0.578348	0.882908	0.882921	0.819283	0.856859
595	0.584239	0.826205	0.825862	0.767084	0.825947
596	0.562006	0.871889	0.871123	0.809756	0.80905
597	0.60267	0.867984	0.867714	0.805552	0.811083
598	0.598647	0.85677	0.855872	0.793175	0.797842
599	0.587769	0.862996	0.862854	0.802116	0.802837
600	0.581322	0.8636	0.863305	0.802326	0.863432
601	0.588561	0.862321	0.861616	0.798983	0.80105
602	0.564535	0.858317	0.858124	0.798448	0.858473
603	0.574606	0.866961	0.862322	0.805209	0.865569
604	0.566778	0.864798	0.863036	0.804358	0.80076
605	0.587536	0.823883	0.823934	0.764796	0.765218
606	0.564147	0.868982	0.86654	0.807927	0.854861
607	0.596176	0.866394	0.865219	0.803469	0.806021
608	0.579437	0.875975	0.875742	0.812453	0.81309
609	0.568489	0.868337	0.868377	0.808046	0.868113
610	0.57295	0.869447	0.869567	0.80701	0.807185
611	0.625578	0.860401	0.860416	0.794069	0.805385
612	0.586227	0.864956	0.864805	0.800194	0.806051
613	0.622889	0.863313	0.863377	0.797432	0.80929
614	0.59237	0.859784	0.859654	0.797824	0.798703
615	0.602683	0.848553	0.84836	0.786357	0.791245
616	0.595456	0.871936	0.871942	0.808033	0.81292
617	0.595465	0.859497	0.859181	0.79644	0.79974
618	0.582006	0.860367	0.859967	0.798688	0.79919
619	0.593332	0.872278	0.871905	0.808981	0.810382
620	0.613346	0.861405	0.861418	0.796677	0.804416
621	0.639305	0.873299	0.873593	0.806021	0.8187
622	0.603084	0.872811	0.871492	0.807007	0.813748
623	0.615776	0.860337	0.859794	0.79646	0.803207
624	0.588668	0.870147	0.869912	0.807936	0.810317
625	0.585291	0.866642	0.865071	0.802608	0.805938
626	0.625618	0.87911	0.87867	0.81005	0.822695
627	0.598823	0.873344	0.873365	0.809038	0.815646
628	0.58391	0.859476	0.859417	0.797031	0.800859
629	0.568921	0.858049	0.857876	0.797709	0.857833
630	0.601863	0.871662	0.871581	0.807477	0.81165
631	0.648244	0.872651	0.872791	0.80562	0.817774
632	0.588515	0.84019	0.840116	0.780377	0.780108
633	0.645837	0.876738	0.877033	0.807324	0.822357
634	0.576851	0.847659	0.847715	0.786992	0.787346
635	0.617593	0.85843	0.858374	0.793172	0.803753
636	0.634811	0.881187	0.881251	0.811863	0.827297
637	0.612839	0.878317	0.878178	0.81111	0.822214
638	0.613889	0.871916	0.87193	0.806643	0.814728
639	0.609781	0.86788	0.866331	0.804461	0.808781
640	0.612913	0.861327	0.861025	0.797416	0.80213
641	0.629008	0.874381	0.874461	0.807311	0.82129
642	0.625766	0.879677	0.878895	0.813338	0.821803
643	0.658925	0.895591	0.896518	0.824415	0.841981
644	0.628346	0.862176	0.861734	0.793783	0.808793
645	0.648167	0.879181	0.879633	0.808982	0.826272
646	0.644346	0.875818	0.875808	0.807127	0.822987
647	0.604867	0.876569	0.876703	0.810818	0.81772
648	0.640874	0.867018	0.867259	0.799799	0.814789
649	0.626804	0.854307	0.854156	0.788981	0.799197
650	0.62696	0.875453	0.874912	0.806798	0.820524
651	0.630183	0.87713	0.877066	0.809578	0.822045
652	0.654369	0.879092	0.879534	0.809382	0.825598
653	0.631695	0.871239	0.871333	0.80293	0.81602
654	0.614779	0.85679	0.856634	0.79171	0.803935
655	0.648251	0.886198	0.886298	0.817328	0.831465
656	0.670638	0.888118	0.888455	0.811985	0.838578
657	0.65403	0.871217	0.871278	0.801342	0.818447
658	0.64609	0.891755	0.892153	0.820548	0.837712
659	0.654239	0.88464	0.884334	0.813518	0.832042
660	0.601655	0.870224	0.86955	0.80565	0.811602
661	0.648903	0.884339	0.884266	0.813849	0.83085
662	0.636696	0.886366	0.886223	0.81664	0.830977
663	0.644214	0.88161	0.881425	0.813644	0.827472
664	0.638153	0.875108	0.875163	0.808554	0.819069
665	0.640209	0.870704	0.870169	0.805607	0.813788
666	0.679542	0.890186	0.890367	0.816036	0.83959
667	0.680501	0.881978	0.882385	0.811481	0.830358
668	0.631712	0.883746	0.883714	0.815947	0.827543
669	0.68235	0.882982	0.882928	0.805679	0.834413
670	0.666013	0.883147	0.882027	0.809965	0.832848
671	0.61707	0.871174	0.871197	0.806747	0.811766
672	0.647014	0.861895	0.861939	0.795142	0.808066
673	0.633699	0.863893	0.86379	0.797878	0.806957
674	0.635223	0.882965	0.882983	0.814326	0.826693
675	0.664748	0.894098	0.894385	0.82309	0.841099
676	0.623267	0.873092	0.87267	0.805578	0.818907
677	0.620509	0.871129	0.870564	0.806833	0.812998
678	0.633101	0.875062	0.875235	0.807982	0.817794
679	0.637904	0.874076	0.873366	0.80786	0.81737
680	0.679988	0.888887	0.888172	0.814789	0.842115
681	0.663763	0.889004	0.88801	0.815832	0.83767
682	0.636697	0.884493	0.883479	0.815974	0.828413
683	0.664095	0.87261	0.872034	0.800913	0.821472
684	0.643706	0.879262	0.879663	0.813025	0.822583
685	0.686581	0.891821	0.890719	0.816511	0.844122
686	0.685472	0.880952	0.882297	0.808083	0.831767
687	0.666415	0.879676	0.878926	0.810431	0.826773
688	0.66159	0.879511	0.880112	0.809441	0.826495
689	0.66614	0.876127	0.876257	0.80723	0.823507
690	0.667544	0.886622	0.887483	0.814347	0.835622
691	0.655077	0.858552	0.857598	0.791779	0.805346
692	0.688929	0.868206	0.869187	0.796385	0.819737
693	0.643627	0.87405	0.873994	0.805192	0.819684
694	0.65764	0.884449	0.88462	0.813875	0.831537
695	0.655094	0.877433	0.877846	0.809271	0.822414
696	0.689287	0.877836	0.879626	0.803474	0.829305
697	0.707328	0.886822	0.888716	0.80769	0.841856
698	0.635812	0.856838	0.856914	0.791241	0.802182
699	0.688726	0.879296	0.880879	0.804711	0.830463
700	0.686594	0.881845	0.880649	0.80796	0.832366
701	0.659548	0.859137	0.85915	0.790213	0.808107
702	0.68022	0.887164	0.887807	0.81528	0.835272
703	0.697996	0.876124	0.876286	0.80075	0.829049
704	0.699697	0.890173	0.89185	0.815244	0.841807
705	0.671015	0.881819	0.881689	0.810027	0.833774
706	0.685915	0.885468	0.885823	0.810669	0.83631
707	0.650062	0.880472	0.880937	0.808998	0.827719
708	0.667956	0.86332	0.864229	0.795734	0.81212
709	0.711157	0.882592	0.885154	0.804265	0.836387
710	0.682476	0.876081	0.876665	0.803963	0.82624
711	0.719882	0.88792	0.889257	0.81424	0.839979
712	0.698568	0.887522	0.888215	0.812724	0.83902
713	0.691526	0.892074	0.893473	0.814732	0.843031
714	0.667029	0.883171	0.883663	0.810415	0.830944
715	0.661295	0.887314	0.887863	0.816529	0.834618
716	0.653988	0.868929	0.869025	0.800952	0.815506
717	0.657229	0.873369	0.87401	0.805416	0.81991
718	0.689442	0.896632	0.89814	0.822669	0.846198
719	0.711316	0.884542	0.886081	0.807548	0.837604
720	0.684442	0.875288	0.87604	0.80224	0.82529
721	0.673979	0.879806	0.878495	0.807961	0.827871
722	0.682611	0.88237	0.883373	0.809652	0.832363
723	0.695651	0.881796	0.882163	0.805768	0.835541
724	0.702675	0.881538	0.881714	0.805021	0.835847
725	0.685037	0.879215	0.880136	0.808699	0.830989
726	0.680622	0.872923	0.871312	0.801584	0.822077
727	0.690582	0.873904	0.874575	0.802269	0.826238
728	0.723178	0.892082	0.893324	0.816558	0.844962
729	0.697878	0.89386	0.894686	0.818183	0.845038
730	0.706565	0.872828	0.874664	0.798167	0.826073
731	0.703559	0.892145	0.891846	0.817362	0.843185
732	0.702352	0.880565	0.881992	0.801823	0.83433
733	0.668796	0.877725	0.878667	0.808615	0.827342
734	0.736904	0.881028	0.883934	0.798382	0.838137
735	0.660974	0.889106	0.887972	0.818902	0.835011
736	0.69062	0.884703	0.885984	0.810881	0.835727
737	0.695824	0.892313	0.892442	0.818075	0.842445
738	0.708487	0.887296	0.888653	0.810206	0.839148
739	0.710422	0.883155	0.883981	0.808987	0.83536
740	0.703715	0.886465	0.887292	0.811457	0.838397
741	0.70499	0.885838	0.885773	0.811958	0.836874
742	0.717633	0.879509	0.881059	0.804338	0.832221
743	0.732309	0.888097	0.89049	0.808728	0.844376
744	0.700223	0.891292	0.893145	0.81813	0.841359
745	0.724258	0.880048	0.879664	0.80395	0.839919
746	0.737406	0.894392	0.896999	0.814845	0.849676
747	0.697731	0.882536	0.883992	0.806562	0.834341
748	0.707913	0.86599	0.867419	0.793379	0.819062
749	0.724032	0.883723	0.885893	0.806277	0.836981
750	0.7014	0.883932	0.884814	0.810421	0.835042
751	0.675619	0.873512	0.873404	0.802824	0.822717
752	0.695456	0.874399	0.875768	0.800229	0.826645
753	0.704901	0.87268	0.873236	0.79886	0.825151
754	0.737892	0.894534	0.896003	0.810205	0.851156
755	0.728523	0.888872	0.891258	0.805656	0.851623
756	0.717211	0.885208	0.886142	0.810299	0.838445
757	0.728812	0.88355	0.885425	0.805979	0.838419
758	0.690032	0.8795	0.878059	0.808664	0.833337
759	0.736201	0.891964	0.895294	0.812322	0.847496
760	0.714907	0.889944	0.891342	0.813984	0.842777
761	0.729271	0.886182	0.888383	0.810348	0.840438
762	0.758423	0.90347	0.907912	0.814348	0.862983
763	0.748953	0.88528	0.888098	0.805815	0.847987
764	0.761929	0.898349	0.903013	0.811277	0.857857
765	0.724209	0.899246	0.89916	0.820955	0.854286
766	0.745899	0.884337	0.887787	0.803961	0.84788
767	0.745788	0.887119	0.890431	0.805198	0.844213
768	0.771225	0.901494	0.907374	0.808783	0.862719
769	0.726448	0.888057	0.890807	0.806335	0.843211
770	0.73813	0.888514	0.890358	0.810525	0.843352
771	0.773718	0.901	0.90486	0.811486	0.861774
772	0.743097	0.896239	0.899321	0.816079	0.852903
773	0.754777	0.89966	0.901493	0.813643	0.857982
774	0.736246	0.888416	0.891247	0.810918	0.843279
775	0.738695	0.884973	0.888268	0.807165	0.840407
776	0.751018	0.885176	0.888328	0.80408	0.842608
777	0.752264	0.890091	0.8936	0.805042	0.84844
778	0.755198	0.895348	0.89718	0.809327	0.856741
779	0.780811	0.893235	0.898061	0.804249	0.85484
780	0.74794	0.892123	0.895883	0.810947	0.848937
781	0.735352	0.883996	0.884156	0.807248	0.839074
782	0.741307	0.88434	0.887819	0.80483	0.84029
783	0.717363	0.893433	0.8948	0.815522	0.847106
784	0.725706	0.89283	0.895249	0.815873	0.846955
785	0.737858	0.883489	0.885703	0.802879	0.840185
786	0.787339	0.891481	0.89676	0.802578	0.853447
787	0.760781	0.888521	0.893366	0.803201	0.847892
788	0.74646	0.893184	0.893261	0.807317	0.850667
789	0.757299	0.899139	0.902909	0.816003	0.856674
790	0.735286	0.899142	0.901488	0.821732	0.852818
791	0.766808	0.891258	0.895246	0.804585	0.851154
792	0.781653	0.893833	0.899178	0.804928	0.855131
793	0.770532	0.900928	0.905462	0.811979	0.86217
794	0.754979	0.895715	0.900061	0.809763	0.854179
795	0.751071	0.899348	0.902408	0.816943	0.856165
796	0.746486	0.883314	0.887161	0.801246	0.840715
797	0.760386	0.90067	0.905133	0.813105	0.860093
798	0.747189	0.888611	0.891952	0.804417	0.846421
799	0.748788	0.896706	0.900902	0.814501	0.853975
800	0.746214	0.88782	0.891193	0.807262	0.844702
801	0.773028	0.900674	0.906477	0.807954	0.86187
802	0.726013	0.896922	0.898902	0.820917	0.849603
803	0.780682	0.890228	0.895036	0.802545	0.853879
804	0.783929	0.906318	0.910839	0.816326	0.866398
805	0.75295	0.89561	0.899808	0.812453	0.853118
806	0.765918	0.886843	0.891699	0.801858	0.845701
807	0.756116	0.898495	0.902587	0.808957	0.857411
808	0.788713	0.909534	0.91465	0.811524	0.877323
809	0.751558	0.891007	0.894411	0.808274	0.849042
810	0.770401	0.878414	0.882624	0.793959	0.838368
811	0.778999	0.900919	0.906462	0.811499	0.867341
812	0.768933	0.885136	0.888391	0.803195	0.846371
813	0.738131	0.890324	0.892665	0.81387	0.844949
814	0.758125	0.888192	0.892365	0.802463	0.850243
815	0.770126	0.903249	0.907597	0.813523	0.862974
816	0.78171	0.898261	0.903395	0.809092	0.859333
817	0.798331	0.898759	0.904107	0.81058	0.868817
818	0.792844	0.892006	0.898359	0.804711	0.855379
819	0.778218	0.891882	0.89739	0.805635	0.85247
820	0.765741	0.89183	0.896997	0.803947	0.851561
821	0.782925	0.898609	0.903515	0.809083	0.863324
822	0.804809	0.903043	0.910271	0.802792	0.865579
823	0.775424	0.888918	0.894309	0.803728	0.848786
824	0.770236	0.889009	0.893611	0.798105	0.849859
825	0.786452	0.896417	0.901126	0.809001	0.857638
826	0.772309	0.88973	0.893186	0.804746	0.849802
827	0.816607	0.893332	0.901187	0.798738	0.864401
828	0.777536	0.897868	0.903908	0.806248	0.860848
829	0.799831	0.903759	0.911186	0.805207	0.868652
830	0.765898	0.882643	0.88651	0.801968	0.841235
831	0.809044	0.902665	0.910163	0.804288	0.868161
832	0.782171	0.884962	0.890035	0.796493	0.847366
833	0.796296	0.889404	0.895933	0.797221	0.852656
834	0.801302	0.888781	0.895048	0.79557	0.854036
835	0.83103	0.911715	0.920221	0.806891	0.879057
836	0.778291	0.890447	0.894242	0.805062	0.850895
837	0.793065	0.892001	0.897863	0.804761	0.858333
838	0.792959	0.902909	0.907753	0.81072	0.865429
839	0.770749	0.889244	0.893247	0.806686	0.850226
840	0.785178	0.898189	0.903906	0.805505	0.86003
841	0.807404	0.905236	0.912736	0.810206	0.870528
842	0.826491	0.907285	0.916385	0.794931	0.873689
843	0.807497	0.896006	0.903052	0.801852	0.860062
844	0.823661	0.901684	0.909545	0.798115	0.868118
845	0.823526	0.906367	0.913691	0.8035	0.876073
846	0.800285	0.894077	0.900263	0.800311	0.857752
847	0.79385	0.897269	0.903525	0.805188	0.861985
848	0.807313	0.904042	0.910911	0.806675	0.868523
849	0.821884	0.894515	0.902157	0.792123	0.866071
850	0.797553	0.902462	0.90845	0.812955	0.864598
851	0.772221	0.895351	0.898368	0.810731	0.854261
852	0.828507	0.892895	0.901392	0.792991	0.859481
853	0.798498	0.885848	0.892122	0.798757	0.848165
854	0.818385	0.906545	0.913242	0.807651	0.871395
855	0.785895	0.902772	0.909004	0.811672	0.865147
856	0.834123	0.903838	0.911792	0.797757	0.872321
857	0.847138	0.903442	0.912506	0.78802	0.875271
858	0.844446	0.903966	0.913139	0.788414	0.872955
859	0.830386	0.909419	0.918495	0.805028	0.876509
860	0.846182	0.911274	0.920895	0.79723	0.881226
861	0.810265	0.898168	0.90524	0.808301	0.861639
862	0.792296	0.884574	0.890754	0.79776	0.846844
863	0.834173	0.899034	0.906192	0.796917	0.8673
864	0.82941	0.906639	0.914471	0.803913	0.879995
865	0.839971	0.910379	0.918961	0.802777	0.877804
866	0.80899	0.904041	0.911629	0.808062	0.868396
867	0.810151	0.892845	0.899965	0.800127	0.857214
868	0.833753	0.907374	0.915956	0.800556	0.87541
869	0.828934	0.899025	0.906266	0.799993	0.868757
870	0.847324	0.90852	0.917696	0.801333	0.879874
871	0.856072	0.898582	0.909201	0.792684	0.8689
872	0.83003	0.901875	0.910594	0.801299	0.869035
873	0.839928	0.908496	0.917433	0.802831	0.8765
874	0.844232	0.906494	0.915906	0.790367	0.876
875	0.849417	0.913189	0.922925	0.799552	0.883355
876	0.831555	0.906079	0.913794	0.805089	0.873097
877	0.836193	0.913651	0.923437	0.810313	0.880751
878	0.835471	0.894635	0.902601	0.795939	0.861951
879	0.837013	0.908749	0.916963	0.802313	0.87706
880	0.838754	0.913292	0.92221	0.80491	0.881346
881	0.855402	0.912728	0.923885	0.797943	0.883344
882	0.822318	0.905843	0.913745	0.806121	0.874078
883	0.852153	0.895237	0.903845	0.785031	0.866311
884	0.824503	0.903378	0.912017	0.804555	0.869764
885	0.826433	0.902288	0.909182	0.807646	0.882434
886	0.827679	0.896342	0.904968	0.794225	0.864729
887	0.867537	0.914232	0.92362	0.795727	0.887908
888	0.845113	0.905898	0.915697	0.801098	0.873964
889	0.868579	0.910286	0.921117	0.790276	0.884389
890	0.842335	0.905077	0.914438	0.798738	0.87903
891	0.87038	0.914238	0.925524	0.790979	0.886809
892	0.8756	0.907862	0.919068	0.788631	0.880208
893	0.848006	0.908302	0.916183	0.807655	0.879207
894	0.859152	0.911215	0.92167	0.797134	0.881066
895	0.87394	0.912269	0.92492	0.788813	0.896477
896	0.863406	0.912896	0.923831	0.792733	0.884749
897	0.882974	0.911351	0.924487	0.789043	0.883785
898	0.855517	0.907939	0.916769	0.799107	0.877319
899	0.866661	0.911138	0.922712	0.79315	0.886249
900	0.866308	0.911574	0.922536	0.788267	0.882952
901	0.886628	0.912223	0.924645	0.784035	0.886806
902	0.869533	0.909786	0.922267	0.789621	0.882636
903	0.86661	0.908769	0.920218	0.794732	0.880187
904	0.871802	0.912759	0.925308	0.789482	0.884255
905	0.865714	0.916989	0.927728	0.799206	0.896978
906	0.881141	0.913372	0.926109	0.781915	0.888856
907	0.863596	0.912822	0.923471	0.796686	0.884128
908	0.889217	0.919962	0.932905	0.784547	0.896561
909	0.867769	0.917584	0.928857	0.799878	0.896511
910	0.880159	0.90758	0.920361	0.780298	0.885029
911	0.881024	0.914138	0.925659	0.785251	0.891479
912	0.85259	0.907504	0.91768	0.803159	0.875014
913	0.875608	0.915035	0.927179	0.786013	0.890915
914	0.887791	0.914223	0.926652	0.788213	0.890411
915	0.875641	0.914453	0.926235	0.786449	0.887811
916	0.884535	0.916097	0.929144	0.7895	0.903292
917	0.864677	0.911512	0.922066	0.796277	0.883376
918	0.877108	0.918062	0.929525	0.798573	0.891125
919	0.87351	0.911872	0.922964	0.791903	0.88386
920	0.899494	0.913852	0.927576	0.774373	0.890964
921	0.901483	0.917366	0.932803	0.772062	0.895259
922	0.887303	0.917244	0.930175	0.784922	0.894416
923	0.88899	0.913798	0.927421	0.788392	0.89932
924	0.867784	0.903424	0.914064	0.792241	0.873893
925	0.89736	0.916105	0.929515	0.778911	0.890694
926	0.898943	0.911751	0.926189	0.775056	0.900354
927	0.903655	0.921165	0.936435	0.783616	0.898415
928	0.910762	0.912281	0.926586	0.764101	0.892492
929	0.870483	0.898746	0.910189	0.788236	0.871352
930	0.884106	0.910654	0.922852	0.786252	0.892524
931	0.899281	0.912043	0.925414	0.77961	0.888414
932	0.914394	0.923255	0.939332	0.768703	0.903007
933	0.918918	0.929019	0.945066	0.775975	0.915411
934	0.905533	0.923311	0.938766	0.77641	0.902003
935	0.891823	0.92422	0.937451	0.794784	0.905352
936	0.903439	0.917885	0.933158	0.777782	0.895958
937	0.905469	0.914604	0.929296	0.782038	0.904395
938	0.916136	0.922312	0.938862	0.769389	0.901779
939	0.906132	0.916429	0.931729	0.777547	0.898472
940	0.875034	0.911978	0.923157	0.79603	0.893103
941	0.918798	0.921813	0.937254	0.769524	0.906255
942	0.901041	0.926507	0.940364	0.781084	0.902443
943	0.896733	0.920282	0.934541	0.787871	0.90477
944	0.895966	0.91867	0.931121	0.786209	0.903686
945	0.904548	0.921079	0.936027	0.786638	0.90151
946	0.919729	0.923942	0.940433	0.771067	0.906519
947	0.91355	0.919698	0.935772	0.775235	0.897543
948	0.913348	0.926306	0.941527	0.783931	0.903204
949	0.929628	0.931342	0.949527	0.763465	0.913747
950	0.92148	0.91899	0.935148	0.764452	0.90782
951	0.920977	0.928437	0.945937	0.772821	0.909006
952	0.929243	0.931766	0.949731	0.768988	0.910849
953	0.925923	0.929195	0.947209	0.766255	0.909605
954	0.912349	0.920727	0.935299	0.775727	0.898488
955	0.920466	0.923392	0.938676	0.771587	0.908098
956	0.916419	0.922277	0.937096	0.777838	0.90964
957	0.923306	0.929081	0.946541	0.772183	0.90808
958	0.919532	0.923353	0.938161	0.778145	0.902036
959	0.916585	0.922669	0.937287	0.782712	0.903487
960	0.935862	0.930838	0.948989	0.768318	0.915054
961	0.913158	0.922875	0.937394	0.785709	0.907308
962	0.944876	0.932877	0.952442	0.753448	0.921732
963	0.924112	0.926724	0.943936	0.773159	0.910425
964	0.923076	0.928014	0.944375	0.773321	0.911998
965	0.92766	0.927638	0.944479	0.765219	0.905094
966	0.936556	0.924853	0.942907	0.755672	0.905596
967	0.938393	0.932103	0.950929	0.765316	0.916822
968	0.944656	0.930611	0.948279	0.756393	0.912696
969	0.936691	0.930396	0.948284	0.763416	0.915321
970	0.941176	0.933116	0.951386	0.761303	0.913819
971	0.94206	0.928937	0.948123	0.761028	0.916195
972	0.953877	0.937229	0.957755	0.744677	0.921875
973	0.936617	0.93369	0.952565	0.763301	0.920435
974	0.930364	0.926766	0.944312	0.772053	0.917861
975	0.927561	0.926576	0.94452	0.766828	0.915019
976	0.932132	0.922485	0.939041	0.764014	0.908704
977	0.932945	0.926558	0.94391	0.773802	0.907549
978	0.938148	0.928196	0.947196	0.760328	0.909586
979	0.942115	0.930865	0.949531	0.765153	0.915661
980	0.950241	0.935905	0.95629	0.753221	0.921382
981	0.947058	0.936685	0.956573	0.751208	0.918844
982	0.948403	0.932693	0.952317	0.758345	0.929312
983	0.941983	0.929921	0.948699	0.763136	0.927793
984	0.942864	0.935532	0.955156	0.762179	0.93385
985	0.940177	0.93369	0.952095	0.761852	0.92967
986	0.959128	0.936264	0.956787	0.746974	0.936943
987	0.946529	0.931959	0.951005	0.75857	0.923799
988	0.959237	0.938313	0.958973	0.742856	0.922877
989	0.954912	0.935198	0.955737	0.751385	0.930928
990	0.949425	0.935918	0.955638	0.755596	0.92008
991	0.953337	0.934696	0.954384	0.75511	0.930517
992	0.972741	0.946999	0.970176	0.731703	0.933369
993	0.947985	0.937393	0.956792	0.759537	0.921973
994	0.959888	0.939467	0.960842	0.749943	0.948562
995	0.955568	0.935179	0.955036	0.749022	0.926134
996	0.960805	0.938037	0.958663	0.754669	0.935129

## Sheet: Fig.b
No.	Normalized graph density	the transferred parameters without optimization	the transferred parameters with optimization	the worst parameters in mapping table without optimization	the worst parameters in mapping table with optimization
1	0.0830536	0.796579	0.806042	0.555238	0.589489
2	0.084717	0.808005	0.827285	0.577125	0.639291
3	0.0864134	0.798729	0.812313	0.558426	0.59779
4	0.0847987	0.821609	0.838052	0.585842	0.59292
5	0.0885433	0.826799	0.835644	0.565506	0.59484
6	0.0892144	0.827408	0.838572	0.565511	0.57986
7	0.0904268	0.815548	0.827676	0.58142	0.63363
8	0.0868549	0.817965	0.824185	0.579318	0.595471
9	0.08801	0.813923	0.830526	0.6026	0.608829
10	0.086952	0.797574	0.81277	0.552175	0.575374
11	0.0923897	0.836416	0.851261	0.609824	0.672611
12	0.0932269	0.816248	0.818113	0.551528	0.588502
13	0.0931578	0.79902	0.807961	0.538921	0.564082
14	0.091654	0.801455	0.814914	0.551062	0.591605
15	0.0763901	0.816849	0.843722	0.585108	0.661841
16	0.0959273	0.807357	0.812657	0.572604	0.63269
17	0.0916409	0.80093	0.811609	0.570042	0.612976
18	0.09875	0.818231	0.826604	0.591674	0.64249
19	0.0959305	0.818383	0.832635	0.603061	0.602431
20	0.0953288	0.794736	0.802899	0.560514	0.560177
21	0.098029	0.847263	0.854557	0.595076	0.60621
22	0.0990592	0.832618	0.843097	0.590742	0.607545
23	0.100557	0.832583	0.846078	0.606225	0.620644
24	0.0968101	0.832722	0.842012	0.573914	0.600097
25	0.0977232	0.819816	0.830808	0.599814	0.627189
26	0.101612	0.813245	0.828787	0.585277	0.778478
27	0.0994698	0.830321	0.843269	0.600281	0.63229
28	0.101656	0.839906	0.85149	0.610315	0.620891
29	0.101254	0.819484	0.826773	0.572501	0.586133
30	0.109376	0.823296	0.827782	0.566813	0.628292
31	0.108056	0.80128	0.812839	0.585131	0.623941
32	0.0985579	0.816747	0.833004	0.610118	0.654144
33	0.112466	0.790938	0.802589	0.570919	0.602569
34	0.108252	0.813541	0.81955	0.570547	0.616009
35	0.109135	0.81652	0.823795	0.579918	0.597109
36	0.0989075	0.822535	0.829492	0.600783	0.636837
37	0.111522	0.82624	0.832204	0.585194	0.608567
38	0.106236	0.803307	0.810963	0.56769	0.567919
39	0.117607	0.812791	0.825232	0.603224	0.631987
40	0.109036	0.791568	0.800736	0.563201	0.62112
41	0.109781	0.829828	0.83147	0.595705	0.605063
42	0.117392	0.844869	0.853823	0.605099	0.619642
43	0.117411	0.822709	0.829332	0.601223	0.645275
44	0.104676	0.826715	0.834984	0.588278	0.59258
45	0.116999	0.834549	0.841174	0.613783	0.613659
46	0.106178	0.830763	0.840362	0.587377	0.616067
47	0.121497	0.814301	0.815369	0.569091	0.604039
48	0.114418	0.820106	0.832925	0.588202	0.643182
49	0.120921	0.845071	0.851547	0.60239	0.635777
50	0.127458	0.803838	0.814484	0.602019	0.613004
51	0.118288	0.836881	0.845984	0.601451	0.631637
52	0.103678	0.823221	0.837635	0.600971	0.639808
53	0.114289	0.811178	0.815391	0.562447	0.613479
54	0.126337	0.80248	0.812084	0.600024	0.616976
55	0.12744	0.818124	0.831631	0.61536	0.642418
56	0.122853	0.823207	0.834364	0.596078	0.640986
57	0.123978	0.822682	0.833246	0.623253	0.641161
58	0.12575	0.805306	0.816326	0.582901	0.64994
59	0.135573	0.821115	0.827432	0.607429	0.631015
60	0.122459	0.817539	0.830335	0.609709	0.629898
61	0.128279	0.806207	0.813474	0.575168	0.616042
62	0.134574	0.85118	0.860493	0.6358	0.66089
63	0.139346	0.845657	0.849721	0.630054	0.630186
64	0.133911	0.840219	0.853737	0.636982	0.659804
65	0.128297	0.821272	0.825209	0.608146	0.637697
66	0.141697	0.836061	0.846052	0.61539	0.651444
67	0.128382	0.842006	0.844979	0.636343	0.664754
68	0.125699	0.800745	0.809247	0.606123	0.610503
69	0.14087	0.840208	0.84797	0.616216	0.648219
70	0.130279	0.829691	0.838064	0.61566	0.615797
71	0.13636	0.846659	0.85442	0.634391	0.650109
72	0.133296	0.822116	0.829062	0.621187	0.640527
73	0.141286	0.810635	0.816864	0.603012	0.604806
74	0.144431	0.816819	0.825526	0.604209	0.609787
75	0.13447	0.832558	0.843149	0.617209	0.627678
76	0.142051	0.832018	0.83488	0.612215	0.654705
77	0.136508	0.801243	0.80956	0.59266	0.594194
78	0.149546	0.836168	0.839777	0.626189	0.645218
79	0.150621	0.842182	0.845395	0.642542	0.643737
80	0.147753	0.816443	0.816425	0.60556	0.627057
81	0.143307	0.820722	0.821752	0.611878	0.650428
82	0.148402	0.821756	0.827309	0.600921	0.631901
83	0.142728	0.838731	0.840884	0.628469	0.648617
84	0.149748	0.819898	0.826446	0.605742	0.632033
85	0.148279	0.860166	0.865638	0.640522	0.670049
86	0.15369	0.827971	0.829405	0.595482	0.613538
87	0.154233	0.846771	0.850691	0.645321	0.682533
88	0.152917	0.861151	0.864488	0.650514	0.650835
89	0.158679	0.829699	0.835181	0.610569	0.62863
90	0.155257	0.836046	0.837388	0.624204	0.642546
91	0.161729	0.846844	0.84645	0.63717	0.641567
92	0.158899	0.840434	0.841103	0.626766	0.655015
93	0.158106	0.833547	0.836639	0.626199	0.651809
94	0.154972	0.808158	0.810557	0.600006	0.625583
95	0.16153	0.847172	0.847628	0.635667	0.686665
96	0.163614	0.857955	0.858258	0.654666	0.685605
97	0.154267	0.830515	0.8356	0.621149	0.646989
98	0.163416	0.838082	0.839015	0.623452	0.640001
99	0.157314	0.863756	0.863887	0.654288	0.709962
100	0.156805	0.833424	0.836812	0.62891	0.632356
101	0.167164	0.787385	0.789199	0.587265	0.595818
102	0.154339	0.830254	0.830831	0.631945	0.640934
103	0.165275	0.843415	0.844787	0.624358	0.65086
104	0.15102	0.812634	0.818187	0.597564	0.651076
105	0.161378	0.831421	0.837125	0.620932	0.622987
106	0.177823	0.855747	0.858746	0.645094	0.65688
107	0.170349	0.86072	0.86129	0.661969	0.681828
108	0.17396	0.811753	0.812597	0.622119	0.756161
109	0.163723	0.856397	0.858157	0.650517	0.666364
110	0.170383	0.851854	0.851878	0.649491	0.677014
111	0.170212	0.847523	0.845766	0.648175	0.673226
112	0.173106	0.846971	0.84905	0.631262	0.658436
113	0.184178	0.864433	0.865076	0.64857	0.654856
114	0.166883	0.834003	0.836656	0.639322	0.659589
115	0.183196	0.844955	0.843883	0.643057	0.649635
116	0.186518	0.835988	0.836493	0.630194	0.651761
117	0.179013	0.820368	0.820222	0.633357	0.64861
118	0.174957	0.851587	0.851437	0.649721	0.670104
119	0.178123	0.839331	0.839371	0.646596	0.652277
120	0.18917	0.844877	0.844552	0.648089	0.65184
121	0.181059	0.832597	0.832713	0.627845	0.640819
122	0.177481	0.852913	0.853439	0.650353	0.670228
123	0.19067	0.845603	0.8436	0.645427	0.647934
124	0.185759	0.839576	0.83986	0.647286	0.651253
125	0.18844	0.852603	0.853116	0.646355	0.663391
126	0.190133	0.852344	0.85263	0.652875	0.669866
127	0.179579	0.870355	0.871241	0.672352	0.683997
128	0.174352	0.860942	0.861973	0.660824	0.670788
129	0.190641	0.854247	0.85425	0.657811	0.666646
130	0.184727	0.842053	0.843547	0.641634	0.641298
131	0.178893	0.852662	0.853143	0.651675	0.668558
132	0.192265	0.828692	0.828009	0.6389	0.637673
133	0.181171	0.837498	0.837196	0.636498	0.646066
134	0.183943	0.852042	0.85249	0.646994	0.653514
135	0.189975	0.810593	0.812377	0.614159	0.634405
136	0.195589	0.844876	0.844921	0.64066	0.65661
137	0.181506	0.845902	0.846555	0.642789	0.643392
138	0.191525	0.863138	0.863	0.667637	0.672978
139	0.182331	0.826726	0.82652	0.627885	0.641037
140	0.199927	0.854477	0.85398	0.657421	0.678035
141	0.196564	0.856113	0.856697	0.656117	0.674877
142	0.185664	0.857023	0.855614	0.667228	0.663366
143	0.19305	0.838488	0.838393	0.650682	0.655115
144	0.183625	0.846888	0.8468	0.641941	0.680064
145	0.193495	0.864025	0.863355	0.667004	0.680765
146	0.18831	0.860599	0.861419	0.647329	0.680995
147	0.200129	0.866233	0.865411	0.666213	0.674348
148	0.212682	0.843604	0.842644	0.658534	0.6619
149	0.188635	0.857256	0.856246	0.65178	0.681487
150	0.173102	0.832987	0.834153	0.629678	0.639107
151	0.218192	0.867054	0.867177	0.677735	0.686433
152	0.209405	0.850909	0.851098	0.666539	0.67002
153	0.208017	0.851023	0.852087	0.648553	0.6485
154	0.208746	0.862413	0.862317	0.660201	0.669799
155	0.195154	0.8409	0.839509	0.644181	0.663935
156	0.20518	0.842263	0.842455	0.651654	0.66682
157	0.209587	0.872862	0.871026	0.675306	0.674627
158	0.213877	0.853823	0.852618	0.660938	0.668843
159	0.218006	0.847738	0.845932	0.650846	0.677845
160	0.19213	0.855071	0.855539	0.664399	0.670032
161	0.212813	0.863639	0.863268	0.676732	0.803802
162	0.197619	0.847341	0.847333	0.657659	0.659853
163	0.211607	0.856667	0.856763	0.662708	0.688884
164	0.197271	0.867719	0.867558	0.674835	0.682254
165	0.181802	0.836912	0.836236	0.637235	0.641744
166	0.231312	0.874635	0.87451	0.695361	0.695216
167	0.187132	0.854729	0.853715	0.65417	0.666223
168	0.217907	0.836992	0.837323	0.646675	0.658524
169	0.205913	0.872969	0.871861	0.684219	0.687909
170	0.211965	0.845395	0.844226	0.662526	0.680232
171	0.214028	0.819757	0.820078	0.629226	0.630821
172	0.203898	0.84873	0.848829	0.645418	0.659058
173	0.217678	0.86301	0.8634	0.686901	0.687469
174	0.192319	0.840546	0.840749	0.639906	0.645367
175	0.209445	0.82754	0.828212	0.628719	0.629978
176	0.240265	0.863198	0.86061	0.676365	0.676089
177	0.21685	0.864044	0.863419	0.666429	0.671236
178	0.205679	0.853569	0.854446	0.650926	0.677502
179	0.224942	0.861065	0.860901	0.674444	0.685774
180	0.214499	0.866913	0.866523	0.671743	0.680685
181	0.202348	0.860296	0.85724	0.659772	0.671696
182	0.202397	0.850644	0.849573	0.675426	0.67638
183	0.213587	0.864776	0.863185	0.680723	0.682019
184	0.223218	0.828616	0.828142	0.643963	0.647679
185	0.221948	0.853699	0.853442	0.664319	0.68671
186	0.207435	0.868595	0.86849	0.665321	0.668518
187	0.218598	0.868915	0.868983	0.688637	0.689366
188	0.230285	0.860878	0.860137	0.666972	0.681683
189	0.228793	0.852132	0.851355	0.671416	0.694789
190	0.196594	0.803917	0.804969	0.605552	0.624231
191	0.233537	0.829176	0.829555	0.651464	0.654076
192	0.221855	0.862107	0.861391	0.676237	0.688937
193	0.222164	0.855274	0.854023	0.667156	0.666099
194	0.228444	0.834527	0.834701	0.649584	0.656995
195	0.254596	0.835699	0.83574	0.655257	0.658825
196	0.230231	0.878925	0.879007	0.685208	0.7048
197	0.236299	0.885462	0.885143	0.700011	0.70143
198	0.211236	0.858361	0.857763	0.672717	0.694381
199	0.23809	0.850453	0.850978	0.666126	0.666054
200	0.22561	0.846069	0.84543	0.663194	0.666634
201	0.231005	0.869564	0.869134	0.690434	0.690668
202	0.238112	0.850678	0.849633	0.673207	0.681999
203	0.258295	0.850928	0.847826	0.678461	0.683741
204	0.209039	0.84765	0.84693	0.657731	0.663272
205	0.254042	0.858403	0.857726	0.679295	0.680397
206	0.247129	0.889023	0.887207	0.717094	0.721781
207	0.24901	0.865034	0.865133	0.695821	0.69592
208	0.244604	0.828544	0.826978	0.654062	0.65455
209	0.269843	0.85784	0.857734	0.684297	0.702836
210	0.230207	0.868412	0.868343	0.691057	0.693163
211	0.238447	0.861638	0.860766	0.68616	0.687417
212	0.22511	0.85135	0.851307	0.662372	0.668843
213	0.264474	0.857989	0.857226	0.690139	0.692377
214	0.244729	0.874162	0.874036	0.688849	0.699502
215	0.265907	0.854508	0.854434	0.687932	0.688604
216	0.254739	0.876919	0.876187	0.707915	0.715654
217	0.26099	0.853859	0.854722	0.674319	0.688573
218	0.265607	0.875002	0.874435	0.70027	0.705674
219	0.264045	0.853382	0.853155	0.677879	0.679624
220	0.255024	0.867869	0.865929	0.695947	0.696919
221	0.255323	0.867951	0.865942	0.70115	0.727265
222	0.255306	0.871807	0.871736	0.68916	0.689765
223	0.267804	0.869967	0.869559	0.700072	0.705362
224	0.265997	0.857566	0.858565	0.678587	0.681901
225	0.261406	0.870641	0.86872	0.699686	0.704772
226	0.242692	0.854454	0.856005	0.665264	0.668338
227	0.263635	0.878481	0.875521	0.704636	0.709566
228	0.260496	0.838139	0.838094	0.663946	0.674719
229	0.259516	0.83735	0.837244	0.662259	0.664975
230	0.254284	0.85914	0.858473	0.688832	0.706266
231	0.275777	0.82592	0.823959	0.64681	0.658984
232	0.280145	0.85226	0.852815	0.685113	0.692243
233	0.24904	0.830843	0.832315	0.65042	0.656564
234	0.285872	0.862395	0.861874	0.697372	0.699367
235	0.276131	0.848259	0.848894	0.675775	0.680733
236	0.281525	0.876359	0.875435	0.708808	0.708282
237	0.29274	0.861048	0.860103	0.696124	0.710317
238	0.276976	0.866425	0.865652	0.694822	0.694863
239	0.266146	0.868291	0.868174	0.693908	0.698631
240	0.279469	0.859581	0.859105	0.693097	0.697386
241	0.278274	0.878394	0.877695	0.709208	0.711989
242	0.28327	0.869251	0.868495	0.698565	0.706432
243	0.284913	0.891017	0.890085	0.719951	0.71984
244	0.299445	0.882559	0.882695	0.715474	0.715656
245	0.285257	0.887186	0.887012	0.715724	0.729495
246	0.290282	0.86564	0.866316	0.6939	0.697135
247	0.28069	0.870669	0.870584	0.700221	0.714504
248	0.260768	0.874275	0.874454	0.702984	0.72466
249	0.2721	0.871012	0.871237	0.701359	0.710162
250	0.291368	0.869943	0.869668	0.709084	0.708629
251	0.286877	0.867498	0.868076	0.700618	0.705698
252	0.285189	0.85762	0.857629	0.696532	0.699632
253	0.291587	0.85679	0.855991	0.690203	0.690091
254	0.294714	0.888222	0.887778	0.725516	0.72701
255	0.293997	0.858968	0.858592	0.690954	0.692807
256	0.299633	0.886852	0.88688	0.729158	0.739728
257	0.296589	0.840743	0.838888	0.684613	0.684494
258	0.272804	0.859185	0.858091	0.691844	0.692117
259	0.286796	0.87506	0.874998	0.708212	0.708361
260	0.29045	0.855407	0.855991	0.687006	0.688453
261	0.295639	0.870981	0.871052	0.71671	0.720497
262	0.297357	0.86896	0.868396	0.700424	0.707425
263	0.290704	0.882385	0.882383	0.716898	0.71679
264	0.315649	0.883273	0.883501	0.719941	0.720754
265	0.289433	0.875577	0.874651	0.709716	0.710359
266	0.296699	0.853589	0.853017	0.695454	0.701114
267	0.303285	0.869482	0.869466	0.70407	0.711632
268	0.312524	0.888604	0.886293	0.727297	0.728781
269	0.290988	0.876766	0.876815	0.711548	0.714644
270	0.284456	0.840222	0.840169	0.676928	0.695019
271	0.30275	0.88122	0.880806	0.718006	0.724114
272	0.295324	0.87355	0.874219	0.711036	0.710816
273	0.312996	0.86125	0.861436	0.700862	0.701073
274	0.289166	0.888067	0.88862	0.716415	0.720507
275	0.31446	0.872791	0.872874	0.708178	0.709701
276	0.313465	0.846127	0.845529	0.69224	0.693249
277	0.329429	0.881836	0.880242	0.72482	0.726268
278	0.301861	0.887144	0.886692	0.725856	0.731656
279	0.316567	0.876679	0.876756	0.722665	0.725052
280	0.299598	0.871441	0.87118	0.711174	0.721874
281	0.304022	0.877597	0.878114	0.712565	0.715357
282	0.296876	0.887856	0.887107	0.723867	0.724914
283	0.32781	0.870766	0.871516	0.714005	0.719741
284	0.321984	0.89722	0.897482	0.739116	0.739552
285	0.317788	0.859081	0.859273	0.70659	0.706394
286	0.316649	0.880516	0.880703	0.724867	0.732633
287	0.332425	0.841231	0.843029	0.693284	0.693256
288	0.298582	0.876156	0.875705	0.711614	0.713842
289	0.341578	0.859603	0.863202	0.710074	0.710269
290	0.324249	0.860062	0.860277	0.705676	0.708566
291	0.329679	0.87276	0.872614	0.717184	0.732211
292	0.305489	0.884682	0.884916	0.720904	0.721643
293	0.317668	0.856038	0.85592	0.69548	0.702673
294	0.325742	0.84875	0.849146	0.700003	0.699515
295	0.32871	0.846677	0.84676	0.69343	0.707719
296	0.302865	0.872961	0.873143	0.710571	0.719925
297	0.332297	0.887903	0.888539	0.733067	0.733405
298	0.343427	0.87286	0.874446	0.721183	0.723716
299	0.311427	0.88847	0.888304	0.727096	0.727344
300	0.327089	0.865869	0.864809	0.707295	0.70991
301	0.336567	0.871857	0.872891	0.718486	0.718646
302	0.338845	0.874506	0.87523	0.724531	0.730883
303	0.332005	0.867936	0.869351	0.721499	0.731653
304	0.336353	0.884598	0.885874	0.737509	0.745464
305	0.315806	0.879758	0.880388	0.720918	0.726055
306	0.305646	0.858226	0.859469	0.711291	0.714272
307	0.318911	0.882087	0.880357	0.729903	0.729676
308	0.358704	0.886901	0.889941	0.739238	0.739052
309	0.323953	0.869222	0.869051	0.720071	0.725413
310	0.361288	0.873309	0.877218	0.734239	0.734498
311	0.362231	0.883286	0.884633	0.738755	0.739014
312	0.331433	0.872571	0.87148	0.719159	0.724045
313	0.339579	0.87034	0.87437	0.724384	0.724324
314	0.330983	0.883567	0.883721	0.731959	0.741007
315	0.36225	0.876314	0.874823	0.728857	0.728778
316	0.366995	0.87746	0.87916	0.734984	0.740682
317	0.313287	0.876784	0.876673	0.721609	0.726385
318	0.367872	0.885942	0.893495	0.741656	0.741002
319	0.31075	0.880759	0.880751	0.725469	0.725235
320	0.345274	0.883067	0.883609	0.73908	0.739724
321	0.370586	0.886937	0.892411	0.746771	0.746393
322	0.316525	0.857536	0.857626	0.705101	0.704866
323	0.363138	0.873725	0.878621	0.735531	0.7363
324	0.363095	0.897253	0.900881	0.761714	0.761589
325	0.336845	0.889691	0.890346	0.749189	0.751369
326	0.335214	0.885155	0.883994	0.737965	0.74007
327	0.351254	0.862309	0.863326	0.713972	0.716573
328	0.337127	0.883973	0.886218	0.735487	0.735802
329	0.347232	0.84632	0.847104	0.703991	0.70413
330	0.344091	0.861264	0.864849	0.712339	0.714059
331	0.355393	0.873879	0.87159	0.735938	0.735823
332	0.352705	0.879152	0.880661	0.732503	0.732105
333	0.381175	0.865285	0.868952	0.734058	0.819941
334	0.338851	0.884781	0.883195	0.736364	0.738949
335	0.349668	0.865901	0.86704	0.720929	0.728798
336	0.342281	0.882562	0.883324	0.736016	0.735906
337	0.361594	0.857182	0.864081	0.715469	0.715274
338	0.385741	0.858545	0.864455	0.727139	0.734788
339	0.310679	0.898758	0.898736	0.730499	0.730521
340	0.335035	0.876225	0.876282	0.727452	0.730903
341	0.322929	0.870186	0.870294	0.718024	0.718153
342	0.347155	0.859469	0.860714	0.712802	0.712439
343	0.331273	0.866441	0.867475	0.717496	0.717608
344	0.319392	0.862056	0.862164	0.706228	0.708327
345	0.338994	0.886811	0.887964	0.743061	0.743299
346	0.357123	0.868321	0.872466	0.731573	0.731996
347	0.326588	0.885047	0.884637	0.734399	0.736303
348	0.352789	0.904794	0.905657	0.761124	0.769037
349	0.327956	0.895045	0.894323	0.743342	0.742659
350	0.346315	0.874075	0.875317	0.727703	0.728081
351	0.341616	0.882079	0.882202	0.733043	0.73872
352	0.362231	0.860387	0.860664	0.720816	0.721357
353	0.342515	0.862941	0.867101	0.724904	0.735599
354	0.349764	0.874562	0.877449	0.738583	0.746982
355	0.355794	0.885055	0.886201	0.73976	0.740511
356	0.371732	0.878846	0.881964	0.740601	0.740064
357	0.363666	0.865173	0.86698	0.722571	0.722673
358	0.346283	0.870333	0.872154	0.72183	0.721765
359	0.351559	0.87466	0.876889	0.727998	0.729441
360	0.376791	0.856919	0.861395	0.724268	0.724474
361	0.392432	0.887644	0.893887	0.758911	0.75977
362	0.392148	0.878466	0.888256	0.74347	0.745646
363	0.354604	0.852026	0.855924	0.7159	0.715843
364	0.371748	0.893879	0.89514	0.75732	0.758196
365	0.379445	0.884008	0.891368	0.751868	0.751793
366	0.342249	0.874946	0.874753	0.728071	0.72943
367	0.376614	0.864382	0.871296	0.731011	0.731037
368	0.383654	0.863089	0.871823	0.733331	0.733135
369	0.381534	0.889521	0.891052	0.75364	0.761877
370	0.36702	0.88428	0.892511	0.745273	0.74469
371	0.365997	0.890601	0.898377	0.746827	0.747061
372	0.365173	0.865916	0.875086	0.720856	0.723598
373	0.375419	0.876593	0.883188	0.735552	0.7358
374	0.40939	0.881369	0.893893	0.754201	0.830072
375	0.369883	0.847053	0.854989	0.710536	0.713774
376	0.352726	0.88189	0.885966	0.746561	0.745463
377	0.408937	0.879395	0.891443	0.74782	0.753095
378	0.358651	0.882137	0.884953	0.742002	0.744955
379	0.381465	0.856497	0.865616	0.721171	0.723348
380	0.423195	0.856945	0.876673	0.734585	0.816367
381	0.406018	0.877197	0.887653	0.752284	0.843965
382	0.398151	0.880343	0.891014	0.752524	0.753574
383	0.37612	0.867476	0.876077	0.732815	0.732876
384	0.414587	0.872121	0.886578	0.749154	0.845458
385	0.418614	0.881638	0.893682	0.753938	0.763366
386	0.426139	0.87997	0.891452	0.749594	0.762104
387	0.356358	0.881654	0.886447	0.73658	0.737541
388	0.410833	0.859757	0.872171	0.737103	0.832973
389	0.423065	0.868248	0.88262	0.745064	0.884567
390	0.410206	0.849309	0.860224	0.724736	0.726229
391	0.39181	0.877979	0.886869	0.749935	0.761986
392	0.431564	0.863467	0.878531	0.739362	0.750492
393	0.414079	0.889184	0.899797	0.763727	0.768432
394	0.400018	0.854637	0.864265	0.723903	0.724626
395	0.426087	0.878794	0.895943	0.753246	0.757088
396	0.385383	0.885601	0.893314	0.750748	0.754781
397	0.407521	0.85916	0.873427	0.735477	0.742522
398	0.398965	0.888597	0.895867	0.756067	0.760596
399	0.395617	0.883646	0.885702	0.749628	0.757966
400	0.441101	0.883033	0.899088	0.764519	0.774289
401	0.398194	0.864349	0.876175	0.731933	0.73494
402	0.385404	0.890712	0.896623	0.755835	0.761504
403	0.439542	0.857408	0.879497	0.739863	0.748303
404	0.415969	0.864633	0.88224	0.742431	0.742457
405	0.403369	0.869605	0.881849	0.742821	0.743099
406	0.421361	0.868739	0.882765	0.744914	0.755471
407	0.422718	0.868447	0.885922	0.741685	0.830597
408	0.448403	0.859078	0.883811	0.742648	0.746883
409	0.378769	0.867411	0.864357	0.733205	0.733324
410	0.416242	0.877068	0.890548	0.750895	0.755621
411	0.451207	0.870319	0.88842	0.747652	0.765855
412	0.421198	0.860237	0.877334	0.73871	0.74194
413	0.412537	0.863262	0.876256	0.740045	0.746182
414	0.410375	0.869821	0.878555	0.739417	0.748951
415	0.398807	0.882987	0.892619	0.752405	0.752333
416	0.455624	0.864578	0.882751	0.747439	0.75385
417	0.354711	0.85332	0.856184	0.712918	0.712849
418	0.427425	0.869893	0.885351	0.742251	0.757295
419	0.434348	0.881715	0.900481	0.75973	0.765624
420	0.406559	0.874103	0.887414	0.749222	0.754324
421	0.433209	0.872902	0.885696	0.750857	0.761858
422	0.42729	0.879879	0.895827	0.754791	0.768101
423	0.449702	0.872608	0.8956	0.752865	0.758819
424	0.400051	0.876927	0.885804	0.744608	0.749302
425	0.420915	0.876909	0.891123	0.749215	0.756512
426	0.464494	0.874032	0.899559	0.75743	0.774441
427	0.420143	0.880152	0.890113	0.754244	0.765295
428	0.4182	0.859561	0.869464	0.73285	0.74153
429	0.451279	0.87856	0.893542	0.752725	0.772794
430	0.449884	0.866439	0.887879	0.747074	0.760241
431	0.428977	0.873166	0.884044	0.746454	0.757554
432	0.442984	0.869511	0.889466	0.746776	0.838143
433	0.463312	0.875998	0.893774	0.75566	0.778667
434	0.447967	0.892881	0.912051	0.767942	0.789071
435	0.435474	0.871182	0.888379	0.751262	0.759405
436	0.462665	0.881436	0.898994	0.764033	0.777029
437	0.430038	0.871235	0.882756	0.748249	0.760533
438	0.431427	0.875261	0.890457	0.750867	0.766233
439	0.424687	0.871818	0.886821	0.744629	0.755291
440	0.383559	0.868726	0.882225	0.731497	0.731687
441	0.415704	0.852473	0.860985	0.72806	0.735427
442	0.459944	0.856833	0.881904	0.744516	0.756114
443	0.460782	0.859144	0.882749	0.744452	0.760246
444	0.399978	0.895964	0.906266	0.766015	0.773417
445	0.430873	0.858422	0.876763	0.741475	0.7496
446	0.425882	0.894808	0.910627	0.769516	0.780795
447	0.431624	0.852462	0.870412	0.728483	0.734434
448	0.454175	0.868058	0.884448	0.74858	0.764273
449	0.457021	0.889242	0.9105	0.768245	0.785925
450	0.451572	0.853816	0.872367	0.735167	0.75152
451	0.459015	0.858505	0.87733	0.746615	0.757306
452	0.418737	0.884024	0.900851	0.762895	0.765347
453	0.416655	0.846653	0.862705	0.724358	0.727168
454	0.417127	0.872792	0.882282	0.749302	0.755387
455	0.424928	0.869859	0.885659	0.74554	0.751375
456	0.443415	0.870456	0.88877	0.748121	0.760094
457	0.404341	0.86163	0.875005	0.73854	0.739466
458	0.420678	0.885635	0.897773	0.760118	0.764279
459	0.415033	0.868902	0.889595	0.744888	0.746465
460	0.422578	0.877951	0.889097	0.753345	0.764643
461	0.474815	0.864769	0.893631	0.75315	0.767528
462	0.472659	0.840092	0.861388	0.729133	0.745985
463	0.439365	0.884131	0.900268	0.75901	0.768953
464	0.434521	0.877452	0.89445	0.752952	0.765288
465	0.478183	0.864308	0.890863	0.751136	0.773195
466	0.485823	0.860237	0.892981	0.753775	0.76626
467	0.429415	0.89256	0.905735	0.765902	0.775799
468	0.446698	0.869935	0.886337	0.749224	0.762779
469	0.440466	0.865142	0.876898	0.743222	0.751625
470	0.481471	0.863305	0.893881	0.753883	0.76967
471	0.459741	0.856195	0.879448	0.740147	0.751457
472	0.440262	0.868944	0.886733	0.750746	0.755973
473	0.473746	0.872263	0.894928	0.755331	0.778835
474	0.457606	0.862587	0.886691	0.746864	0.758995
475	0.447366	0.86609	0.887402	0.751802	0.765035
476	0.491975	0.851027	0.87267	0.745112	0.764909
477	0.438922	0.886103	0.900636	0.764099	0.774281
478	0.461866	0.877124	0.893328	0.762179	0.773019
479	0.465993	0.866669	0.890476	0.751215	0.770478
480	0.469421	0.862663	0.890175	0.752127	0.765891
481	0.461259	0.871467	0.893725	0.755589	0.768101
482	0.503854	0.869164	0.889795	0.757552	0.78097
483	0.486708	0.862715	0.896083	0.755652	0.766936
484	0.477823	0.862951	0.892803	0.753583	0.769271
485	0.487434	0.882153	0.898916	0.767234	0.791105
486	0.448126	0.872634	0.894229	0.753986	0.766819
487	0.519166	0.864917	0.888927	0.755689	0.781197
488	0.461874	0.867946	0.894392	0.753847	0.767542
489	0.521199	0.861418	0.88983	0.754298	0.77997
490	0.488883	0.886748	0.907945	0.768725	0.797074
491	0.474921	0.85529	0.884836	0.745654	0.757567
492	0.454506	0.873846	0.895627	0.755747	0.765271
493	0.4601	0.865835	0.890945	0.751208	0.762439
494	0.471683	0.879816	0.902327	0.761755	0.782637
495	0.449544	0.870836	0.893373	0.757503	0.76586
496	0.464862	0.868299	0.891896	0.75438	0.771931
497	0.507426	0.877701	0.908072	0.766294	0.791316
498	0.492673	0.831475	0.868129	0.730356	0.745093
499	0.486438	0.871364	0.902276	0.758939	0.783837
500	0.473241	0.858956	0.881849	0.740294	0.764943
501	0.516285	0.867595	0.897137	0.757385	0.785651
502	0.476994	0.866733	0.896762	0.752917	0.769565
503	0.533454	0.869313	0.880492	0.76158	0.789093
504	0.484981	0.866761	0.866957	0.756548	0.777925
505	0.472437	0.862535	0.889777	0.749778	0.766761
506	0.512629	0.879061	0.893358	0.762987	0.794738
507	0.470285	0.860888	0.877579	0.746675	0.760913
508	0.483129	0.86659	0.895217	0.756819	0.776263
509	0.501492	0.884745	0.898654	0.77043	0.796717
510	0.497466	0.861552	0.88175	0.755524	0.77421
511	0.477042	0.862449	0.890469	0.751343	0.772239
512	0.453333	0.875147	0.896789	0.756048	0.774655
513	0.506357	0.864781	0.863272	0.758322	0.77864
514	0.520207	0.874952	0.904698	0.765039	0.789996
515	0.504742	0.855844	0.89093	0.751464	0.769763
516	0.4841	0.876962	0.901876	0.762778	0.783267
517	0.491066	0.865492	0.897213	0.758575	0.7751
518	0.507826	0.879414	0.880988	0.765789	0.793425
519	0.501822	0.871021	0.904551	0.763958	0.783394
520	0.536566	0.876161	0.897044	0.765089	0.794296
521	0.505161	0.875255	0.880249	0.762336	0.789614
522	0.536734	0.881617	0.900221	0.770425	0.799549
523	0.539907	0.887958	0.899476	0.773148	0.806333
524	0.483218	0.875528	0.905404	0.764468	0.779368
525	0.522115	0.886574	0.904638	0.773434	0.801028
526	0.497457	0.872047	0.90461	0.765057	0.781357
527	0.49172	0.879592	0.901893	0.765997	0.789882
528	0.508702	0.850668	0.86741	0.745664	0.765791
529	0.490626	0.871879	0.89837	0.758408	0.782988
530	0.516562	0.853943	0.880472	0.749995	0.769032
531	0.517457	0.84745	0.86873	0.743759	0.764615
532	0.512587	0.876276	0.884132	0.763905	0.790982
533	0.487557	0.861445	0.893836	0.750484	0.770728
534	0.553861	0.87868	0.882104	0.769191	0.800887
535	0.512837	0.884966	0.885614	0.770824	0.798999
536	0.53444	0.864212	0.890241	0.760707	0.782622
537	0.563935	0.868149	0.868423	0.758348	0.792803
538	0.532973	0.858428	0.861988	0.749908	0.779036
539	0.533298	0.871409	0.8834	0.75909	0.791871
540	0.497614	0.891422	0.895045	0.771851	0.802811
541	0.552781	0.86147	0.898198	0.760628	0.782884
542	0.525681	0.847733	0.878552	0.741778	0.767217
543	0.532638	0.868436	0.892528	0.760929	0.786706
544	0.545472	0.877876	0.901809	0.767997	0.798001
545	0.546819	0.883206	0.907336	0.773278	0.802515
546	0.551215	0.873043	0.879974	0.764187	0.794083
547	0.560392	0.869071	0.88219	0.763902	0.791592
548	0.516702	0.888463	0.90635	0.772965	0.803969
549	0.525696	0.855835	0.881618	0.750645	0.773912
550	0.536311	0.865157	0.870918	0.757	0.785575
551	0.543545	0.861463	0.890476	0.753323	0.782966
552	0.54344	0.880089	0.887395	0.766316	0.800663
553	0.537487	0.863895	0.895024	0.759953	0.782241
554	0.512061	0.86176	0.889405	0.754226	0.776786
555	0.580119	0.870156	0.870111	0.757222	0.797975
556	0.544928	0.86801	0.872876	0.759214	0.788487
557	0.54021	0.859574	0.884849	0.755383	0.779578
558	0.555144	0.853662	0.881808	0.744694	0.778136
559	0.519102	0.872086	0.904914	0.766281	0.787633
560	0.568525	0.882057	0.901357	0.771301	0.805229
561	0.527877	0.865705	0.865658	0.75286	0.785153
562	0.566782	0.890329	0.914705	0.778867	0.812543
563	0.549346	0.885724	0.894241	0.775507	0.805664
564	0.562674	0.882325	0.882187	0.771233	0.805456
565	0.551845	0.862455	0.888584	0.755304	0.784655
566	0.522672	0.867077	0.894023	0.759572	0.783507
567	0.570311	0.865347	0.888252	0.76069	0.790527
568	0.581788	0.875533	0.882746	0.764915	0.802881
569	0.551047	0.872468	0.871632	0.76392	0.794324
570	0.537366	0.883735	0.891516	0.769776	0.802697
571	0.580833	0.892956	0.913968	0.781813	0.818152
572	0.521334	0.874232	0.893092	0.763399	0.790884
573	0.554127	0.869639	0.895595	0.763977	0.791495
574	0.537998	0.872627	0.901315	0.762148	0.791669
575	0.553351	0.876228	0.886489	0.768187	0.797801
576	0.544638	0.859866	0.893759	0.757091	0.779418
577	0.562552	0.874333	0.894075	0.763722	0.79937
578	0.561008	0.87742	0.900062	0.768164	0.800131
579	0.567341	0.868648	0.893584	0.763623	0.79223
580	0.566171	0.882727	0.886376	0.77548	0.80535
581	0.587043	0.894131	0.914817	0.774371	0.822362
582	0.563724	0.880173	0.908092	0.772171	0.803144
583	0.574313	0.886748	0.895646	0.776357	0.811074
584	0.55687	0.87575	0.890854	0.769448	0.797032
585	0.570697	0.867044	0.892966	0.759362	0.792823
586	0.544417	0.87746	0.903483	0.767978	0.797005
587	0.568843	0.862887	0.870405	0.756942	0.788278
588	0.595735	0.87544	0.887595	0.76872	0.804357
589	0.55758	0.887426	0.887343	0.77718	0.808435
590	0.573121	0.866194	0.884567	0.762452	0.792478
591	0.558904	0.867509	0.887658	0.761921	0.790596
592	0.573008	0.87153	0.873818	0.761955	0.796828
593	0.572155	0.871047	0.890036	0.763929	0.797005
594	0.578348	0.895375	0.912459	0.783831	0.819709
595	0.584239	0.837091	0.869334	0.736386	0.766724
596	0.562006	0.885618	0.904531	0.772937	0.808738
597	0.60267	0.878425	0.910792	0.771499	0.808363
598	0.598647	0.867535	0.873935	0.760621	0.797732
599	0.587769	0.874337	0.890622	0.767822	0.802513
600	0.581322	0.875465	0.900542	0.76962	0.800828
601	0.588561	0.873507	0.903076	0.766746	0.800907
602	0.564535	0.871311	0.892575	0.76381	0.795524
603	0.574606	0.879431	0.890378	0.771441	0.804574
604	0.566778	0.877397	0.900841	0.769597	0.801305
605	0.587536	0.834496	0.852412	0.734313	0.766099
606	0.564147	0.88225	0.89453	0.773389	0.805122
607	0.596176	0.877603	0.903214	0.7692	0.806225
608	0.579437	0.888399	0.908649	0.777984	0.813495
609	0.568489	0.881024	0.910176	0.773181	0.804712
610	0.57295	0.882386	0.883001	0.770825	0.807295
611	0.625578	0.869211	0.895334	0.760037	0.805421
612	0.586227	0.877262	0.886231	0.762677	0.806144
613	0.622889	0.872322	0.89079	0.763484	0.807206
614	0.59237	0.870657	0.897341	0.765785	0.798639
615	0.602683	0.858821	0.886556	0.753449	0.791027
616	0.595456	0.883248	0.902764	0.772953	0.812787
617	0.595465	0.870525	0.889799	0.764152	0.799335
618	0.582006	0.872178	0.879625	0.764997	0.799159
619	0.593332	0.8834	0.897555	0.775166	0.810263
620	0.613346	0.871096	0.883318	0.762834	0.804392
621	0.639305	0.881471	0.909773	0.768389	0.818869
622	0.603084	0.883704	0.906553	0.771428	0.814634
623	0.615776	0.869643	0.897536	0.762805	0.803067
624	0.588668	0.881947	0.889881	0.771507	0.810087
625	0.585291	0.87844	0.899191	0.768048	0.805627
626	0.625618	0.888656	0.910188	0.773443	0.822587
627	0.598823	0.884848	0.901651	0.771127	0.815865
628	0.58391	0.871911	0.879384	0.76063	0.800772
629	0.568921	0.870725	0.893331	0.763684	0.795069
630	0.601863	0.882486	0.898495	0.772607	0.811516
631	0.648244	0.879541	0.899543	0.771479	0.821307
632	0.588515	0.850878	0.854881	0.748929	0.780489
633	0.645837	0.884319	0.906571	0.771305	0.823069
634	0.576851	0.859335	0.876852	0.754434	0.787142
635	0.617593	0.868173	0.896431	0.755678	0.803676
636	0.634811	0.890308	0.908283	0.772423	0.827158
637	0.612839	0.888936	0.901406	0.774004	0.820938
638	0.613889	0.881946	0.906252	0.770856	0.814456
639	0.609781	0.877829	0.908571	0.771433	0.808762
640	0.612913	0.87054	0.896046	0.76545	0.801989
641	0.629008	0.883121	0.907153	0.772306	0.817199
642	0.625766	0.888578	0.909645	0.779324	0.821654
643	0.658925	0.902386	0.923947	0.784238	0.841843
644	0.628346	0.871076	0.891204	0.756414	0.810298
645	0.648167	0.886669	0.902135	0.772506	0.826249
646	0.644346	0.883711	0.903778	0.769308	0.821985
647	0.604867	0.88731	0.898988	0.774218	0.817697
648	0.640874	0.874711	0.898012	0.765895	0.812363
649	0.626804	0.862974	0.882293	0.7554	0.799028
650	0.62696	0.88475	0.901978	0.769233	0.820179
651	0.630183	0.886347	0.899759	0.771041	0.822025
652	0.654369	0.886096	0.907887	0.771637	0.825656
653	0.631695	0.879998	0.905144	0.765974	0.81582
654	0.614779	0.86639	0.893427	0.757557	0.801068
655	0.648251	0.89356	0.914175	0.779378	0.831297
656	0.670638	0.894476	0.915372	0.770668	0.83868
657	0.65403	0.878136	0.893864	0.766327	0.81847
658	0.64609	0.899801	0.907602	0.782452	0.837063
659	0.654239	0.892185	0.920761	0.770637	0.831966
660	0.601655	0.881362	0.886209	0.77023	0.811545
661	0.648903	0.891425	0.910067	0.77782	0.829786
662	0.636696	0.894984	0.918254	0.778806	0.830563
663	0.644214	0.889166	0.915346	0.776902	0.825804
664	0.638153	0.883038	0.907557	0.773757	0.819201
665	0.640209	0.877933	0.899785	0.77203	0.814004
666	0.679542	0.895204	0.924797	0.776203	0.842258
667	0.680501	0.88665	0.912696	0.772124	0.830165
668	0.631712	0.892508	0.913318	0.779461	0.827438
669	0.68235	0.887841	0.915086	0.766514	0.834021
670	0.666013	0.889325	0.914715	0.769684	0.832688
671	0.61707	0.880159	0.903476	0.775314	0.811764
672	0.647014	0.868934	0.892781	0.760252	0.808006
673	0.633699	0.871981	0.895759	0.76347	0.808125
674	0.635223	0.891522	0.911376	0.77763	0.826557
675	0.664748	0.900367	0.924534	0.78447	0.841903
676	0.623267	0.882267	0.907636	0.770641	0.815827
677	0.620509	0.880108	0.910663	0.772921	0.812995
678	0.633101	0.883715	0.90618	0.772717	0.81927
679	0.637904	0.881501	0.914427	0.774114	0.817055
680	0.679988	0.893713	0.912499	0.774748	0.838259
681	0.663763	0.895089	0.918864	0.77832	0.836471
682	0.636697	0.892809	0.919459	0.780114	0.828443
683	0.664095	0.879027	0.901449	0.762347	0.820906
684	0.643706	0.88657	0.912087	0.778493	0.822688
685	0.686581	0.896411	0.922877	0.774542	0.842479
686	0.685472	0.8854	0.912416	0.767511	0.831533
687	0.666415	0.885438	0.911695	0.77353	0.826707
688	0.66159	0.885714	0.910721	0.773124	0.826303
689	0.66614	0.881732	0.911941	0.772031	0.823125
690	0.667544	0.89264	0.913967	0.775057	0.835462
691	0.655077	0.864697	0.884982	0.758638	0.805401
692	0.688929	0.872099	0.883561	0.758685	0.819311
693	0.643627	0.881692	0.905868	0.769454	0.819573
694	0.65764	0.890735	0.921578	0.77702	0.831295
695	0.655094	0.883923	0.913392	0.774861	0.822381
696	0.689287	0.881959	0.907186	0.764583	0.830254
697	0.707328	0.889386	0.91708	0.762474	0.840672
698	0.635812	0.864517	0.891891	0.757839	0.802113
699	0.688726	0.883159	0.912446	0.766965	0.830401
700	0.686594	0.886339	0.917897	0.764276	0.83223
701	0.659548	0.865541	0.892975	0.754605	0.808252
702	0.68022	0.891863	0.920387	0.776198	0.835396
703	0.697996	0.879373	0.902179	0.760168	0.828201
704	0.699697	0.893338	0.922621	0.771856	0.841367
705	0.671015	0.88702	0.916486	0.772002	0.829392
706	0.685915	0.889904	0.919617	0.769871	0.836044
707	0.650062	0.88752	0.915778	0.772762	0.827751
708	0.667956	0.868791	0.901171	0.759841	0.811767
709	0.711157	0.884501	0.916656	0.762419	0.836449
710	0.682476	0.880365	0.901339	0.768178	0.826098
711	0.719882	0.889023	0.921855	0.772216	0.839771
712	0.698568	0.890637	0.904342	0.771065	0.838782
713	0.691526	0.896063	0.916955	0.773341	0.84313
714	0.667029	0.889286	0.908538	0.7714	0.831059
715	0.661295	0.893806	0.915502	0.779358	0.834597
716	0.653988	0.875038	0.904156	0.766782	0.814333
717	0.657229	0.879736	0.906965	0.770644	0.820226
718	0.689442	0.900503	0.928102	0.782447	0.846031
719	0.711316	0.886899	0.917707	0.762799	0.837144
720	0.684442	0.879557	0.900081	0.763602	0.825362
721	0.673979	0.884958	0.912184	0.76856	0.828703
722	0.682611	0.88702	0.907661	0.770753	0.832269
723	0.695651	0.885642	0.908834	0.76583	0.834231
724	0.702675	0.884717	0.909905	0.762653	0.833868
725	0.685037	0.883253	0.91546	0.772149	0.828209
726	0.680622	0.877282	0.907632	0.765487	0.821899
727	0.690582	0.877571	0.910714	0.763407	0.823622
728	0.723178	0.893044	0.924914	0.772969	0.844906
729	0.697878	0.897563	0.927944	0.774621	0.844978
730	0.706565	0.875503	0.906151	0.757431	0.824496
731	0.703559	0.895105	0.913003	0.774558	0.843115
732	0.702352	0.883653	0.906113	0.756628	0.834419
733	0.668796	0.883159	0.903857	0.772855	0.82491
734	0.736904	0.881049	0.904805	0.751196	0.837677
735	0.660974	0.895468	0.918068	0.783247	0.835047
736	0.69062	0.88852	0.919966	0.773121	0.835424
737	0.695824	0.895971	0.927073	0.778637	0.842333
738	0.708487	0.889875	0.922493	0.76872	0.840057
739	0.710422	0.885266	0.919372	0.766546	0.835011
740	0.703715	0.889197	0.91919	0.771732	0.838543
741	0.70499	0.888296	0.921684	0.770975	0.837003
742	0.717633	0.881091	0.913627	0.759802	0.832753
743	0.732309	0.888102	0.916362	0.763773	0.843608
744	0.700223	0.894085	0.92559	0.781032	0.841231
745	0.724258	0.880644	0.912387	0.762313	0.833844
746	0.737406	0.894357	0.916593	0.768445	0.849637
747	0.697731	0.885914	0.91499	0.765582	0.834828
748	0.707913	0.867968	0.899766	0.756765	0.818915
749	0.724032	0.884685	0.898819	0.763148	0.838997
750	0.7014	0.886715	0.918828	0.770013	0.83498
751	0.675619	0.878273	0.910523	0.767748	0.822603
752	0.695456	0.877622	0.908199	0.761382	0.825794
753	0.704901	0.875211	0.908778	0.761473	0.8248
754	0.737892	0.894648	0.922169	0.760489	0.851169
755	0.728523	0.889115	0.916784	0.758832	0.844872
756	0.717211	0.886955	0.920482	0.767259	0.838618
757	0.728812	0.884269	0.907158	0.761967	0.838424
758	0.690032	0.88288	0.916325	0.772407	0.828762
759	0.736201	0.891781	0.903935	0.768419	0.847091
760	0.714907	0.891593	0.923214	0.771861	0.84316
761	0.729271	0.886642	0.920795	0.766949	0.840308
762	0.758423	0.902757	0.918863	0.764314	0.862258
763	0.748953	0.884586	0.904514	0.76136	0.841546
764	0.761929	0.8973	0.913061	0.761984	0.858513
765	0.724209	0.900246	0.932948	0.776788	0.851798
766	0.745899	0.883894	0.896692	0.755352	0.841315
767	0.745788	0.886669	0.901929	0.760307	0.843628
768	0.771225	0.900274	0.918545	0.757966	0.862771
769	0.726448	0.88886	0.905601	0.75877	0.843055
770	0.73813	0.888229	0.921753	0.764756	0.843549
771	0.773718	0.899527	0.918371	0.7615	0.861246
772	0.743097	0.895865	0.909673	0.7685	0.852237
773	0.754777	0.898769	0.914238	0.76466	0.857908
774	0.736246	0.888027	0.908336	0.768496	0.84186
775	0.738695	0.884611	0.916347	0.763067	0.84046
776	0.751018	0.884489	0.898291	0.759691	0.842323
777	0.752264	0.889334	0.905701	0.75648	0.848007
778	0.755198	0.894441	0.907764	0.762203	0.860049
779	0.780811	0.891459	0.909217	0.754607	0.854473
780	0.74794	0.891609	0.905478	0.763857	0.852913
781	0.735352	0.88384	0.914562	0.763288	0.839342
782	0.741307	0.884057	0.892225	0.762466	0.83988
783	0.717363	0.89521	0.925981	0.772204	0.846779
784	0.725706	0.893437	0.927402	0.771383	0.846729
785	0.737858	0.883348	0.895742	0.758926	0.839246
786	0.787339	0.889322	0.907078	0.752646	0.853654
787	0.760781	0.887185	0.903339	0.758757	0.847461
788	0.74646	0.892736	0.908744	0.757663	0.851258
789	0.757299	0.898149	0.916435	0.769374	0.855407
790	0.735286	0.899179	0.931845	0.77391	0.852855
791	0.766808	0.889925	0.906313	0.75677	0.850789
792	0.781653	0.891917	0.915876	0.754366	0.855817
793	0.770532	0.899575	0.910961	0.763867	0.861014
794	0.754979	0.89489	0.913316	0.76229	0.853885
795	0.751071	0.898751	0.912161	0.770646	0.855719
796	0.746486	0.882947	0.896721	0.755118	0.839406
797	0.760386	0.899797	0.914424	0.76425	0.859698
798	0.747189	0.888086	0.902058	0.75765	0.846539
799	0.748788	0.896235	0.909611	0.765529	0.853976
800	0.746214	0.887381	0.903543	0.761001	0.843859
801	0.773028	0.899275	0.912112	0.756531	0.861401
802	0.726013	0.897736	0.928521	0.778312	0.848081
803	0.780682	0.88834	0.902753	0.753949	0.851646
804	0.783929	0.90445	0.921458	0.76422	0.866801
805	0.75295	0.894867	0.909097	0.766867	0.852957
806	0.765918	0.885478	0.901823	0.756694	0.846384
807	0.756116	0.897877	0.91457	0.756721	0.857746
808	0.788713	0.907394	0.922405	0.753276	0.871358
809	0.751558	0.890283	0.904342	0.762254	0.849447
810	0.770401	0.87712	0.893421	0.746856	0.838836
811	0.778999	0.899397	0.919011	0.761915	0.862142
812	0.768933	0.8836	0.899071	0.760666	0.84173
813	0.738131	0.889923	0.920688	0.771226	0.844666
814	0.758125	0.887502	0.90384	0.753456	0.847434
815	0.770126	0.901868	0.91372	0.762012	0.86302
816	0.78171	0.896268	0.913343	0.760194	0.860263
817	0.798331	0.896231	0.916242	0.759022	0.867439
818	0.792844	0.889762	0.910948	0.755303	0.85404
819	0.778218	0.890124	0.90701	0.756515	0.852095
820	0.765741	0.890732	0.906126	0.755829	0.851584
821	0.782925	0.896652	0.91446	0.75775	0.858521
822	0.804809	0.900169	0.929232	0.744944	0.867894
823	0.775424	0.88716	0.906458	0.755805	0.848917
824	0.770236	0.887746	0.907238	0.749048	0.850336
825	0.786452	0.894388	0.911668	0.759642	0.857616
826	0.772309	0.888107	0.904057	0.757165	0.848496
827	0.816607	0.890043	0.909542	0.745003	0.858361
828	0.777536	0.89636	0.913074	0.754675	0.859816
829	0.799831	0.90131	0.918981	0.746751	0.868435
830	0.765898	0.881343	0.896238	0.756483	0.841108
831	0.809044	0.899678	0.929767	0.74874	0.867421
832	0.782171	0.883006	0.900212	0.746143	0.846792
833	0.796296	0.886912	0.905133	0.744032	0.852701
834	0.801302	0.886199	0.906077	0.742066	0.852921
835	0.83103	0.907558	0.933743	0.747167	0.878692
836	0.778291	0.888891	0.909783	0.758734	0.850915
837	0.793065	0.889637	0.914124	0.754599	0.854556
838	0.792959	0.900722	0.918352	0.755641	0.86418
839	0.770749	0.887807	0.90296	0.761202	0.847893
840	0.785178	0.896281	0.914931	0.75268	0.860263
841	0.807404	0.9024	0.924576	0.755568	0.868905
842	0.826491	0.903454	0.919143	0.735883	0.873856
843	0.807497	0.893058	0.913632	0.747979	0.859492
844	0.823661	0.897864	0.909959	0.740815	0.868711
845	0.823526	0.902839	0.931756	0.745668	0.873706
846	0.800285	0.891414	0.90979	0.747258	0.858084
847	0.79385	0.894884	0.916594	0.753124	0.860172
848	0.807313	0.901247	0.928263	0.749713	0.866314
849	0.821884	0.891015	0.919352	0.736367	0.861214
850	0.797553	0.899918	0.918275	0.759019	0.864896
851	0.772221	0.893623	0.914779	0.765301	0.854379
852	0.828507	0.889077	0.91627	0.736173	0.859881
853	0.798498	0.883331	0.901062	0.748924	0.846584
854	0.818385	0.903037	0.93097	0.750002	0.871904
855	0.785895	0.900813	0.922477	0.760125	0.864288
856	0.834123	0.899607	0.919997	0.738945	0.870964
857	0.847138	0.898704	0.922765	0.725297	0.874252
858	0.844446	0.899428	0.921753	0.725676	0.873378
859	0.830386	0.905518	0.935894	0.747448	0.883646
860	0.846182	0.90634	0.92117	0.734987	0.879072
861	0.810265	0.895199	0.927029	0.756207	0.861748
862	0.792296	0.882282	0.895862	0.748934	0.84702
863	0.834173	0.89484	0.924568	0.739181	0.866931
864	0.82941	0.902747	0.9301	0.744448	0.875056
865	0.839971	0.905647	0.93438	0.743205	0.87986
866	0.80899	0.900873	0.918896	0.753257	0.870701
867	0.810151	0.889858	0.919414	0.747247	0.857079
868	0.833753	0.903208	0.915019	0.742126	0.874648
869	0.828934	0.895155	0.921476	0.745662	0.866107
870	0.847324	0.903821	0.916698	0.738889	0.876861
871	0.856072	0.893596	0.919885	0.732825	0.869197
872	0.83003	0.897881	0.919252	0.745418	0.867751
873	0.839928	0.904201	0.93476	0.743678	0.876325
874	0.844232	0.901713	0.924697	0.728107	0.875926
875	0.849417	0.908395	0.937752	0.736914	0.884261
876	0.831555	0.902163	0.913753	0.751769	0.87272
877	0.836193	0.909421	0.922205	0.75114	0.880651
878	0.835471	0.890481	0.917424	0.74165	0.862017
879	0.837013	0.904341	0.925008	0.742733	0.87584
880	0.838754	0.908834	0.938468	0.744014	0.881752
881	0.855402	0.90752	0.923656	0.734886	0.885382
882	0.822318	0.902229	0.913953	0.749327	0.87103
883	0.852153	0.890283	0.918653	0.722848	0.865781
884	0.824503	0.899519	0.924955	0.746345	0.868264
885	0.826433	0.898464	0.927004	0.752444	0.867745
886	0.827679	0.892454	0.92054	0.738347	0.863071
887	0.867537	0.908506	0.925653	0.728866	0.886781
888	0.845113	0.901279	0.921264	0.740737	0.876582
889	0.868579	0.904371	0.928506	0.724185	0.883304
890	0.842335	0.900422	0.929719	0.739995	0.874174
891	0.87038	0.908278	0.933495	0.723306	0.887132
892	0.8756	0.901732	0.919496	0.723667	0.881499
893	0.848006	0.903687	0.936605	0.749899	0.878204
894	0.859152	0.905913	0.93204	0.731969	0.881798
895	0.87394	0.906305	0.919614	0.720696	0.885518
896	0.863406	0.90702	0.936704	0.725545	0.884563
897	0.882974	0.905022	0.924011	0.720786	0.885612
898	0.855517	0.902661	0.931987	0.736497	0.877947
899	0.866661	0.905461	0.931694	0.727263	0.882705
900	0.866308	0.905605	0.931295	0.72128	0.883319
901	0.886628	0.905362	0.931834	0.714305	0.887118
902	0.869533	0.903839	0.934252	0.722187	0.884195
903	0.86661	0.903053	0.927613	0.729465	0.879864
904	0.871802	0.906748	0.930796	0.721564	0.884552
905	0.865714	0.911122	0.935822	0.731403	0.889688
906	0.881141	0.907	0.933304	0.713432	0.886569
907	0.863596	0.907224	0.937335	0.730861	0.886034
908	0.889217	0.913108	0.939365	0.713943	0.897482
909	0.867769	0.911723	0.921887	0.732294	0.88815
910	0.880159	0.901428	0.92713	0.713498	0.881427
911	0.881024	0.907639	0.934437	0.716822	0.888844
912	0.85259	0.902413	0.931428	0.741123	0.875823
913	0.875608	0.9084	0.935344	0.71669	0.888742
914	0.887791	0.907573	0.934214	0.719952	0.890556
915	0.875641	0.908142	0.933558	0.717964	0.884766
916	0.884535	0.909441	0.936352	0.71954	0.890911
917	0.864677	0.905864	0.927753	0.731746	0.88631
918	0.877108	0.911703	0.930782	0.73065	0.890038
919	0.87351	0.905807	0.9236	0.725075	0.883505
920	0.899494	0.906351	0.928678	0.703966	0.890285
921	0.901483	0.909488	0.936999	0.699672	0.89349
922	0.887303	0.910459	0.931321	0.714009	0.891948
923	0.88899	0.906966	0.923488	0.719419	0.88646
924	0.867784	0.897812	0.923881	0.728417	0.874961
925	0.89736	0.908754	0.934738	0.70735	0.889183
926	0.898943	0.90416	0.931966	0.705096	0.888202
927	0.903655	0.913628	0.94313	0.712209	0.898337
928	0.910762	0.903866	0.933616	0.692462	0.894292
929	0.870483	0.893132	0.923994	0.724665	0.869794
930	0.884106	0.903984	0.923797	0.718198	0.88479
931	0.899281	0.904784	0.925132	0.710994	0.88766
932	0.914394	0.914779	0.93341	0.695401	0.901396
933	0.918918	0.920069	0.951023	0.70312	0.912856
934	0.905533	0.914743	0.938138	0.702752	0.901624
935	0.891823	0.917282	0.948657	0.723965	0.899599
936	0.903439	0.910185	0.932262	0.707094	0.893946
937	0.905469	0.906898	0.935505	0.711974	0.890549
938	0.916136	0.913747	0.944313	0.697333	0.898907
939	0.906132	0.908656	0.929766	0.708585	0.898201
940	0.875034	0.905835	0.934359	0.729504	0.894548
941	0.918798	0.913051	0.937773	0.69791	0.905342
942	0.901041	0.918397	0.94092	0.706888	0.902554
943	0.896733	0.912768	0.934826	0.716109	0.896036
944	0.895966	0.911339	0.937983	0.715109	0.897313
945	0.904548	0.913338	0.94268	0.715973	0.899727
946	0.919729	0.915107	0.946252	0.698273	0.902571
947	0.91355	0.911409	0.934701	0.70356	0.897762
948	0.913348	0.917876	0.942915	0.712293	0.907325
949	0.929628	0.921657	0.953978	0.691225	0.91394
950	0.92148	0.909908	0.934333	0.6928	0.899123
951	0.920977	0.919698	0.943749	0.700606	0.908009
952	0.929243	0.921778	0.9483	0.696105	0.913744
953	0.925923	0.919787	0.946185	0.693794	0.912007
954	0.912349	0.912537	0.93652	0.704458	0.897185
955	0.920466	0.914053	0.934388	0.699321	0.909742
956	0.916419	0.91365	0.938922	0.706229	0.902873
957	0.923306	0.919682	0.945896	0.699099	0.912758
958	0.919532	0.914847	0.939533	0.707355	0.901207
959	0.916585	0.914198	0.944755	0.711604	0.903149
960	0.935862	0.920977	0.953509	0.696876	0.919475
961	0.913158	0.914652	0.937542	0.715752	0.909616
962	0.944876	0.922075	0.94605	0.682369	0.916303
963	0.924112	0.918129	0.948084	0.702522	0.90464
964	0.923076	0.91883	0.943452	0.700266	0.913983
965	0.92766	0.918119	0.944113	0.694512	0.909747
966	0.936556	0.914938	0.942709	0.685874	0.901932
967	0.938393	0.921976	0.947724	0.69415	0.915222
968	0.944656	0.920057	0.937634	0.686578	0.910526
969	0.936691	0.920559	0.946863	0.692102	0.910737
970	0.941176	0.922807	0.952936	0.68993	0.90976
971	0.94206	0.91897	0.951645	0.691196	0.911509
972	0.953877	0.925445	0.955476	0.670491	0.923456
973	0.936617	0.923731	0.953095	0.690619	0.91602
974	0.930364	0.917475	0.943797	0.701275	0.906905
975	0.927561	0.917244	0.948785	0.695441	0.906525
976	0.932132	0.913074	0.94545	0.692947	0.904689
977	0.932945	0.917288	0.948586	0.703996	0.906016
978	0.938148	0.91824	0.95029	0.689794	0.90878
979	0.942115	0.920761	0.949814	0.694577	0.913274
980	0.950241	0.924971	0.960072	0.679322	0.921171
981	0.947058	0.925171	0.956494	0.679633	0.924478
982	0.948403	0.921911	0.950442	0.684941	0.914527
983	0.941983	0.919781	0.940173	0.692558	0.911355
984	0.942864	0.924785	0.958292	0.69078	0.918652
985	0.940177	0.922983	0.952684	0.689832	0.924051
986	0.959128	0.924445	0.958015	0.665449	0.934786
987	0.946529	0.921385	0.951208	0.68666	0.924254
988	0.959237	0.925851	0.959609	0.665785	0.942797
989	0.954912	0.923785	0.953597	0.675414	0.934075
990	0.949425	0.924839	0.954457	0.684104	0.918505
991	0.953337	0.923357	0.9543	0.681247	0.928023
992	0.972741	0.939843	0.943918	0.627334	0.956604
993	0.947985	0.926488	0.956333	0.686741	0.919804
994	0.959888	0.928677	0.932671	0.667839	0.929574
995	0.955568	0.923544	0.956501	0.673239	0.916951
996	0.960805	0.9263	0.958753	0.669616	0.929271

## Sheet: Fig.c
No.	Normalized graph density	the transferred parameters without optimization	the transferred parameters with optimization	the worst parameters in mapping table without optimization	the worst parameters in mapping table with optimization
1	0.0830536	0.835066	0.857323	0.677789	0.805308
2	0.084717	0.834732	0.860775	0.708191	0.846546
3	0.0864134	0.831327	0.851197	0.683815	0.810708
4	0.0847987	0.852482	0.88012	0.709212	0.831163
5	0.0885433	0.866044	0.877054	0.691986	0.82846
6	0.0892144	0.864744	0.877428	0.695568	0.84674
7	0.0904268	0.842236	0.866982	0.711594	0.796391
8	0.0868549	0.848352	0.858239	0.698879	0.829496
9	0.08801	0.839483	0.872953	0.728205	0.799541
10	0.086952	0.829852	0.850339	0.678146	0.800821
11	0.0923897	0.861482	0.883548	0.734073	0.847716
12	0.0932269	0.857839	0.861103	0.679829	0.797447
13	0.0931578	0.83868	0.8523	0.672371	0.772126
14	0.091654	0.838157	0.861267	0.689081	0.775043
15	0.0763901	0.84413	0.880148	0.70626	0.853915
16	0.0959273	0.836499	0.852045	0.703255	0.757199
17	0.0916409	0.835563	0.851873	0.688947	0.823602
18	0.09875	0.849301	0.863082	0.718103	0.806169
19	0.0959305	0.848681	0.873201	0.723925	0.745917
20	0.0953288	0.829373	0.843523	0.676177	0.827112
21	0.098029	0.878712	0.894197	0.725417	0.880861
22	0.0990592	0.859805	0.879538	0.717262	0.745936
23	0.100557	0.861749	0.883096	0.732948	0.827015
24	0.0968101	0.862958	0.878013	0.706382	0.841525
25	0.0977232	0.844009	0.870842	0.72965	0.820061
26	0.101612	0.837911	0.852716	0.710418	0.826347
27	0.0994698	0.857195	0.882498	0.728634	0.852751
28	0.101656	0.868617	0.889953	0.737214	0.774178
29	0.101254	0.85569	0.872082	0.700684	0.864202
30	0.109376	0.858533	0.863313	0.699754	0.838505
31	0.108056	0.833794	0.848752	0.700679	0.824508
32	0.0985579	0.839065	0.86781	0.737393	0.838979
33	0.112466	0.824757	0.831999	0.691702	0.789226
34	0.108252	0.849609	0.844814	0.700147	0.803679
35	0.109135	0.84696	0.86299	0.702897	0.83577
36	0.0989075	0.85899	0.86635	0.709972	0.810278
37	0.111522	0.862121	0.872132	0.708949	0.865485
38	0.106236	0.833585	0.847285	0.680076	0.821267
39	0.117607	0.845493	0.861455	0.720536	0.861046
40	0.109036	0.825689	0.838225	0.68424	0.822063
41	0.109781	0.864679	0.874238	0.712899	0.821286
42	0.117392	0.87408	0.886845	0.73238	0.852953
43	0.117411	0.857784	0.857702	0.729781	0.843741
44	0.104676	0.854047	0.865086	0.708201	0.81526
45	0.116999	0.872231	0.886067	0.730935	0.842324
46	0.106178	0.862017	0.871612	0.715918	0.867708
47	0.121497	0.849698	0.85913	0.687929	0.834823
48	0.114418	0.848094	0.869512	0.717898	0.853083
49	0.120921	0.880508	0.885476	0.724219	0.887678
50	0.127458	0.842902	0.853044	0.717022	0.804705
51	0.118288	0.864835	0.88299	0.722672	0.85242
52	0.103678	0.850681	0.873993	0.721014	0.851365
53	0.114289	0.844526	0.85198	0.690542	0.853672
54	0.126337	0.844804	0.854671	0.713836	0.816626
55	0.12744	0.855897	0.864101	0.732894	0.845797
56	0.122853	0.860237	0.868863	0.720733	0.835966
57	0.123978	0.856142	0.859728	0.741248	0.849285
58	0.12575	0.843703	0.851197	0.703134	0.829255
59	0.135573	0.859058	0.865698	0.725341	0.830752
60	0.122459	0.848094	0.859922	0.726737	0.821146
61	0.128279	0.849026	0.853422	0.694709	0.827532
62	0.134574	0.881754	0.879226	0.756778	0.861499
63	0.139346	0.879001	0.882956	0.751056	0.853324
64	0.133911	0.866686	0.879281	0.749577	0.865363
65	0.128297	0.860033	0.862553	0.724841	0.833779
66	0.141697	0.873985	0.883492	0.740216	0.844504
67	0.128382	0.882245	0.885026	0.748327	0.883512
68	0.125699	0.837017	0.839915	0.719262	0.843414
69	0.14087	0.874733	0.882794	0.736679	0.883268
70	0.130279	0.863304	0.87349	0.730873	0.848274
71	0.13636	0.880776	0.886879	0.751358	0.853218
72	0.133296	0.858736	0.865231	0.742531	0.861056
73	0.141286	0.848952	0.844766	0.716026	0.837808
74	0.144431	0.852579	0.855226	0.717456	0.851701
75	0.13447	0.865505	0.868928	0.731373	0.848792
76	0.142051	0.867917	0.869757	0.73279	0.842962
77	0.136508	0.838913	0.84288	0.706379	0.806229
78	0.149546	0.867199	0.869228	0.747854	0.838474
79	0.150621	0.873614	0.875579	0.758114	0.873532
80	0.147753	0.85517	0.855557	0.71965	0.838044
81	0.143307	0.854186	0.854132	0.728738	0.85821
82	0.148402	0.860515	0.857794	0.718114	0.846487
83	0.142728	0.869864	0.870688	0.748088	0.849288
84	0.149748	0.856789	0.855871	0.720791	0.835366
85	0.148279	0.893624	0.898495	0.764641	0.869809
86	0.15369	0.866663	0.865697	0.713411	0.85208
87	0.154233	0.87919	0.87934	0.761265	0.839478
88	0.152917	0.892257	0.89214	0.769795	0.868976
89	0.158679	0.869889	0.87383	0.727575	0.85648
90	0.155257	0.87038	0.872241	0.740146	0.806444
91	0.161729	0.879533	0.87985	0.753883	0.856787
92	0.158899	0.876315	0.879248	0.7461	0.859778
93	0.158106	0.865636	0.86769	0.743914	0.838273
94	0.154972	0.848937	0.852275	0.712789	0.803269
95	0.16153	0.880924	0.882545	0.753384	0.848482
96	0.163614	0.888471	0.888405	0.769299	0.865495
97	0.154267	0.8652	0.868454	0.736884	0.852726
98	0.163416	0.876115	0.878454	0.737701	0.829662
99	0.157314	0.89337	0.898293	0.77517	0.888486
100	0.156805	0.867236	0.86423	0.743069	0.840237
101	0.167164	0.823573	0.824447	0.694618	0.797752
102	0.154339	0.859999	0.857425	0.74666	0.830758
103	0.165275	0.878139	0.878004	0.743089	0.839777
104	0.15102	0.853255	0.857017	0.71204	0.806337
105	0.161378	0.86732	0.866367	0.733085	0.803205
106	0.177823	0.892153	0.895152	0.758904	0.84535
107	0.170349	0.893375	0.894444	0.774201	0.876572
108	0.17396	0.843258	0.843147	0.728367	0.784844
109	0.163723	0.893544	0.896621	0.762554	0.883799
110	0.170383	0.883898	0.883869	0.768805	0.85444
111	0.170212	0.882027	0.882004	0.760019	0.85826
112	0.173106	0.881869	0.884482	0.748457	0.857907
113	0.184178	0.895016	0.895824	0.76629	0.895317
114	0.166883	0.865069	0.864839	0.75652	0.834402
115	0.183196	0.880148	0.880748	0.75518	0.869183
116	0.186518	0.868032	0.866853	0.743147	0.833133
117	0.179013	0.851799	0.850656	0.743101	0.818604
118	0.174957	0.885743	0.886465	0.762107	0.858715
119	0.178123	0.872827	0.872716	0.755854	0.868931
120	0.18917	0.877804	0.877781	0.757833	0.852285
121	0.181059	0.865039	0.864868	0.739518	0.861473
122	0.177481	0.886472	0.889351	0.766401	0.858671
123	0.19067	0.878927	0.880213	0.75435	0.867456
124	0.185759	0.872357	0.872915	0.757101	0.820632
125	0.18844	0.886252	0.883488	0.759195	0.88068
126	0.190133	0.885804	0.886592	0.761905	0.84875
127	0.179579	0.901292	0.898767	0.789936	0.866933
128	0.174352	0.891667	0.892722	0.775776	0.892853
129	0.190641	0.883898	0.883971	0.769065	0.851777
130	0.184727	0.878565	0.880723	0.750659	0.862431
131	0.178893	0.8852	0.884898	0.765048	0.876085
132	0.192265	0.863437	0.863145	0.746893	0.826933
133	0.181171	0.87063	0.870717	0.744907	0.852577
134	0.183943	0.884682	0.884606	0.761218	0.854996
135	0.189975	0.844651	0.848446	0.720636	0.837936
136	0.195589	0.873972	0.869566	0.75457	0.840766
137	0.181506	0.879431	0.879338	0.755851	0.859909
138	0.191525	0.893293	0.893439	0.782422	0.860157
139	0.182331	0.863575	0.864974	0.738013	0.851405
140	0.199927	0.884751	0.883207	0.770412	0.860458
141	0.196564	0.889753	0.889376	0.769094	0.851777
142	0.185664	0.887362	0.887118	0.777866	0.863778
143	0.19305	0.869532	0.869594	0.759205	0.831656
144	0.183625	0.879943	0.880161	0.755064	0.839143
145	0.193495	0.89561	0.895577	0.780471	0.86738
146	0.18831	0.895331	0.895459	0.765125	0.890177
147	0.200129	0.898213	0.897184	0.78136	0.853077
148	0.212682	0.874196	0.874406	0.762848	0.869513
149	0.188635	0.889864	0.891373	0.770074	0.88139
150	0.173102	0.867773	0.868824	0.739267	0.834422
151	0.218192	0.896989	0.896947	0.783227	0.886687
152	0.209405	0.878774	0.87879	0.774277	0.864719
153	0.208017	0.882148	0.88177	0.76059	0.846989
154	0.208746	0.893923	0.894291	0.771158	0.856036
155	0.195154	0.875132	0.873337	0.75451	0.86927
156	0.20518	0.873156	0.87217	0.758563	0.853618
157	0.209587	0.90402	0.900883	0.786012	0.872885
158	0.213877	0.885148	0.884953	0.768705	0.874606
159	0.218006	0.881205	0.882195	0.75782	0.859249
160	0.19213	0.889213	0.888595	0.773225	0.887309
161	0.212813	0.894962	0.89517	0.780646	0.89444
162	0.197619	0.877087	0.876816	0.765804	0.849639
163	0.211607	0.888729	0.888556	0.775291	0.861808
164	0.197271	0.898631	0.898354	0.786389	0.896883
165	0.181802	0.870904	0.870921	0.747671	0.84228
166	0.231312	0.901493	0.900662	0.781472	0.87754
167	0.187132	0.886221	0.885179	0.764306	0.854814
168	0.217907	0.868438	0.869511	0.752438	0.834821
169	0.205913	0.900428	0.899471	0.796054	0.900277
170	0.211965	0.877436	0.87584	0.768743	0.852014
171	0.214028	0.852209	0.851283	0.736071	0.817583
172	0.203898	0.883902	0.884015	0.754828	0.865862
173	0.217678	0.889278	0.887752	0.791057	0.873162
174	0.192319	0.873141	0.87467	0.749402	0.865054
175	0.209445	0.859026	0.859804	0.736993	0.823297
176	0.240265	0.893338	0.893536	0.77198	0.891468
177	0.21685	0.896212	0.89618	0.776281	0.881136
178	0.205679	0.888313	0.8894	0.760554	0.870646
179	0.224942	0.890811	0.888447	0.769451	0.873787
180	0.214499	0.896523	0.896114	0.782764	0.863959
181	0.202348	0.890565	0.889675	0.774114	0.865841
182	0.202397	0.880225	0.880181	0.773954	0.878446
183	0.213587	0.894704	0.894383	0.789885	0.889218
184	0.223218	0.859909	0.859472	0.748532	0.842248
185	0.221948	0.884666	0.882332	0.771977	0.878825
186	0.207435	0.902052	0.902143	0.777531	0.868278
187	0.218598	0.89773	0.897894	0.794099	0.857722
188	0.230285	0.889766	0.889728	0.77764	0.859663
189	0.228793	0.88193	0.882946	0.767238	0.877873
190	0.196594	0.840115	0.847514	0.712368	0.823284
191	0.233537	0.860532	0.861003	0.746116	0.848891
192	0.221855	0.892618	0.892862	0.782586	0.869686
193	0.222164	0.8873	0.887295	0.775208	0.851999
194	0.228444	0.866684	0.866358	0.751265	0.869094
195	0.254596	0.864767	0.869206	0.733632	0.859261
196	0.230231	0.907172	0.907412	0.791788	0.884414
197	0.236299	0.914096	0.914013	0.796753	0.879802
198	0.211236	0.8845	0.884195	0.782797	0.867548
199	0.23809	0.881457	0.882897	0.758778	0.875877
200	0.22561	0.877535	0.879204	0.763748	0.868046
201	0.231005	0.8975	0.897084	0.786379	0.881167
202	0.238112	0.88118	0.880755	0.762823	0.86741
203	0.258295	0.879181	0.880189	0.749799	0.87808
204	0.209039	0.879942	0.879821	0.765296	0.868678
205	0.254042	0.886485	0.887286	0.758632	0.887998
206	0.247129	0.914761	0.914618	0.787309	0.899006
207	0.24901	0.892307	0.891848	0.764923	0.877876
208	0.244604	0.856429	0.857053	0.73644	0.849345
209	0.269843	0.885638	0.885128	0.747285	0.865267
210	0.230207	0.895601	0.895911	0.780334	0.891201
211	0.238447	0.891462	0.890861	0.769733	0.869507
212	0.22511	0.882402	0.879778	0.769735	0.877118
213	0.264474	0.886456	0.885499	0.749408	0.875304
214	0.244729	0.902645	0.90329	0.775844	0.883497
215	0.265907	0.883669	0.881701	0.748922	0.85227
216	0.254739	0.904728	0.904433	0.772302	0.899388
217	0.26099	0.881372	0.882817	0.747655	0.863478
218	0.265607	0.901037	0.901147	0.764605	0.871568
219	0.264045	0.882455	0.881386	0.744285	0.880637
220	0.255024	0.896853	0.895067	0.762397	0.8938
221	0.255323	0.893902	0.893707	0.763484	0.882256
222	0.255306	0.89818	0.897202	0.773471	0.890121
223	0.267804	0.897254	0.89701	0.763784	0.890248
224	0.265997	0.884796	0.886909	0.740195	0.878983
225	0.261406	0.899596	0.900289	0.76181	0.894715
226	0.242692	0.884687	0.887052	0.758428	0.884674
227	0.263635	0.906392	0.904062	0.76766	0.888729
228	0.260496	0.864207	0.866617	0.733613	0.837499
229	0.259516	0.864949	0.866386	0.72731	0.863334
230	0.254284	0.886223	0.886428	0.753671	0.844728
231	0.275777	0.853324	0.863955	0.708212	0.831337
232	0.280145	0.880531	0.879984	0.736244	0.883887
233	0.24904	0.861611	0.865206	0.730738	0.8427
234	0.285872	0.889072	0.892618	0.737952	0.891748
235	0.276131	0.875651	0.877094	0.731992	0.87349
236	0.281525	0.901384	0.901118	0.757427	0.892501
237	0.29274	0.885703	0.883784	0.738432	0.876922
238	0.276976	0.892889	0.892438	0.74968	0.885401
239	0.266146	0.89659	0.897777	0.759029	0.876149
240	0.279469	0.885826	0.884783	0.740482	0.879735
241	0.278274	0.905688	0.906	0.764135	0.887715
242	0.28327	0.894676	0.893813	0.748891	0.878195
243	0.284913	0.915737	0.916489	0.766549	0.900573
244	0.299445	0.906066	0.906684	0.753466	0.905345
245	0.285257	0.90961	0.908688	0.763737	0.906593
246	0.290282	0.891832	0.89511	0.740305	0.888333
247	0.28069	0.896598	0.895332	0.748961	0.894074
248	0.260768	0.899623	0.899133	0.76429	0.887588
249	0.2721	0.896113	0.896874	0.757698	0.887595
250	0.291368	0.895248	0.893115	0.746613	0.897224
251	0.286877	0.889476	0.89236	0.748656	0.873824
252	0.285189	0.883346	0.884457	0.735849	0.885444
253	0.291587	0.882136	0.884073	0.734768	0.881781
254	0.294714	0.913243	0.913485	0.763708	0.898803
255	0.293997	0.883678	0.886634	0.734321	0.864986
256	0.299633	0.910426	0.913287	0.759547	0.895798
257	0.296589	0.864409	0.865085	0.718943	0.860001
258	0.272804	0.886043	0.886525	0.740868	0.875957
259	0.286796	0.900683	0.900833	0.755238	0.895094
260	0.29045	0.88056	0.880445	0.732489	0.88289
261	0.295639	0.893741	0.894166	0.748216	0.885201
262	0.297357	0.893143	0.894901	0.740386	0.874235
263	0.290704	0.907642	0.907439	0.758667	0.891721
264	0.315649	0.906376	0.906628	0.748916	0.883429
265	0.289433	0.900476	0.901441	0.75424	0.877612
266	0.296699	0.878734	0.882153	0.733428	0.873952
267	0.303285	0.893852	0.898406	0.740353	0.869371
268	0.312524	0.911253	0.911724	0.751202	0.907321
269	0.290988	0.900468	0.900731	0.751021	0.871813
270	0.284456	0.864056	0.866783	0.72351	0.846331
271	0.30275	0.903842	0.905703	0.752862	0.892613
272	0.295324	0.898438	0.899905	0.752303	0.888779
273	0.312996	0.882498	0.883735	0.727837	0.886431
274	0.289166	0.912736	0.913849	0.759813	0.913761
275	0.31446	0.895467	0.89922	0.735636	0.892652
276	0.313465	0.870368	0.870672	0.720678	0.847767
277	0.329429	0.903636	0.908095	0.741265	0.903277
278	0.301861	0.911172	0.909764	0.757482	0.898345
279	0.316567	0.899392	0.90359	0.748652	0.879881
280	0.299598	0.896567	0.896706	0.744948	0.881364
281	0.304022	0.902456	0.901888	0.743359	0.907143
282	0.296876	0.912995	0.914794	0.760147	0.913807
283	0.32781	0.892608	0.894563	0.73487	0.857693
284	0.321984	0.918932	0.922285	0.758487	0.913565
285	0.317788	0.882203	0.885707	0.728726	0.876146
286	0.316649	0.903077	0.9047	0.74803	0.894519
287	0.332425	0.864248	0.870755	0.708971	0.852488
288	0.298582	0.899587	0.899015	0.750325	0.899201
289	0.341578	0.883179	0.89125	0.722775	0.873205
290	0.324249	0.882026	0.88824	0.730163	0.878171
291	0.329679	0.893766	0.896797	0.737034	0.888631
292	0.305489	0.909718	0.911382	0.752595	0.906537
293	0.317668	0.878908	0.878514	0.721714	0.876704
294	0.325742	0.873379	0.879386	0.717144	0.85921
295	0.32871	0.868521	0.878738	0.712996	0.85876
296	0.302865	0.896369	0.897855	0.743622	0.883811
297	0.332297	0.910246	0.914628	0.744911	0.894633
298	0.343427	0.895675	0.901641	0.730955	0.877463
299	0.311427	0.911214	0.910278	0.75415	0.911917
300	0.327089	0.887972	0.888182	0.726931	0.882439
301	0.336567	0.894649	0.900283	0.733682	0.882804
302	0.338845	0.897046	0.898968	0.733705	0.872187
303	0.332005	0.890407	0.892546	0.731361	0.881322
304	0.336353	0.90813	0.909629	0.749574	0.870604
305	0.315806	0.901118	0.903184	0.744246	0.87887
306	0.305646	0.884204	0.884223	0.727847	0.862533
307	0.318911	0.904401	0.905441	0.749151	0.907381
308	0.358704	0.909089	0.913848	0.746063	0.895386
309	0.323953	0.892394	0.895823	0.737721	0.868711
310	0.361288	0.896192	0.892685	0.733118	0.887983
311	0.362231	0.905578	0.909514	0.737568	0.738779
312	0.331433	0.89536	0.901719	0.735518	0.896509
313	0.339579	0.894951	0.903479	0.736037	0.88646
314	0.330983	0.905866	0.908942	0.747139	0.909668
315	0.36225	0.899488	0.912301	0.733436	0.913101
316	0.366995	0.899708	0.904146	0.730296	0.734975
317	0.313287	0.900557	0.900018	0.743245	0.880691
318	0.367872	0.908322	0.915255	0.74108	0.742947
319	0.31075	0.903702	0.90387	0.747929	0.894719
320	0.345274	0.906508	0.906623	0.743651	0.886236
321	0.370586	0.909257	0.912302	0.746488	0.898519
322	0.316525	0.880406	0.885414	0.723122	0.875128
323	0.363138	0.895176	0.901756	0.731801	0.736209
324	0.363095	0.918687	0.922691	0.756361	0.761794
325	0.336845	0.913196	0.911204	0.745007	0.749252
326	0.335214	0.907187	0.907445	0.741589	0.889727
327	0.351254	0.884384	0.894998	0.722894	0.868319
328	0.337127	0.905781	0.90883	0.740878	0.891533
329	0.347232	0.869491	0.874288	0.708299	0.704212
330	0.344091	0.883298	0.892404	0.720235	0.866856
331	0.355393	0.89575	0.896698	0.73275	0.735829
332	0.352705	0.901553	0.907786	0.735635	0.906676
333	0.381175	0.88812	0.891319	0.720621	0.736084
334	0.338851	0.907279	0.910245	0.74277	0.900571
335	0.349668	0.888794	0.896054	0.730028	0.721773
336	0.342281	0.904749	0.906858	0.739142	0.901192
337	0.361594	0.878916	0.888574	0.720811	0.889225
338	0.385741	0.882497	0.886744	0.720062	0.727136
339	0.310679	0.920835	0.921419	0.758397	0.92198
340	0.335035	0.898374	0.897233	0.739011	0.881807
341	0.322929	0.892201	0.897162	0.740371	0.878631
342	0.347155	0.883109	0.885847	0.719756	0.820146
343	0.331273	0.889877	0.890351	0.727284	0.895027
344	0.319392	0.88569	0.888963	0.730003	0.851804
345	0.338994	0.909366	0.908565	0.74732	0.745804
346	0.357123	0.892124	0.898839	0.734102	0.876825
347	0.326588	0.908269	0.911248	0.749388	0.907054
348	0.352789	0.926544	0.928554	0.760303	0.761638
349	0.327956	0.917011	0.919082	0.755827	0.901
350	0.346315	0.8959	0.899052	0.733603	0.896549
351	0.341616	0.90463	0.908916	0.739601	0.734072
352	0.362231	0.883104	0.884841	0.7214	0.721036
353	0.342515	0.886136	0.888531	0.727567	0.731501
354	0.349764	0.898367	0.901483	0.737664	0.739469
355	0.355794	0.907536	0.912701	0.742731	0.869059
356	0.371732	0.902128	0.910463	0.735062	0.740507
357	0.363666	0.887167	0.895095	0.721136	0.884718
358	0.346283	0.893091	0.901708	0.728545	0.72219
359	0.351559	0.896699	0.900353	0.731909	0.824056
360	0.376791	0.879961	0.885321	0.724602	0.724592
361	0.392432	0.912316	0.920471	0.745855	0.758449
362	0.392148	0.901146	0.913502	0.730792	0.743423
363	0.354604	0.876759	0.880145	0.722146	0.715811
364	0.371748	0.916378	0.918135	0.745252	0.757878
365	0.379445	0.906477	0.912362	0.742721	0.751884
366	0.342249	0.896825	0.896802	0.735948	0.862132
367	0.376614	0.887808	0.894952	0.727004	0.731075
368	0.383654	0.886458	0.89619	0.723128	0.73368
369	0.381534	0.912275	0.917861	0.74129	0.753652
370	0.36702	0.907144	0.912319	0.73951	0.745071
371	0.365997	0.913443	0.922247	0.747772	0.746625
372	0.365173	0.888468	0.901401	0.725533	0.899606
373	0.375419	0.898881	0.909601	0.731063	0.735524
374	0.40939	0.907073	0.915386	0.742605	0.761007
375	0.369883	0.869973	0.873365	0.711525	0.801187
376	0.352726	0.905838	0.908271	0.746783	0.747073
377	0.408937	0.9033	0.916017	0.735224	0.752712
378	0.358651	0.904966	0.906626	0.740765	0.742021
379	0.381465	0.878332	0.885547	0.71569	0.721211
380	0.423195	0.884116	0.900988	0.722018	0.735325
381	0.406018	0.901646	0.908629	0.736515	0.753939
382	0.398151	0.90424	0.914784	0.742015	0.753066
383	0.37612	0.890464	0.892437	0.726907	0.732734
384	0.414587	0.898918	0.911805	0.738415	0.750129
385	0.418614	0.907557	0.914449	0.740606	0.761102
386	0.426139	0.906458	0.916983	0.737252	0.76233
387	0.356358	0.904982	0.912909	0.738892	0.736717
388	0.410833	0.885603	0.899211	0.724467	0.73828
389	0.423065	0.895801	0.909328	0.734588	0.754244
390	0.410206	0.873901	0.88566	0.713224	0.726138
391	0.39181	0.901486	0.911562	0.741187	0.752689
392	0.431564	0.890964	0.900799	0.727401	0.750439
393	0.414079	0.916315	0.924589	0.752264	0.768538
394	0.400018	0.877851	0.891675	0.713045	0.726208
395	0.426087	0.906025	0.919042	0.740456	0.756946
396	0.385383	0.907579	0.914501	0.740274	0.750615
397	0.407521	0.886768	0.898148	0.728071	0.744746
398	0.398965	0.911623	0.919856	0.740306	0.759285
399	0.395617	0.907009	0.910237	0.737891	0.756721
400	0.441101	0.91456	0.925481	0.75338	0.773278
401	0.398194	0.888103	0.904943	0.726896	0.731825
402	0.385404	0.913564	0.91668	0.74253	0.761242
403	0.439542	0.888046	0.902271	0.729967	0.748135
404	0.415969	0.891527	0.90438	0.731906	0.742382
405	0.403369	0.893894	0.902063	0.731371	0.742424
406	0.421361	0.89561	0.902301	0.733937	0.755362
407	0.422718	0.894674	0.910831	0.728217	0.743017
408	0.448403	0.890558	0.908657	0.73187	0.747252
409	0.378769	0.889839	0.894525	0.723793	0.733099
410	0.416242	0.903251	0.915351	0.737647	0.755751
411	0.451207	0.901409	0.910887	0.737057	0.765884
412	0.421198	0.888594	0.903584	0.728387	0.74194
413	0.412537	0.889305	0.89947	0.729241	0.744361
414	0.410375	0.89355	0.898183	0.726051	0.752041
415	0.398807	0.906697	0.919981	0.740966	0.752127
416	0.455624	0.896775	0.914783	0.735838	0.753832
417	0.354711	0.877268	0.883475	0.716526	0.713251
418	0.427425	0.896821	0.908341	0.732029	0.753197
419	0.434348	0.911245	0.925207	0.747767	0.764462
420	0.406559	0.900222	0.902248	0.738927	0.756124
421	0.433209	0.902167	0.911243	0.739723	0.762028
422	0.42729	0.908967	0.914264	0.744871	0.769005
423	0.449702	0.90349	0.917778	0.739909	0.759377
424	0.400051	0.900513	0.905113	0.731164	0.749298
425	0.420915	0.902975	0.914372	0.737427	0.757228
426	0.464494	0.908947	0.921245	0.748763	0.77483
427	0.420143	0.907553	0.913966	0.741952	0.765065
428	0.4182	0.885492	0.899353	0.722377	0.741362
429	0.451279	0.909128	0.918023	0.741458	0.77215
430	0.449884	0.897964	0.905915	0.736146	0.760224
431	0.428977	0.90137	0.914198	0.737364	0.757795
432	0.442984	0.900477	0.911367	0.737735	0.763214
433	0.463312	0.90934	0.918152	0.745828	0.776108
434	0.447967	0.924419	0.927892	0.75773	0.787967
435	0.435474	0.901179	0.910636	0.738692	0.759601
436	0.462665	0.914405	0.924335	0.750876	0.777138
437	0.430038	0.899697	0.90807	0.736296	0.760423
438	0.431427	0.904294	0.909446	0.739496	0.763851
439	0.424687	0.89898	0.910915	0.733794	0.755195
440	0.383559	0.891268	0.909275	0.732073	0.731302
441	0.415704	0.878259	0.894363	0.719605	0.733691
442	0.459944	0.891006	0.906502	0.734636	0.754939
443	0.460782	0.893	0.905012	0.73527	0.758568
444	0.399978	0.920817	0.925968	0.750712	0.773702
445	0.430873	0.888407	0.897191	0.732524	0.750154
446	0.425882	0.923828	0.927413	0.759252	0.78103
447	0.431624	0.879107	0.894449	0.715288	0.734669
448	0.454175	0.901035	0.915467	0.739568	0.762571
449	0.457021	0.922194	0.927077	0.755585	0.786014
450	0.451572	0.886587	0.89886	0.726842	0.751187
451	0.459015	0.89297	0.908398	0.737798	0.756603
452	0.418737	0.91256	0.922845	0.749651	0.764819
453	0.416655	0.872341	0.883978	0.713404	0.727405
454	0.417127	0.899361	0.908725	0.73735	0.755192
455	0.424928	0.897683	0.910166	0.73349	0.753181
456	0.443415	0.900364	0.911476	0.737083	0.760392
457	0.404341	0.887485	0.896354	0.729316	0.738906
458	0.420678	0.912923	0.922808	0.747165	0.767472
459	0.415033	0.896764	0.911592	0.737538	0.745817
460	0.422578	0.905458	0.910802	0.739891	0.765426
461	0.474815	0.900917	0.914874	0.743406	0.767536
462	0.472659	0.876064	0.891287	0.722754	0.745996
463	0.439365	0.912904	0.91996	0.745432	0.768567
464	0.434521	0.90704	0.917459	0.742622	0.765386
465	0.478183	0.900884	0.909846	0.744118	0.772898
466	0.485823	0.899549	0.914797	0.745564	0.766514
467	0.429415	0.920513	0.926111	0.75339	0.776008
468	0.446698	0.901776	0.914793	0.740058	0.762671
469	0.440466	0.895119	0.908734	0.731344	0.751562
470	0.481471	0.900911	0.912108	0.745256	0.76978
471	0.459741	0.889022	0.905417	0.729767	0.751496
472	0.440262	0.898915	0.911143	0.737607	0.756498
473	0.473746	0.908702	0.919237	0.747505	0.779003
474	0.457606	0.895498	0.908648	0.735994	0.758968
475	0.447366	0.899367	0.910372	0.745002	0.765078
476	0.491975	0.889505	0.902291	0.739136	0.764932
477	0.438922	0.91651	0.927999	0.753891	0.774402
478	0.461866	0.911077	0.924152	0.75102	0.772797
479	0.465993	0.901572	0.9116	0.741929	0.771429
480	0.469421	0.898447	0.913836	0.744263	0.764852
481	0.461259	0.905494	0.917461	0.744903	0.768621
482	0.503854	0.906638	0.919344	0.751628	0.782555
483	0.486708	0.901338	0.917608	0.746916	0.767149
484	0.477823	0.90102	0.917014	0.745648	0.769224
485	0.487434	0.9203	0.931268	0.760662	0.79104
486	0.448126	0.905128	0.915806	0.744003	0.766803
487	0.519166	0.900664	0.910774	0.751661	0.781318
488	0.461874	0.903182	0.916578	0.744679	0.764779
489	0.521199	0.899589	0.916836	0.752599	0.779957
490	0.488883	0.920855	0.928788	0.760765	0.796946
491	0.474921	0.891376	0.906782	0.735848	0.757867
492	0.454506	0.90706	0.922827	0.745719	0.765453
493	0.4601	0.89928	0.913941	0.740603	0.761632
494	0.471683	0.914713	0.925412	0.751692	0.782638
495	0.449544	0.904555	0.91354	0.747601	0.76594
496	0.464862	0.903444	0.912239	0.744863	0.771323
497	0.507426	0.914917	0.927484	0.759086	0.791277
498	0.492673	0.87178	0.892554	0.724907	0.74454
499	0.486438	0.909659	0.922483	0.750176	0.781095
500	0.473241	0.892901	0.904135	0.730729	0.764875
501	0.516285	0.903738	0.91528	0.75373	0.783455
502	0.476994	0.903582	0.918752	0.744073	0.769576
503	0.533454	0.903762	0.917028	0.758615	0.789055
504	0.484981	0.904236	0.915139	0.748508	0.777252
505	0.472437	0.898888	0.912136	0.742004	0.766266
506	0.512629	0.914617	0.926565	0.758354	0.794784
507	0.470285	0.895107	0.908943	0.73717	0.759379
508	0.483129	0.904433	0.915041	0.749102	0.776305
509	0.501492	0.921618	0.931073	0.762963	0.796566
510	0.497466	0.900888	0.909579	0.748256	0.774316
511	0.477042	0.899821	0.91108	0.745278	0.771844
512	0.453333	0.907747	0.917097	0.745106	0.773137
513	0.506357	0.902472	0.91348	0.751169	0.77837
514	0.520207	0.912175	0.923171	0.759454	0.789957
515	0.504742	0.897162	0.916754	0.746729	0.769649
516	0.4841	0.915369	0.926998	0.753618	0.783524
517	0.491066	0.905407	0.918256	0.749474	0.775142
518	0.507826	0.913658	0.923389	0.760924	0.792763
519	0.501822	0.911122	0.92555	0.75704	0.783547
520	0.536566	0.911021	0.923106	0.763166	0.794486
521	0.505161	0.908895	0.914011	0.758955	0.789793
522	0.536734	0.915792	0.924541	0.765407	0.799665
523	0.539907	0.920513	0.930345	0.76896	0.806497
524	0.483218	0.914016	0.927585	0.755618	0.779753
525	0.522115	0.920376	0.930704	0.764087	0.801036
526	0.497457	0.911825	0.924689	0.754937	0.781407
527	0.49172	0.916676	0.927029	0.757009	0.789539
528	0.508702	0.889211	0.903214	0.740188	0.765896
529	0.490626	0.908986	0.919367	0.748931	0.783152
530	0.516562	0.892009	0.905333	0.742903	0.769288
531	0.517457	0.884988	0.898719	0.736457	0.764109
532	0.512587	0.912906	0.925187	0.756744	0.790872
533	0.487557	0.900173	0.914384	0.743462	0.770649
534	0.553861	0.91187	0.929195	0.768859	0.800882
535	0.512837	0.920078	0.928984	0.764975	0.798927
536	0.53444	0.900757	0.918429	0.758248	0.782458
537	0.563935	0.900204	0.916954	0.758441	0.792915
538	0.532973	0.893496	0.91092	0.748679	0.779724
539	0.533298	0.905812	0.921137	0.756791	0.791359
540	0.497614	0.925419	0.929661	0.765256	0.802494
541	0.552781	0.898934	0.920427	0.759472	0.782775
542	0.525681	0.884045	0.896867	0.739393	0.767188
543	0.532638	0.904975	0.920047	0.755131	0.786712
544	0.545472	0.910723	0.92465	0.765453	0.79781
545	0.546819	0.91643	0.930463	0.770526	0.802307
546	0.551215	0.906411	0.922177	0.763205	0.795097
547	0.560392	0.903345	0.921913	0.761483	0.791545
548	0.516702	0.922611	0.930281	0.767946	0.803988
549	0.525696	0.892457	0.907286	0.746018	0.773374
550	0.536311	0.900476	0.911785	0.754706	0.78567
551	0.543545	0.895797	0.910123	0.752074	0.783068
552	0.54344	0.913459	0.924895	0.764017	0.800524
553	0.537487	0.900388	0.91699	0.754733	0.782135
554	0.512061	0.897732	0.907603	0.748405	0.776784
555	0.580119	0.898753	0.912072	0.76101	0.798175
556	0.544928	0.900521	0.909717	0.755578	0.788585
557	0.54021	0.895554	0.912173	0.752484	0.779797
558	0.555144	0.885999	0.897408	0.744106	0.778392
559	0.519102	0.910661	0.923712	0.760295	0.787514
560	0.568525	0.913588	0.929426	0.769667	0.805421
561	0.527877	0.901006	0.917522	0.753293	0.785099
562	0.566782	0.922773	0.936813	0.778903	0.812645
563	0.549346	0.920061	0.933167	0.773551	0.805575
564	0.562674	0.914712	0.930527	0.771554	0.805412
565	0.551845	0.896505	0.913776	0.754398	0.784913
566	0.522672	0.903319	0.915766	0.755777	0.783828
567	0.570311	0.89869	0.918792	0.763404	0.790806
568	0.581788	0.905623	0.922599	0.769671	0.80321
569	0.551047	0.907485	0.922794	0.762396	0.79433
570	0.537366	0.91535	0.926421	0.766297	0.802572
571	0.580833	0.92316	0.940269	0.783469	0.818375
572	0.521334	0.910044	0.923561	0.758062	0.79078
573	0.554127	0.904848	0.919629	0.762522	0.791852
574	0.537998	0.906407	0.918735	0.76047	0.792307
575	0.553351	0.910344	0.924944	0.767598	0.797941
576	0.544638	0.896154	0.910439	0.753677	0.779486
577	0.562552	0.905035	0.916434	0.766933	0.799643
578	0.561008	0.90999	0.925272	0.76898	0.800249
579	0.567341	0.902359	0.918108	0.76421	0.794009
580	0.566171	0.915928	0.933369	0.774453	0.805596
581	0.587043	0.920342	0.934311	0.77723	0.822324
582	0.563724	0.91327	0.928062	0.772359	0.803157
583	0.574313	0.918526	0.93069	0.777915	0.810959
584	0.55687	0.910337	0.923595	0.768745	0.797221
585	0.570697	0.898265	0.912433	0.75971	0.793037
586	0.544417	0.911615	0.924826	0.762545	0.796866
587	0.568843	0.896349	0.906545	0.75652	0.787715
588	0.595735	0.905839	0.918941	0.772741	0.804298
589	0.55758	0.919998	0.930596	0.775723	0.808207
590	0.573121	0.900421	0.914418	0.765816	0.792545
591	0.558904	0.899415	0.91301	0.759174	0.790163
592	0.573008	0.901689	0.913779	0.765251	0.797124
593	0.572155	0.904003	0.922478	0.767876	0.797043
594	0.578348	0.925616	0.941851	0.785762	0.819559
595	0.584239	0.869955	0.893556	0.74034	0.766726
596	0.562006	0.917815	0.927137	0.775576	0.808544
597	0.60267	0.908283	0.930436	0.774781	0.808258
598	0.598647	0.897579	0.916746	0.765535	0.797879
599	0.587769	0.905958	0.921424	0.770748	0.802327
600	0.581322	0.90734	0.925096	0.769995	0.800781
601	0.588561	0.904716	0.918997	0.770552	0.800619
602	0.564535	0.904822	0.916994	0.763453	0.795606
603	0.574606	0.910246	0.927079	0.773625	0.804335
604	0.566778	0.908655	0.924198	0.767526	0.800696
605	0.587536	0.866385	0.88473	0.737352	0.765264
606	0.564147	0.915132	0.928969	0.773797	0.805174
607	0.596176	0.907696	0.926995	0.771558	0.806099
608	0.579437	0.919072	0.929676	0.780723	0.813009
609	0.568489	0.913223	0.928884	0.774284	0.804593
610	0.57295	0.913472	0.930142	0.772279	0.807324
611	0.625578	0.896305	0.920547	0.769875	0.805214
612	0.586227	0.904779	0.919543	0.767496	0.806028
613	0.622889	0.900181	0.921418	0.773915	0.807029
614	0.59237	0.902721	0.919022	0.767937	0.798304
615	0.602683	0.889144	0.905207	0.760821	0.790868
616	0.595456	0.91166	0.928933	0.778842	0.81296
617	0.595465	0.900479	0.916977	0.769861	0.800762
618	0.582006	0.904065	0.917672	0.769823	0.799255
619	0.593332	0.91243	0.925915	0.773933	0.810379
620	0.613346	0.898952	0.920046	0.770046	0.804445
621	0.639305	0.907115	0.926061	0.777434	0.818783
622	0.603084	0.910805	0.928067	0.775639	0.813858
623	0.615776	0.896453	0.91671	0.769005	0.803395
624	0.588668	0.911708	0.930159	0.773937	0.810255
625	0.585291	0.906628	0.920645	0.772038	0.805802
626	0.625618	0.914127	0.930559	0.781335	0.82269
627	0.598823	0.911367	0.92452	0.777004	0.815695
628	0.58391	0.901602	0.913663	0.764362	0.801233
629	0.568921	0.903498	0.916994	0.765319	0.795198
630	0.601863	0.910862	0.928051	0.77442	0.811653
631	0.648244	0.904148	0.926606	0.776778	0.817798
632	0.588515	0.883794	0.908835	0.752995	0.78014
633	0.645837	0.907346	0.92547	0.776183	0.822465
634	0.576851	0.892991	0.914432	0.759581	0.787139
635	0.617593	0.893651	0.912711	0.764364	0.803715
636	0.634811	0.913117	0.930946	0.781625	0.827278
637	0.612839	0.913547	0.929429	0.780114	0.821041
638	0.613889	0.908334	0.916369	0.777059	0.814519
639	0.609781	0.906467	0.925266	0.77632	0.80872
640	0.612913	0.899688	0.920601	0.76928	0.802414
641	0.629008	0.908184	0.926844	0.779356	0.817691
642	0.625766	0.915174	0.931762	0.786129	0.821849
643	0.658925	0.923509	0.943905	0.783335	0.841522
644	0.628346	0.895681	0.917569	0.767044	0.807857
645	0.648167	0.91039	0.933469	0.776915	0.826249
646	0.644346	0.90869	0.929295	0.776072	0.821406
647	0.604867	0.915646	0.932102	0.778599	0.817639
648	0.640874	0.900374	0.921377	0.775502	0.812506
649	0.626804	0.888973	0.912746	0.764856	0.799062
650	0.62696	0.909166	0.927671	0.779057	0.820527
651	0.630183	0.910518	0.928448	0.778822	0.822008
652	0.654369	0.909956	0.935009	0.775594	0.82547
653	0.631695	0.905318	0.92711	0.774862	0.815577
654	0.614779	0.893306	0.910763	0.766077	0.800828
655	0.648251	0.918155	0.940398	0.785432	0.831465
656	0.670638	0.914467	0.933697	0.762259	0.838342
657	0.65403	0.901348	0.927349	0.767402	0.818259
658	0.64609	0.92214	0.941951	0.788364	0.837854
659	0.654239	0.914675	0.936411	0.774994	0.831986
660	0.601655	0.909182	0.928046	0.776024	0.811613
661	0.648903	0.915837	0.938241	0.782341	0.82947
662	0.636696	0.919235	0.937972	0.786683	0.831008
663	0.644214	0.913211	0.93122	0.7826	0.825788
664	0.638153	0.908935	0.924583	0.781738	0.819056
665	0.640209	0.905041	0.929196	0.77929	0.813958
666	0.679542	0.915094	0.939468	0.763682	0.839517
667	0.680501	0.906832	0.933263	0.762124	0.830459
668	0.631712	0.916187	0.936062	0.787361	0.827466
669	0.68235	0.907722	0.932158	0.751561	0.83477
670	0.666013	0.909436	0.924973	0.764912	0.832627
671	0.61707	0.909898	0.928526	0.781981	0.811575
672	0.647014	0.894311	0.911451	0.766874	0.807941
673	0.633699	0.898184	0.919861	0.772387	0.808468
674	0.635223	0.915433	0.934913	0.78471	0.826637
675	0.664748	0.920262	0.943684	0.779318	0.841122
676	0.623267	0.908568	0.925559	0.777635	0.816017
677	0.620509	0.907093	0.928427	0.778377	0.813024
678	0.633101	0.908754	0.928014	0.782386	0.819156
679	0.637904	0.908732	0.933123	0.781523	0.817306
680	0.679988	0.913538	0.939127	0.764776	0.838408
681	0.663763	0.916086	0.929103	0.773245	0.837537
682	0.636697	0.918112	0.938177	0.788956	0.828106
683	0.664095	0.901878	0.925597	0.760774	0.820964
684	0.643706	0.911484	0.925294	0.785054	0.822538
685	0.686581	0.916229	0.940695	0.759796	0.841645
686	0.685472	0.905864	0.933665	0.756071	0.831639
687	0.666415	0.907096	0.93117	0.769727	0.826815
688	0.66159	0.909072	0.931833	0.771741	0.825584
689	0.66614	0.905119	0.929999	0.769091	0.823533
690	0.667544	0.91339	0.932501	0.768626	0.834859
691	0.655077	0.889253	0.909161	0.760112	0.805439
692	0.688929	0.89086	0.911565	0.742858	0.817609
693	0.643627	0.905123	0.926066	0.775759	0.819202
694	0.65764	0.913723	0.937094	0.776576	0.831184
695	0.655094	0.908505	0.931942	0.777567	0.822007
696	0.689287	0.900136	0.922002	0.747909	0.828628
697	0.707328	0.906044	0.933448	0.737374	0.840778
698	0.635812	0.890881	0.913059	0.768351	0.80211
699	0.688726	0.902375	0.93119	0.750605	0.829523
700	0.686594	0.906151	0.933712	0.752158	0.832556
701	0.659548	0.887694	0.911362	0.75338	0.807764
702	0.68022	0.911659	0.93648	0.765657	0.835247
703	0.697996	0.89715	0.922341	0.739918	0.828961
704	0.699697	0.912509	0.940162	0.753589	0.840083
705	0.671015	0.909709	0.935359	0.766276	0.829696
706	0.685915	0.908962	0.933935	0.754049	0.835168
707	0.650062	0.910741	0.932175	0.77509	0.826752
708	0.667956	0.891062	0.915739	0.756752	0.811576
709	0.711157	0.901546	0.928771	0.73717	0.83559
710	0.682476	0.901053	0.929663	0.754943	0.826365
711	0.719882	0.906036	0.935741	0.746857	0.839124
712	0.698568	0.908417	0.936747	0.751326	0.838198
713	0.691526	0.914694	0.93568	0.755803	0.842919
714	0.667029	0.909926	0.926692	0.76459	0.831284
715	0.661295	0.916184	0.937863	0.777089	0.833806
716	0.653988	0.899151	0.924296	0.768895	0.814206
717	0.657229	0.903223	0.926209	0.771798	0.820038
718	0.689442	0.919249	0.946003	0.765835	0.843769
719	0.711316	0.903731	0.932343	0.737961	0.836226
720	0.684442	0.899783	0.925651	0.750279	0.824866
721	0.673979	0.905301	0.930438	0.759408	0.828153
722	0.682611	0.907703	0.93454	0.758891	0.831328
723	0.695651	0.904904	0.932324	0.747186	0.831695
724	0.702675	0.901774	0.928051	0.73972	0.832795
725	0.685037	0.903739	0.931692	0.759707	0.827939
726	0.680622	0.899002	0.923842	0.754445	0.82066
727	0.690582	0.898199	0.925783	0.750354	0.823838
728	0.723178	0.910046	0.924549	0.744888	0.844791
729	0.697878	0.915165	0.938092	0.754468	0.844366
730	0.706565	0.89329	0.91689	0.734355	0.824466
731	0.703559	0.913796	0.938216	0.755332	0.843236
732	0.702352	0.899199	0.92065	0.732971	0.834334
733	0.668796	0.905534	0.930864	0.766699	0.825178
734	0.736904	0.898879	0.910034	0.714164	0.838124
735	0.660974	0.918211	0.940782	0.781891	0.83491
736	0.69062	0.908259	0.936922	0.757518	0.834947
737	0.695824	0.914496	0.935355	0.760562	0.841538
738	0.708487	0.908196	0.935145	0.744366	0.839582
739	0.710422	0.903512	0.93385	0.745044	0.835254
740	0.703715	0.906887	0.936677	0.750737	0.838429
741	0.70499	0.907349	0.93181	0.751399	0.836862
742	0.717633	0.898115	0.931224	0.734895	0.832379
743	0.732309	0.905992	0.918387	0.733104	0.843497
744	0.700223	0.912669	0.935504	0.761094	0.84146
745	0.724258	0.897745	0.905228	0.73456	0.833024
746	0.737406	0.912508	0.924652	0.733598	0.849745
747	0.697731	0.903478	0.931858	0.743452	0.834282
748	0.707913	0.886655	0.912241	0.735289	0.819098
749	0.724032	0.901432	0.91227	0.733984	0.837784
750	0.7014	0.905973	0.93172	0.752193	0.83486
751	0.675619	0.899888	0.925892	0.758639	0.822373
752	0.695456	0.895764	0.923549	0.74228	0.825189
753	0.704901	0.894092	0.926016	0.741376	0.82394
754	0.737892	0.912407	0.923999	0.72395	0.849434
755	0.728523	0.90677	0.917177	0.727722	0.845038
756	0.717211	0.904118	0.935201	0.742607	0.837697
757	0.728812	0.901388	0.914664	0.730481	0.837859
758	0.690032	0.90324	0.931615	0.757661	0.828743
759	0.736201	0.910222	0.919796	0.738191	0.847806
760	0.714907	0.90805	0.936028	0.745105	0.84285
761	0.729271	0.904272	0.918249	0.739476	0.839292
762	0.758423	0.922147	0.932139	0.719985	0.861294
763	0.748953	0.9036	0.911643	0.72728	0.842598
764	0.761929	0.91697	0.924021	0.716906	0.857537
765	0.724209	0.9171	0.930765	0.746598	0.852435
766	0.745899	0.902398	0.910314	0.717016	0.841211
767	0.745788	0.905367	0.918346	0.723373	0.843457
768	0.771225	0.920426	0.92044	0.710821	0.862664
769	0.726448	0.905656	0.918382	0.725964	0.842031
770	0.73813	0.906644	0.920746	0.732811	0.842793
771	0.773718	0.920047	0.929424	0.714254	0.862217
772	0.743097	0.914395	0.923803	0.732608	0.852063
773	0.754777	0.918219	0.927459	0.722916	0.858449
774	0.736246	0.906366	0.921144	0.735728	0.843095
775	0.738695	0.902952	0.914178	0.729307	0.840744
776	0.751018	0.90344	0.914944	0.721583	0.840333
777	0.752264	0.908501	0.918741	0.716014	0.847784
778	0.755198	0.91392	0.921786	0.724564	0.852675
779	0.780811	0.912354	0.920392	0.708446	0.852525
780	0.74794	0.910318	0.918026	0.727775	0.848176
781	0.735352	0.902074	0.913568	0.73278	0.838061
782	0.741307	0.902428	0.916522	0.727487	0.838413
783	0.717363	0.911669	0.940887	0.745369	0.847328
784	0.725706	0.910867	0.924868	0.742849	0.846839
785	0.737858	0.901551	0.910333	0.726002	0.838331
786	0.787339	0.910709	0.921746	0.709164	0.852101
787	0.760781	0.907304	0.919192	0.719591	0.847954
788	0.74646	0.911422	0.91985	0.720006	0.849327
789	0.757299	0.91769	0.928131	0.72719	0.856733
790	0.735286	0.917353	0.927876	0.742717	0.852466
791	0.766808	0.909912	0.921758	0.713643	0.849078
792	0.781653	0.912888	0.919527	0.708307	0.855477
793	0.770532	0.919762	0.922531	0.717291	0.858443
794	0.754979	0.914343	0.926913	0.722553	0.854448
795	0.751071	0.917991	0.930499	0.731245	0.85524
796	0.746486	0.90139	0.915149	0.716893	0.840927
797	0.760386	0.919461	0.926233	0.720563	0.859699
798	0.747189	0.906841	0.917826	0.720694	0.846355
799	0.748788	0.915013	0.927751	0.727213	0.8537
800	0.746214	0.9062	0.91754	0.723443	0.84453
801	0.773028	0.919553	0.924794	0.710483	0.862047
802	0.726013	0.914816	0.925322	0.748304	0.849631
803	0.780682	0.909243	0.917134	0.710467	0.851608
804	0.783929	0.925546	0.937423	0.715341	0.866507
805	0.75295	0.914129	0.926258	0.725703	0.852828
806	0.765918	0.905534	0.91709	0.715092	0.846657
807	0.756116	0.916614	0.923654	0.712378	0.853562
808	0.788713	0.928689	0.936933	0.704873	0.873524
809	0.751558	0.909513	0.919265	0.723492	0.847862
810	0.770401	0.896996	0.909992	0.703718	0.838775
811	0.778999	0.920147	0.922205	0.717658	0.86214
812	0.768933	0.903905	0.918623	0.722843	0.844206
813	0.738131	0.908536	0.917829	0.73966	0.844338
814	0.758125	0.906498	0.917636	0.711464	0.847401
815	0.770126	0.922126	0.932329	0.713809	0.863204
816	0.78171	0.917395	0.927095	0.715479	0.859194
817	0.798331	0.91827	0.925873	0.713798	0.860907
818	0.792844	0.911297	0.922218	0.711599	0.853926
819	0.778218	0.910892	0.91463	0.711205	0.851211
820	0.765741	0.910544	0.919214	0.7097	0.851576
821	0.782925	0.917645	0.924672	0.709513	0.859934
822	0.804809	0.922638	0.932504	0.695678	0.867567
823	0.775424	0.907718	0.918588	0.71376	0.846235
824	0.770236	0.907582	0.919249	0.702414	0.850207
825	0.786452	0.915803	0.92325	0.715849	0.857691
826	0.772309	0.908399	0.917749	0.714653	0.849369
827	0.816607	0.912995	0.919566	0.701425	0.85875
828	0.777536	0.916772	0.926799	0.70755	0.859264
829	0.799831	0.923219	0.923192	0.69648	0.864701
830	0.765898	0.901157	0.911295	0.715609	0.839283
831	0.809044	0.922406	0.924598	0.699798	0.86733
832	0.782171	0.903719	0.916467	0.700725	0.846467
833	0.796296	0.908494	0.916266	0.695731	0.853658
834	0.801302	0.908037	0.917198	0.694311	0.852947
835	0.83103	0.93188	0.940763	0.696682	0.878542
836	0.778291	0.909582	0.919449	0.715033	0.850322
837	0.793065	0.911362	0.923367	0.70957	0.852854
838	0.792959	0.922152	0.930034	0.705615	0.864158
839	0.770749	0.908053	0.918426	0.719218	0.848288
840	0.785178	0.917298	0.924694	0.704571	0.860473
841	0.807404	0.924934	0.934897	0.706279	0.86904
842	0.826491	0.927499	0.932926	0.686292	0.875194
843	0.807497	0.915478	0.92463	0.698856	0.860017
844	0.823661	0.921579	0.923995	0.691431	0.868302
845	0.823526	0.926429	0.930949	0.696869	0.86992
846	0.800285	0.913507	0.919027	0.701071	0.858337
847	0.79385	0.916672	0.925636	0.708102	0.860205
848	0.807313	0.923699	0.930077	0.702509	0.864973
849	0.821884	0.914335	0.917179	0.69023	0.861526
850	0.797553	0.921906	0.93031	0.71315	0.864927
851	0.772221	0.914371	0.926584	0.72473	0.854739
852	0.828507	0.912718	0.916537	0.689845	0.859193
853	0.798498	0.905133	0.913295	0.706231	0.848113
854	0.818385	0.92637	0.934359	0.70272	0.871691
855	0.785895	0.922184	0.931263	0.715269	0.864178
856	0.834123	0.923885	0.924896	0.688833	0.871548
857	0.847138	0.923833	0.927337	0.678676	0.87364
858	0.844446	0.924436	0.928597	0.680576	0.868814
859	0.830386	0.929596	0.931377	0.700322	0.87638
860	0.846182	0.931909	0.934691	0.696177	0.881027
861	0.810265	0.917965	0.924526	0.711418	0.859824
862	0.792296	0.903794	0.916727	0.706109	0.845662
863	0.834173	0.91922	0.920151	0.693196	0.866883
864	0.82941	0.926823	0.93332	0.698423	0.872625
865	0.839971	0.930483	0.931969	0.699051	0.878371
866	0.80899	0.923688	0.932756	0.705748	0.867979
867	0.810151	0.91248	0.921502	0.700057	0.85644
868	0.833753	0.927581	0.931645	0.697851	0.874912
869	0.828934	0.918926	0.924406	0.704091	0.863249
870	0.847324	0.929058	0.93261	0.694664	0.881107
871	0.856072	0.919281	0.925479	0.694131	0.867833
872	0.83003	0.921909	0.925308	0.702091	0.868453
873	0.839928	0.928938	0.934816	0.700567	0.876692
874	0.844232	0.926858	0.926435	0.682769	0.876761
875	0.849417	0.934043	0.935924	0.69287	0.882728
876	0.831555	0.926459	0.93411	0.710223	0.872261
877	0.836193	0.934142	0.938627	0.705169	0.878658
878	0.835471	0.914724	0.922506	0.696066	0.861242
879	0.837013	0.929126	0.931877	0.695045	0.87486
880	0.838754	0.933643	0.939796	0.698729	0.881546
881	0.855402	0.933677	0.93522	0.690488	0.883137
882	0.822318	0.925815	0.93618	0.701874	0.871766
883	0.852153	0.915558	0.918749	0.681328	0.865651
884	0.824503	0.923105	0.926919	0.701452	0.869213
885	0.826433	0.922304	0.923222	0.706244	0.867465
886	0.827679	0.916163	0.923339	0.694424	0.858062
887	0.867537	0.93513	0.938598	0.680236	0.886465
888	0.845113	0.926232	0.936276	0.699425	0.874197
889	0.868579	0.931294	0.933351	0.676188	0.882112
890	0.842335	0.925649	0.929335	0.700718	0.869856
891	0.87038	0.935352	0.938064	0.671836	0.886903
892	0.8756	0.928985	0.932338	0.672287	0.880327
893	0.848006	0.928959	0.936615	0.714998	0.87782
894	0.859152	0.932276	0.933565	0.687366	0.879853
895	0.87394	0.933548	0.936505	0.667022	0.885362
896	0.863406	0.933601	0.93658	0.674781	0.884615
897	0.882974	0.932839	0.933622	0.66257	0.88491
898	0.855517	0.928691	0.931278	0.693785	0.877618
899	0.866661	0.932255	0.936093	0.678112	0.882466
900	0.866308	0.932735	0.935487	0.671163	0.883137
901	0.886628	0.933617	0.935656	0.65326	0.886428
902	0.869533	0.93082	0.9316	0.670132	0.88172
903	0.86661	0.929866	0.9308	0.68484	0.879745
904	0.871802	0.933995	0.935458	0.671151	0.885968
905	0.865714	0.938001	0.94019	0.682411	0.888401
906	0.881141	0.934904	0.936959	0.652835	0.887653
907	0.863596	0.933746	0.936672	0.683188	0.883829
908	0.889217	0.941812	0.943806	0.649498	0.894945
909	0.867769	0.938676	0.939715	0.685293	0.888747
910	0.880159	0.929092	0.930022	0.657379	0.891617
911	0.881024	0.935573	0.93814	0.663166	0.88776
912	0.85259	0.927928	0.928853	0.699833	0.876327
913	0.875608	0.936226	0.938622	0.657502	0.886029
914	0.887791	0.935877	0.936718	0.660539	0.888688
915	0.875641	0.935871	0.938935	0.664038	0.887537
916	0.884535	0.937991	0.938614	0.665411	0.896424
917	0.864677	0.932548	0.942257	0.686579	0.881397
918	0.877108	0.939619	0.940899	0.67983	0.889986
919	0.87351	0.932998	0.933138	0.672466	0.884614
920	0.899494	0.935748	0.936603	0.633061	0.891273
921	0.901483	0.939172	0.939539	0.629553	0.895159
922	0.887303	0.939057	0.94022	0.654636	0.892628
923	0.88899	0.935285	0.938581	0.660002	0.888672
924	0.867784	0.924223	0.929412	0.684176	0.873346
925	0.89736	0.937785	0.939437	0.638704	0.891333
926	0.898943	0.933714	0.935287	0.636872	0.88746
927	0.903655	0.943211	0.944377	0.643318	0.897199
928	0.910762	0.934411	0.936016	0.617213	0.893241
929	0.870483	0.919528	0.925469	0.677574	0.870212
930	0.884106	0.931725	0.934417	0.658798	0.882834
931	0.899281	0.933732	0.93461	0.646416	0.889282
932	0.914394	0.945962	0.946695	0.616426	0.901264
933	0.918918	0.951969	0.952881	0.626799	0.907791
934	0.905533	0.9456	0.946598	0.635767	0.903836
935	0.891823	0.946251	0.95303	0.660941	0.899075
936	0.903439	0.939988	0.94242	0.640174	0.89421
937	0.905469	0.936653	0.938711	0.646723	0.901607
938	0.916136	0.94486	0.945078	0.618656	0.900658
939	0.906132	0.938875	0.940988	0.644884	0.895298
940	0.875034	0.933097	0.939147	0.680565	0.885293
941	0.918798	0.94443	0.946162	0.624715	0.901832
942	0.901041	0.94858	0.95167	0.637726	0.901694
943	0.896733	0.942446	0.942398	0.655504	0.895069
944	0.895966	0.940501	0.942216	0.653697	0.894731
945	0.904548	0.943065	0.945474	0.6521	0.901524
946	0.919729	0.946717	0.945243	0.622735	0.901342
947	0.91355	0.942148	0.942577	0.631196	0.902097
948	0.913348	0.949239	0.950543	0.645411	0.907446
949	0.929628	0.954347	0.957375	0.601095	0.911663
950	0.92148	0.941502	0.942734	0.613758	0.898911
951	0.920977	0.951417	0.952218	0.621159	0.90698
952	0.929243	0.954719	0.95722	0.612979	0.913604
953	0.925923	0.952519	0.954905	0.609578	0.909058
954	0.912349	0.943363	0.945131	0.632332	0.897841
955	0.920466	0.945959	0.947002	0.62641	0.905381
956	0.916419	0.94497	0.945617	0.635592	0.903799
957	0.923306	0.951717	0.954075	0.617833	0.913897
958	0.919532	0.94556	0.94575	0.630757	0.900885
959	0.916585	0.944914	0.947865	0.641783	0.899918
960	0.935862	0.954534	0.956241	0.615681	0.914094
961	0.913158	0.945076	0.94672	0.647382	0.89931
962	0.944876	0.956719	0.956795	0.592916	0.919701
963	0.924112	0.949634	0.951304	0.623955	0.905405
964	0.923076	0.950778	0.952639	0.621267	0.90685
965	0.92766	0.950845	0.952219	0.61399	0.907956
966	0.936556	0.948568	0.949966	0.604947	0.911387
967	0.938393	0.955677	0.95828	0.610544	0.918929
968	0.944656	0.953805	0.956309	0.598549	0.913289
969	0.936691	0.953771	0.956906	0.606624	0.908667
970	0.941176	0.957034	0.959277	0.602473	0.913476
971	0.94206	0.952602	0.954362	0.605738	0.912428
972	0.953877	0.961308	0.964384	0.57284	0.922243
973	0.936617	0.957548	0.958511	0.602313	0.919129
974	0.930364	0.949721	0.951522	0.622012	0.907849
975	0.927561	0.949345	0.952513	0.613421	0.90885
976	0.932132	0.945443	0.946571	0.611573	0.905404
977	0.932945	0.94959	0.952601	0.626573	0.906308
978	0.938148	0.95186	0.953493	0.603385	0.916718
979	0.942115	0.954551	0.95655	0.61068	0.915879
980	0.950241	0.95998	0.961468	0.587977	0.925895
981	0.947058	0.960446	0.962357	0.584847	0.916136
982	0.948403	0.956434	0.957545	0.599042	0.916521
983	0.941983	0.953572	0.954635	0.607545	0.9146
984	0.942864	0.959459	0.959113	0.605597	0.9172
985	0.940177	0.95725	0.958934	0.605488	0.91839
986	0.959128	0.960653	0.962721	0.583418	0.922599
987	0.946529	0.955677	0.9587	0.597817	0.919346
988	0.959237	0.962593	0.961047	0.578706	0.939658
989	0.954912	0.959439	0.960856	0.588833	0.928022
990	0.949425	0.959985	0.960748	0.594441	0.916931
991	0.953337	0.958638	0.960976	0.59399	0.930819
992	0.972741	0.971475	0.974381	0.559668	0.935444
993	0.947985	0.961453	0.964354	0.596265	0.922913
994	0.959888	0.964193	0.966429	0.587626	0.921933
995	0.955568	0.959291	0.962105	0.583121	0.91868
996	0.960805	0.962374	0.966064	0.596271	0.927572
