# Supplementary material for: Data-driven quantum approximate optimization algorithm for power systems
Source: Commun Eng. 2023 Mar 9;2:12. doi: 10.1038/s44172-023-00061-8 (PMC10955914; doi:10.1038/s44172-023-00061-8)
Supplement: Supplementary file 6 — Supplementary Data 4 [file 44172_2023_61_MOESM6_ESM.xlsx]

## Sheet: Data
No.	Normalized graph density	GW algorithm	Data-driven QAOA, p = 10	Data-driven QAOA, p = 3	Data-driven QAOA, p = 2	Data-driven QAOA, p = 1
1	0.0830536	0.969916	0.95146	0.835066	0.796579	0.735017
2	0.084717	0.964425	0.959677	0.834732	0.808005	0.753734
3	0.0864134	0.973356	0.94819	0.831327	0.798729	0.747281
4	0.0847987	0.969078	0.955858	0.852482	0.821609	0.767745
5	0.0885433	0.949714	0.951811	0.866044	0.826799	0.762065
6	0.0892144	0.974986	0.967814	0.864744	0.827408	0.762718
7	0.0904268	0.960873	0.945202	0.842236	0.815548	0.764723
8	0.0868549	0.951166	0.952017	0.848352	0.817965	0.761876
9	0.08801	0.974566	0.936908	0.839483	0.813923	0.764015
10	0.086952	0.96204	0.938113	0.829852	0.797574	0.7382
11	0.0923897	0.960327	0.953318	0.861482	0.836416	0.785657
12	0.0932269	0.965567	0.960014	0.857839	0.816248	0.742472
13	0.0931578	0.969748	0.954252	0.83868	0.79902	0.733637
14	0.091654	0.970373	0.952499	0.838157	0.801455	0.740917
15	0.0763901	0.966909	0.953034	0.84413	0.816849	0.768734
16	0.0959273	0.955203	0.954645	0.836499	0.807357	0.754152
17	0.0916409	0.963851	0.935523	0.835563	0.80093	0.744208
18	0.09875	0.952683	0.945688	0.849301	0.818231	0.764877
19	0.0959305	0.962713	0.946133	0.848681	0.818383	0.765507
20	0.0953288	0.951144	0.922606	0.829373	0.794736	0.730607
21	0.098029	0.961149	0.956251	0.878712	0.847263	0.787531
22	0.0990592	0.96518	0.944916	0.859805	0.832618	0.775533
23	0.100557	0.967212	0.961263	0.861749	0.832583	0.783153
24	0.0968101	0.964395	0.953529	0.862958	0.832722	0.77472
25	0.0977232	0.939491	0.943956	0.844009	0.819816	0.771148
26	0.101612	0.952059	0.936193	0.837911	0.813245	0.763194
27	0.0994698	0.967229	0.947052	0.857195	0.830321	0.780994
28	0.101656	0.960341	0.957307	0.868617	0.839906	0.791857
29	0.101254	0.961041	0.944478	0.85569	0.819484	0.756041
30	0.109376	0.949192	0.949003	0.858533	0.823296	0.763613
31	0.108056	0.943155	0.921276	0.833794	0.80128	0.750877
32	0.0985579	0.96074	0.930474	0.839065	0.816747	0.772261
33	0.112466	0.964474	0.935062	0.824757	0.790938	0.741726
34	0.108252	0.954299	0.941907	0.849609	0.813541	0.754057
35	0.109135	0.956762	0.939234	0.84696	0.81652	0.756024
36	0.0989075	0.966086	0.953473	0.85899	0.822535	0.765928
37	0.111522	0.947926	0.961058	0.862121	0.82624	0.765337
38	0.106236	0.95094	0.934643	0.833585	0.803307	0.74819
39	0.117607	0.96502	0.944084	0.845493	0.812791	0.764025
40	0.109036	0.952685	0.934612	0.825689	0.791568	0.736733
41	0.109781	0.964559	0.950393	0.864679	0.829828	0.767234
42	0.117392	0.970143	0.957833	0.87408	0.844869	0.787212
43	0.117411	0.960985	0.946313	0.857784	0.822709	0.764539
44	0.104676	0.943924	0.93437	0.854047	0.826715	0.770849
45	0.116999	0.948764	0.958092	0.872231	0.834549	0.774539
46	0.106178	0.977232	0.95481	0.862017	0.830763	0.771406
47	0.121497	0.947996	0.941903	0.849698	0.814301	0.748723
48	0.114418	0.954124	0.942508	0.848094	0.820106	0.767015
49	0.120921	0.967689	0.969713	0.880508	0.845071	0.782878
50	0.127458	0.954902	0.951065	0.842902	0.803838	0.750665
51	0.118288	0.946581	0.948447	0.864835	0.836881	0.777141
52	0.103678	0.965162	0.951935	0.850681	0.823221	0.770896
53	0.114289	0.947588	0.934476	0.844526	0.811178	0.748451
54	0.126337	0.954575	0.943978	0.844804	0.80248	0.742599
55	0.12744	0.95894	0.951299	0.855897	0.818124	0.76751
56	0.122853	0.959101	0.953284	0.860237	0.823207	0.766785
57	0.123978	0.948309	0.941189	0.856142	0.822682	0.773072
58	0.12575	0.955093	0.941856	0.843703	0.805306	0.749343
59	0.135573	0.95323	0.943208	0.859058	0.821115	0.767842
60	0.122459	0.942296	0.937714	0.848094	0.817539	0.766684
61	0.128279	0.940673	0.942412	0.849026	0.806207	0.748479
62	0.134574	0.940583	0.946916	0.881754	0.85118	0.803704
63	0.139346	0.955444	0.953057	0.879001	0.845657	0.79457
64	0.133911	0.969789	0.95155	0.866686	0.840219	0.793559
65	0.128297	0.95323	0.946495	0.860033	0.821272	0.761851
66	0.141697	0.958551	0.962354	0.873985	0.836061	0.779264
67	0.128382	0.981098	0.967991	0.882245	0.842006	0.774818
68	0.125699	0.959739	0.934667	0.837017	0.800745	0.75129
69	0.14087	0.946402	0.947103	0.874733	0.840208	0.786063
70	0.130279	0.949577	0.947578	0.863304	0.829691	0.774924
71	0.13636	0.954837	0.956489	0.880776	0.846659	0.796402
72	0.133296	0.960816	0.954092	0.858736	0.822116	0.766532
73	0.141286	0.967531	0.943194	0.848952	0.810635	0.749785
74	0.144431	0.960384	0.949909	0.852579	0.816819	0.760134
75	0.13447	0.955055	0.949117	0.865505	0.832558	0.782927
76	0.142051	0.940996	0.947041	0.867917	0.832018	0.769441
77	0.136508	0.956463	0.937305	0.838913	0.801243	0.743487
78	0.149546	0.940717	0.941122	0.867199	0.836168	0.778266
79	0.150621	0.952145	0.954435	0.873614	0.842182	0.785123
80	0.147753	0.961122	0.942834	0.85517	0.816443	0.751672
81	0.143307	0.94991	0.946067	0.854186	0.820722	0.763231
82	0.148402	0.948859	0.949096	0.860515	0.821756	0.759787
83	0.142728	0.944041	0.944019	0.869864	0.838731	0.78266
84	0.149748	0.95835	0.945019	0.856789	0.819898	0.760516
85	0.148279	0.947384	0.961606	0.893624	0.860166	0.810091
86	0.15369	0.954446	0.949963	0.866663	0.827971	0.764485
87	0.154233	0.949058	0.953111	0.87919	0.846771	0.789461
88	0.152917	0.958833	0.966704	0.892257	0.861151	0.801393
89	0.158679	0.946086	0.954259	0.869889	0.829699	0.763676
90	0.155257	0.938562	0.954175	0.87038	0.836046	0.772894
91	0.161729	0.946808	0.950909	0.879533	0.846844	0.784031
92	0.158899	0.956675	0.958875	0.876315	0.840434	0.777439
93	0.158106	0.961542	0.951181	0.865636	0.833547	0.775436
94	0.154972	0.966063	0.945652	0.848937	0.808158	0.737974
95	0.16153	0.959939	0.956309	0.880924	0.847172	0.781805
96	0.163614	0.959811	0.959759	0.888471	0.857955	0.799094
97	0.154267	0.95505	0.942089	0.8652	0.830515	0.773811
98	0.163416	0.955927	0.952936	0.876115	0.838082	0.772109
99	0.157314	0.949305	0.957881	0.89337	0.863756	0.804947
100	0.156805	0.937305	0.944509	0.867236	0.833424	0.772274
101	0.167164	0.966249	0.921352	0.823573	0.787385	0.720627
102	0.154339	0.954051	0.937877	0.859999	0.830254	0.767999
103	0.165275	0.95923	0.952968	0.878139	0.843415	0.777932
104	0.15102	0.962517	0.943491	0.853255	0.812634	0.7489
105	0.161378	0.947358	0.946888	0.86732	0.831421	0.768082
106	0.177823	0.952553	0.96208	0.892153	0.855747	0.788833
107	0.170349	0.950532	0.956357	0.893375	0.86072	0.797131
108	0.17396	0.966183	0.928096	0.843258	0.811753	0.752226
109	0.163723	0.957114	0.966562	0.893544	0.856397	0.787859
110	0.170383	0.947977	0.955855	0.883898	0.851854	0.791692
111	0.170212	0.951228	0.956078	0.882027	0.847523	0.784037
112	0.173106	0.96417	0.953295	0.881869	0.846971	0.779413
113	0.184178	0.9529	0.959598	0.895016	0.864433	0.798885
114	0.166883	0.949783	0.946367	0.865069	0.834003	0.778575
115	0.183196	0.944714	0.953638	0.880148	0.844955	0.77877
116	0.186518	0.96329	0.942783	0.868032	0.835988	0.772709
117	0.179013	0.957855	0.926451	0.851799	0.820368	0.760824
118	0.174957	0.945367	0.956768	0.885743	0.851587	0.787051
119	0.178123	0.957705	0.95772	0.872827	0.839331	0.772927
120	0.18917	0.942035	0.950624	0.877804	0.844877	0.781362
121	0.181059	0.955044	0.949609	0.865039	0.832597	0.765965
122	0.177481	0.950425	0.959972	0.886472	0.852913	0.791537
123	0.19067	0.955612	0.954649	0.878927	0.845603	0.781669
124	0.185759	0.946093	0.946922	0.872357	0.839576	0.778517
125	0.18844	0.951981	0.959622	0.886252	0.852603	0.786091
126	0.190133	0.956454	0.961229	0.885804	0.852344	0.787758
127	0.179579	0.952329	0.966831	0.901292	0.870355	0.813132
128	0.174352	0.951875	0.957129	0.891667	0.860942	0.8001
129	0.190641	0.958049	0.948359	0.883898	0.854247	0.793523
130	0.184727	0.951807	0.954506	0.878565	0.842053	0.773628
131	0.178893	0.956654	0.960961	0.8852	0.852662	0.789382
132	0.192265	0.955991	0.950912	0.863437	0.828692	0.766895
133	0.181171	0.941006	0.944847	0.87063	0.837498	0.770375
134	0.183943	0.945982	0.956213	0.884682	0.852042	0.787785
135	0.189975	0.953643	0.926898	0.844651	0.810593	0.746149
136	0.195589	0.955041	0.949948	0.873972	0.844876	0.784576
137	0.181506	0.951456	0.957296	0.879431	0.845902	0.783451
138	0.191525	0.953971	0.961553	0.893293	0.863138	0.803398
139	0.182331	0.96102	0.947134	0.863575	0.826726	0.758544
140	0.199927	0.936982	0.95315	0.884751	0.854477	0.795254
141	0.196564	0.931602	0.953349	0.889753	0.856113	0.790666
142	0.185664	0.954031	0.953347	0.887362	0.857023	0.799054
143	0.19305	0.962124	0.940865	0.869532	0.838488	0.781087
144	0.183625	0.949013	0.953484	0.879943	0.846888	0.782464
145	0.193495	0.950674	0.957993	0.89561	0.864025	0.803743
146	0.18831	0.964479	0.962858	0.895331	0.860599	0.792859
147	0.200129	0.951676	0.963139	0.898213	0.866233	0.805943
148	0.212682	0.941978	0.948198	0.874196	0.843604	0.784596
149	0.188635	0.945204	0.958548	0.889864	0.857256	0.79905
150	0.173102	0.9475	0.947169	0.867773	0.832987	0.768181
151	0.218192	0.943957	0.958499	0.896989	0.867054	0.80795
152	0.209405	0.952739	0.946295	0.878774	0.850909	0.795723
153	0.208017	0.951549	0.952387	0.882148	0.851023	0.78759
154	0.208746	0.949577	0.957442	0.893923	0.862413	0.797845
155	0.195154	0.960965	0.94688	0.875132	0.8409	0.77567
156	0.20518	0.943454	0.946145	0.873156	0.842263	0.780599
157	0.209587	0.942324	0.962213	0.90402	0.872862	0.81086
158	0.213877	0.953434	0.950275	0.885148	0.853823	0.79112
159	0.218006	0.956184	0.946621	0.881205	0.847738	0.784444
160	0.19213	0.954488	0.964408	0.889213	0.855071	0.795116
161	0.212813	0.977285	0.961074	0.894962	0.863639	0.8034
162	0.197619	0.953357	0.942526	0.877087	0.847341	0.788252
163	0.211607	0.951839	0.951548	0.888729	0.856667	0.797036
164	0.197271	0.953372	0.964199	0.898631	0.867719	0.808514
165	0.181802	0.949585	0.945004	0.870904	0.836912	0.771207
166	0.231312	0.953224	0.961	0.901493	0.874635	0.820901
167	0.187132	0.945624	0.952419	0.886221	0.854729	0.791725
168	0.217907	0.945487	0.938188	0.868438	0.836992	0.776246
169	0.205913	0.954725	0.962077	0.900428	0.872969	0.816391
170	0.211965	0.967437	0.948941	0.877436	0.845395	0.786591
171	0.214028	0.962118	0.934824	0.852209	0.819757	0.760034
172	0.203898	0.943658	0.953211	0.883902	0.84873	0.781209
173	0.217678	0.94785	0.955927	0.889278	0.86301	0.811946
174	0.192319	0.950763	0.948654	0.873141	0.840546	0.776355
175	0.209445	0.945179	0.938583	0.859026	0.82754	0.765298
176	0.240265	0.950589	0.956901	0.893338	0.863198	0.80513
177	0.21685	0.959904	0.963846	0.896212	0.864044	0.80081
178	0.205679	0.953408	0.960307	0.888313	0.853569	0.786809
179	0.224942	0.976494	0.961508	0.890811	0.861065	0.802387
180	0.214499	0.957733	0.955674	0.896523	0.866913	0.806556
181	0.202348	0.953361	0.958105	0.890565	0.860296	0.800131
182	0.202397	0.962046	0.951496	0.880225	0.850644	0.796408
183	0.213587	0.956977	0.961648	0.894704	0.864776	0.81029
184	0.223218	0.95377	0.930167	0.859909	0.828616	0.769097
185	0.221948	0.942781	0.953912	0.884666	0.853699	0.792814
186	0.207435	0.959633	0.966466	0.902052	0.868595	0.804662
187	0.218598	0.957937	0.96824	0.89773	0.868915	0.813887
188	0.230285	0.960231	0.955446	0.889766	0.860878	0.80125
189	0.228793	0.960774	0.949688	0.88193	0.852132	0.794861
190	0.196594	0.959454	0.923813	0.840115	0.803917	0.73537
191	0.233537	0.95104	0.936342	0.860532	0.829176	0.772542
192	0.221855	0.957316	0.960621	0.892618	0.862107	0.802518
193	0.222164	0.949611	0.96224	0.8873	0.855274	0.79624
194	0.228444	0.943969	0.941722	0.866684	0.834527	0.774343
195	0.254596	0.952268	0.941276	0.864767	0.835699	0.776478
196	0.230231	0.964686	0.967079	0.907172	0.878925	0.823344
197	0.236299	0.955493	0.972489	0.914096	0.885462	0.828806
198	0.211236	0.950796	0.949238	0.8845	0.858361	0.804248
199	0.23809	0.957125	0.95422	0.881457	0.850453	0.790417
200	0.22561	0.957719	0.957068	0.877535	0.846069	0.785602
201	0.231005	0.948672	0.956422	0.8975	0.869564	0.81729
202	0.238112	0.953857	0.94928	0.88118	0.850678	0.79442
203	0.258295	0.964196	0.950784	0.879181	0.850928	0.795993
204	0.209039	0.939285	0.945872	0.879942	0.84765	0.786668
205	0.254042	0.956468	0.947849	0.886485	0.858403	0.801795
206	0.247129	0.965104	0.970551	0.914761	0.889023	0.836808
207	0.24901	0.951221	0.960221	0.892307	0.865034	0.814507
208	0.244604	0.954795	0.937976	0.856429	0.828544	0.775058
209	0.269843	0.95573	0.953945	0.885638	0.85784	0.802058
210	0.230207	0.948953	0.954875	0.895601	0.868412	0.812931
211	0.238447	0.973666	0.963172	0.891462	0.861638	0.80779
212	0.22511	0.959012	0.949579	0.882402	0.85135	0.789571
213	0.264474	0.946539	0.953294	0.886456	0.857989	0.80451
214	0.244729	0.964357	0.966241	0.902645	0.874162	0.81454
215	0.265907	0.955432	0.954007	0.883669	0.854508	0.798371
216	0.254739	0.95055	0.963544	0.904728	0.876919	0.82295
217	0.26099	0.942653	0.944154	0.881372	0.853859	0.79606
218	0.265607	0.952139	0.95833	0.901037	0.875002	0.820769
219	0.264045	0.956415	0.952261	0.882455	0.853382	0.79556
220	0.255024	0.956325	0.963734	0.896853	0.867869	0.811976
221	0.255323	0.953596	0.959149	0.893902	0.867951	0.818073
222	0.255306	0.951921	0.953487	0.89818	0.871807	0.816247
223	0.267804	0.951256	0.958043	0.897254	0.869967	0.814503
224	0.265997	0.956036	0.949908	0.884796	0.857566	0.799457
225	0.261406	0.964689	0.963626	0.899596	0.870641	0.815284
226	0.242692	0.949237	0.944033	0.884687	0.854454	0.793406
227	0.263635	0.96645	0.968061	0.906392	0.878481	0.822335
228	0.260496	0.946128	0.940437	0.864207	0.838139	0.78027
229	0.259516	0.964306	0.938955	0.864949	0.83735	0.778131
230	0.254284	0.948929	0.950282	0.886223	0.85914	0.805267
231	0.275777	0.965541	0.924264	0.853324	0.82592	0.766286
232	0.280145	0.974902	0.954818	0.880531	0.85226	0.795165
233	0.24904	0.958773	0.936398	0.861611	0.830843	0.771117
234	0.285872	0.965407	0.954924	0.889072	0.862395	0.805138
235	0.276131	0.965248	0.939803	0.875651	0.848259	0.790332
236	0.281525	0.952132	0.959123	0.901384	0.876359	0.822836
237	0.29274	0.946935	0.950924	0.885703	0.861048	0.807106
238	0.276976	0.95629	0.954527	0.892889	0.866425	0.811277
239	0.266146	0.953082	0.95897	0.89659	0.868291	0.812076
240	0.279469	0.956232	0.950731	0.885826	0.859581	0.804426
241	0.278274	0.9685	0.958698	0.905688	0.878394	0.821596
242	0.28327	0.952088	0.962126	0.894676	0.869251	0.813256
243	0.284913	0.965653	0.971497	0.915737	0.891017	0.836186
244	0.299445	0.959683	0.964812	0.906066	0.882559	0.827946
245	0.285257	0.953208	0.966965	0.90961	0.887186	0.834825
246	0.290282	0.971391	0.953738	0.891832	0.86564	0.808149
247	0.28069	0.959207	0.957096	0.896598	0.870669	0.813734
248	0.260768	0.957495	0.963367	0.899623	0.874275	0.819964
249	0.2721	0.948287	0.958143	0.896113	0.871012	0.820632
250	0.291368	0.963263	0.953832	0.895248	0.869943	0.816292
251	0.286877	0.957294	0.94807	0.889476	0.867498	0.811901
252	0.285189	0.964015	0.953455	0.883346	0.85762	0.80418
253	0.291587	0.955621	0.947325	0.882136	0.85679	0.801765
254	0.294714	0.961068	0.967031	0.913243	0.888222	0.834746
255	0.293997	0.952424	0.947793	0.883678	0.858968	0.801916
256	0.299633	0.958063	0.966003	0.910426	0.886852	0.834878
257	0.296589	0.964879	0.934921	0.864409	0.840743	0.787977
258	0.272804	0.946788	0.950373	0.886043	0.859185	0.804337
259	0.286796	0.952978	0.961133	0.900683	0.87506	0.822855
260	0.29045	0.957255	0.943106	0.88056	0.855407	0.799233
261	0.295639	0.950939	0.954868	0.893741	0.870981	0.819843
262	0.297357	0.958044	0.955395	0.893143	0.86896	0.81412
263	0.290704	0.977403	0.962997	0.907642	0.882385	0.82579
264	0.315649	0.964313	0.968412	0.906376	0.883273	0.828214
265	0.289433	0.952532	0.962501	0.900476	0.875577	0.822973
266	0.296699	0.962994	0.940382	0.878734	0.853589	0.798835
267	0.303285	0.954641	0.956892	0.893852	0.869482	0.812395
268	0.312524	0.953975	0.964674	0.911253	0.888604	0.836099
269	0.290988	0.949461	0.958031	0.900468	0.876766	0.823968
270	0.284456	0.949967	0.935767	0.864056	0.840222	0.786577
271	0.30275	0.957636	0.962451	0.903842	0.88122	0.827345
272	0.295324	0.952573	0.957734	0.898438	0.87355	0.817185
273	0.312996	0.963375	0.949068	0.882498	0.86125	0.807324
274	0.289166	0.958315	0.966123	0.912736	0.888067	0.829103
275	0.31446	0.957146	0.953058	0.895467	0.872791	0.815709
276	0.313465	0.966936	0.942609	0.870368	0.846127	0.793749
277	0.329429	0.955876	0.956091	0.903636	0.881836	0.830064
278	0.301861	0.963537	0.967075	0.911172	0.887144	0.834535
279	0.316567	0.959838	0.960466	0.899392	0.876679	0.826122
280	0.299598	0.96116	0.956105	0.896567	0.871441	0.819519
281	0.304022	0.953538	0.962452	0.902456	0.877597	0.822689
282	0.296876	0.961973	0.970111	0.912995	0.887856	0.832859
283	0.32781	0.943407	0.953442	0.892608	0.870766	0.81775
284	0.321984	0.961637	0.971171	0.918932	0.89722	0.846327
285	0.317788	0.962115	0.946227	0.882203	0.859081	0.808532
286	0.316649	0.959009	0.959245	0.903077	0.880516	0.830125
287	0.332425	0.953448	0.933219	0.864248	0.841231	0.790707
288	0.298582	0.961138	0.954195	0.899587	0.876156	0.822242
289	0.341578	0.959861	0.946846	0.883179	0.859603	0.806486
290	0.324249	0.954814	0.94208	0.882026	0.860062	0.808977
291	0.329679	0.967516	0.952675	0.893766	0.87276	0.823081
292	0.305489	0.96797	0.967869	0.909718	0.884682	0.828831
293	0.317668	0.957659	0.943892	0.878908	0.856038	0.80012
294	0.325742	0.966259	0.94143	0.873379	0.84875	0.79617
295	0.32871	0.960409	0.933438	0.868521	0.846677	0.794081
296	0.302865	0.956569	0.959364	0.896369	0.872961	0.818242
297	0.332297	0.970913	0.966662	0.910246	0.887903	0.835254
298	0.343427	0.958525	0.955204	0.895675	0.87286	0.821052
299	0.311427	0.966211	0.967478	0.911214	0.88847	0.836713
300	0.327089	0.951635	0.951729	0.887972	0.865869	0.812236
301	0.336567	0.978962	0.956624	0.894649	0.871857	0.820081
302	0.338845	0.956599	0.956809	0.897046	0.874506	0.82481
303	0.332005	0.977047	0.954931	0.890407	0.867936	0.820046
304	0.336353	0.961401	0.964592	0.90813	0.884598	0.834068
305	0.315806	0.956327	0.96265	0.901118	0.879758	0.827384
306	0.305646	0.956907	0.950955	0.884204	0.858226	0.806291
307	0.318911	0.956728	0.956435	0.904401	0.882087	0.832341
308	0.358704	0.974475	0.964181	0.909089	0.886901	0.839377
309	0.323953	0.954419	0.95124	0.892394	0.869222	0.818176
310	0.361288	0.952053	0.952246	0.896192	0.873309	0.826598
311	0.362231	0.961391	0.958484	0.905578	0.883286	0.836206
312	0.331433	0.968516	0.956441	0.89536	0.872571	0.82194
313	0.339579	0.963914	0.954329	0.894951	0.87034	0.820181
314	0.330983	0.954392	0.959425	0.905866	0.883567	0.834242
315	0.36225	0.97596	0.958499	0.899488	0.876314	0.826283
316	0.366995	0.960953	0.95909	0.899708	0.87746	0.83152
317	0.313287	0.9639	0.962954	0.900557	0.876784	0.825603
318	0.367872	0.960424	0.964258	0.908322	0.885942	0.839021
319	0.31075	0.954609	0.961756	0.903702	0.880759	0.828938
320	0.345274	0.967515	0.962415	0.906508	0.883067	0.836341
321	0.370586	0.960923	0.958713	0.909257	0.886937	0.842689
322	0.316525	0.962011	0.944641	0.880406	0.857536	0.803289
323	0.363138	0.952947	0.945692	0.895176	0.873725	0.829203
324	0.363095	0.958532	0.968087	0.918687	0.897253	0.854369
325	0.336845	0.964574	0.969064	0.913196	0.889691	0.841421
326	0.335214	0.960799	0.962252	0.907187	0.885155	0.837143
327	0.351254	0.953333	0.947286	0.884384	0.862309	0.812494
328	0.337127	0.957952	0.960664	0.905781	0.883973	0.83292
329	0.347232	0.958463	0.935505	0.869491	0.84632	0.796625
330	0.344091	0.946148	0.942912	0.883298	0.861264	0.808148
331	0.355393	0.957991	0.948294	0.89575	0.873879	0.827574
332	0.352705	0.968778	0.961036	0.901553	0.879152	0.829018
333	0.381175	0.956392	0.943143	0.88812	0.865285	0.82078
334	0.338851	0.961449	0.965159	0.907279	0.884781	0.834155
335	0.349668	0.953662	0.952753	0.888794	0.865901	0.817314
336	0.342281	0.960382	0.960583	0.904749	0.882562	0.834022
337	0.361594	0.952767	0.940884	0.878916	0.857182	0.810596
338	0.385741	0.97309	0.940968	0.882497	0.858545	0.814588
339	0.310679	0.96692	0.972052	0.920835	0.898758	0.842925
340	0.335035	0.958367	0.955843	0.898374	0.876225	0.827955
341	0.322929	0.961396	0.950606	0.892201	0.870186	0.817878
342	0.347155	0.948567	0.944768	0.883109	0.859469	0.80808
343	0.331273	0.96544	0.947181	0.889877	0.866441	0.814837
344	0.319392	0.952745	0.947349	0.88569	0.862056	0.80713
345	0.338994	0.960497	0.964201	0.909366	0.886811	0.839894
346	0.357123	0.958241	0.952155	0.892124	0.868321	0.82234
347	0.326588	0.963106	0.964395	0.908269	0.885047	0.833938
348	0.352789	0.960578	0.970007	0.926544	0.904794	0.858464
349	0.327956	0.964907	0.969865	0.917011	0.895045	0.845207
350	0.346315	0.95191	0.955689	0.8959	0.874075	0.824331
351	0.341616	0.958171	0.960966	0.90463	0.882079	0.831771
352	0.362231	0.967346	0.944224	0.883104	0.860387	0.812939
353	0.342515	0.946631	0.946131	0.886136	0.862941	0.817807
354	0.349764	0.956104	0.958589	0.898367	0.874562	0.829283
355	0.355794	0.95733	0.958695	0.907536	0.885055	0.837203
356	0.371732	0.969067	0.96321	0.902128	0.878846	0.832866
357	0.363666	0.9663	0.946905	0.887167	0.865173	0.817053
358	0.346283	0.964452	0.952356	0.893091	0.870333	0.817973
359	0.351559	0.957568	0.95451	0.896699	0.87466	0.825709
360	0.376791	0.962619	0.942817	0.879961	0.856919	0.813522
361	0.392432	0.971986	0.966428	0.912316	0.887644	0.846715
362	0.392148	0.963685	0.95834	0.901146	0.878466	0.833944
363	0.354604	0.957978	0.943277	0.876759	0.852026	0.805051
364	0.371748	0.961963	0.963504	0.916378	0.893879	0.849087
365	0.379445	0.960724	0.954195	0.906477	0.884008	0.841598
366	0.342249	0.963314	0.957669	0.896825	0.874946	0.82687
367	0.376614	0.953076	0.944572	0.887808	0.864382	0.820156
368	0.383654	0.957092	0.946786	0.886458	0.863089	0.820447
369	0.381534	0.955973	0.96404	0.912275	0.889521	0.846127
370	0.36702	0.952443	0.960319	0.907144	0.88428	0.838166
371	0.365997	0.959036	0.963723	0.913443	0.890601	0.841857
372	0.365173	0.955953	0.946763	0.888468	0.865916	0.815423
373	0.375419	0.965517	0.956818	0.898881	0.876593	0.830011
374	0.40939	0.963583	0.959388	0.907073	0.881369	0.843855
375	0.369883	0.956362	0.936112	0.869973	0.847053	0.801461
376	0.352726	0.961898	0.958295	0.905838	0.88189	0.836027
377	0.408937	0.96766	0.95842	0.9033	0.879395	0.839898
378	0.358651	0.953573	0.960739	0.904966	0.882137	0.835131
379	0.381465	0.951679	0.939044	0.878332	0.856497	0.812128
380	0.423195	0.955504	0.941299	0.884116	0.856945	0.820605
381	0.406018	0.951187	0.954784	0.901646	0.877197	0.841739
382	0.398151	0.964009	0.960632	0.90424	0.880343	0.841016
383	0.37612	0.956226	0.951659	0.890464	0.867476	0.822877
384	0.414587	0.959013	0.951989	0.898918	0.872121	0.834935
385	0.418614	0.962347	0.954628	0.907557	0.881638	0.846213
386	0.426139	0.960046	0.956467	0.906458	0.87997	0.845937
387	0.356358	0.961682	0.960849	0.904982	0.881654	0.833066
388	0.410833	0.961748	0.93916	0.885603	0.859757	0.823014
389	0.423065	0.959202	0.949853	0.895801	0.868248	0.833286
390	0.410206	0.952042	0.933027	0.873901	0.849309	0.811038
391	0.39181	0.959022	0.956134	0.901486	0.877979	0.837698
392	0.431564	0.957671	0.943517	0.890964	0.863467	0.832169
393	0.414079	0.967334	0.961873	0.916315	0.889184	0.85406
394	0.400018	0.955431	0.940039	0.877851	0.854637	0.812291
395	0.426087	0.966653	0.957728	0.906025	0.878794	0.843083
396	0.385383	0.951759	0.956946	0.907579	0.885601	0.841927
397	0.407521	0.959372	0.945485	0.886768	0.85916	0.822963
398	0.398965	0.961053	0.963613	0.911623	0.888597	0.849561
399	0.395617	0.960101	0.961845	0.907009	0.883646	0.843124
400	0.441101	0.968391	0.958936	0.91456	0.883033	0.854935
401	0.398194	0.968753	0.948075	0.888103	0.864349	0.822175
402	0.385404	0.958116	0.965622	0.913564	0.890712	0.848722
403	0.439542	0.96063	0.942999	0.888046	0.857408	0.826523
404	0.415969	0.960379	0.943016	0.891527	0.864633	0.827996
405	0.403369	0.956792	0.949149	0.893894	0.869605	0.830138
406	0.421361	0.964871	0.952406	0.89561	0.868739	0.836121
407	0.422718	0.966174	0.950628	0.894674	0.868447	0.83074
408	0.448403	0.963391	0.946106	0.890558	0.859078	0.828887
409	0.378769	0.957924	0.94925	0.889839	0.867411	0.82413
410	0.416242	0.958947	0.957654	0.903251	0.877068	0.840219
411	0.451207	0.957439	0.953629	0.901409	0.870319	0.842252
412	0.421198	0.956408	0.947039	0.888594	0.860237	0.825049
413	0.412537	0.970283	0.946557	0.889305	0.863262	0.826842
414	0.410375	0.972201	0.954558	0.89355	0.869821	0.833424
415	0.398807	0.963104	0.960125	0.906697	0.882987	0.841325
416	0.455624	0.962188	0.946439	0.896775	0.864578	0.836259
417	0.354711	0.959743	0.943687	0.877268	0.85332	0.803137
418	0.427425	0.960739	0.950325	0.896821	0.869893	0.835181
419	0.434348	0.961308	0.958278	0.911245	0.881715	0.849266
420	0.406559	0.962987	0.953942	0.900222	0.874103	0.836446
421	0.433209	0.970391	0.950665	0.902167	0.872902	0.843157
422	0.42729	0.961248	0.956178	0.908967	0.879879	0.848339
423	0.449702	0.966175	0.95546	0.90349	0.872608	0.842195
424	0.400051	0.965061	0.956367	0.900513	0.876927	0.835545
425	0.420915	0.965283	0.954725	0.902975	0.876909	0.841115
426	0.464494	0.971538	0.958654	0.908947	0.874032	0.850272
427	0.420143	0.973442	0.959381	0.907553	0.880152	0.847001
428	0.4182	0.961626	0.942806	0.885492	0.859561	0.82382
429	0.451279	0.958198	0.956053	0.909128	0.87856	0.849592
430	0.449884	0.962424	0.947324	0.897964	0.866439	0.839363
431	0.428977	0.963343	0.954854	0.90137	0.873166	0.838396
432	0.442984	0.962364	0.953118	0.900477	0.869511	0.839981
433	0.463312	0.972404	0.959271	0.90934	0.875998	0.85219
434	0.447967	0.962887	0.966262	0.924419	0.892881	0.866162
435	0.435474	0.966871	0.952808	0.901179	0.871182	0.839544
436	0.462665	0.96396	0.956478	0.914405	0.881436	0.857061
437	0.430038	0.962198	0.949147	0.899697	0.871235	0.840411
438	0.431427	0.965783	0.956727	0.904294	0.875261	0.843898
439	0.424687	0.95642	0.952148	0.89898	0.871818	0.836947
440	0.383559	0.965861	0.945909	0.891268	0.868726	0.824668
441	0.415704	0.97312	0.940213	0.878259	0.852473	0.816045
442	0.459944	0.961678	0.939867	0.891006	0.856833	0.831307
443	0.460782	0.961351	0.944637	0.893	0.859144	0.835214
444	0.399978	0.959349	0.964355	0.920817	0.895964	0.859795
445	0.430873	0.957634	0.943729	0.888407	0.858422	0.829203
446	0.425882	0.963217	0.966382	0.923828	0.894808	0.863081
447	0.431624	0.969315	0.937101	0.879107	0.852462	0.818052
448	0.454175	0.962447	0.952637	0.901035	0.868058	0.840221
449	0.457021	0.967098	0.962716	0.922194	0.889242	0.86515
450	0.451572	0.973583	0.943703	0.886587	0.853816	0.826763
451	0.459015	0.96255	0.944752	0.89297	0.858505	0.833607
452	0.418737	0.967504	0.959599	0.91256	0.884024	0.849817
453	0.416655	0.96568	0.932585	0.872341	0.846653	0.81006
454	0.417127	0.964546	0.952604	0.899361	0.872792	0.839164
455	0.424928	0.963956	0.954295	0.897683	0.869859	0.835232
456	0.443415	0.963648	0.952145	0.900364	0.870456	0.840421
457	0.404341	0.947425	0.942811	0.887485	0.86163	0.82452
458	0.420678	0.973858	0.963984	0.912923	0.885635	0.850889
459	0.415033	0.963829	0.94837	0.896764	0.868902	0.831291
460	0.422578	0.960881	0.956774	0.905458	0.877951	0.8471
461	0.474815	0.966249	0.9482	0.900917	0.864769	0.843308
462	0.472659	0.973719	0.933318	0.876064	0.840092	0.818985
463	0.439365	0.960381	0.958343	0.912904	0.884131	0.85273
464	0.434521	0.967309	0.960176	0.90704	0.877452	0.845883
465	0.478183	0.962621	0.947823	0.900884	0.864308	0.845602
466	0.485823	0.962192	0.949562	0.899549	0.860237	0.841842
467	0.429415	0.965953	0.962916	0.920513	0.89256	0.861562
468	0.446698	0.970348	0.954459	0.901776	0.869935	0.841829
469	0.440466	0.964823	0.949271	0.895119	0.865142	0.834074
470	0.481471	0.971479	0.948213	0.900911	0.863305	0.844549
471	0.459741	0.963922	0.943511	0.889022	0.856195	0.83038
472	0.440262	0.957701	0.951547	0.898915	0.868944	0.839363
473	0.473746	0.9705	0.959155	0.908702	0.872263	0.852052
474	0.457606	0.967594	0.946756	0.895498	0.862587	0.837368
475	0.447366	0.960349	0.945728	0.899367	0.86609	0.840607
476	0.491975	0.96292	0.935235	0.889505	0.851027	0.835241
477	0.438922	0.957744	0.958996	0.91651	0.886103	0.855637
478	0.461866	0.973058	0.952605	0.911077	0.877124	0.85233
479	0.465993	0.977047	0.954524	0.901572	0.866669	0.846149
480	0.469421	0.961584	0.948982	0.898447	0.862663	0.839553
481	0.461259	0.960312	0.954766	0.905494	0.871467	0.846664
482	0.503854	0.960943	0.949949	0.906638	0.869164	0.853034
483	0.486708	0.973404	0.949157	0.901338	0.862715	0.843654
484	0.477823	0.968241	0.948903	0.90102	0.862951	0.842887
485	0.487434	0.966596	0.96302	0.9203	0.882153	0.865387
486	0.448126	0.964026	0.956747	0.905128	0.872634	0.845713
487	0.519166	0.969451	0.941016	0.900664	0.864917	0.84978
488	0.461874	0.95852	0.949639	0.903182	0.867946	0.843804
489	0.521199	0.961747	0.943583	0.899589	0.861418	0.84606
490	0.488883	0.957271	0.96099	0.920855	0.886748	0.869255
491	0.474921	0.954369	0.941527	0.891376	0.85529	0.834036
492	0.454506	0.966394	0.954341	0.90706	0.873846	0.845423
493	0.4601	0.9572	0.950875	0.89928	0.865835	0.839846
494	0.471683	0.96919	0.959339	0.914713	0.879816	0.857658
495	0.449544	0.96137	0.953456	0.904555	0.870836	0.844992
496	0.464862	0.968337	0.952353	0.903444	0.868299	0.846896
497	0.507426	0.969735	0.957144	0.914917	0.877701	0.861877
498	0.492673	0.967473	0.92222	0.87178	0.831475	0.815791
499	0.486438	0.963474	0.953232	0.909659	0.871364	0.853446
500	0.473241	0.962996	0.943457	0.892901	0.858956	0.837121
501	0.516285	0.969539	0.94583	0.903738	0.867595	0.851701
502	0.476994	0.962048	0.949872	0.903582	0.866733	0.844967
503	0.533454	0.978047	0.950272	0.903762	0.869313	0.854371
504	0.484981	0.958758	0.948096	0.904236	0.866761	0.850332
505	0.472437	0.958396	0.946385	0.898888	0.862535	0.841294
506	0.512629	0.971653	0.957052	0.914617	0.879061	0.862347
507	0.470285	0.963115	0.946392	0.895107	0.860888	0.837278
508	0.483129	0.967024	0.953445	0.904433	0.86659	0.849182
509	0.501492	0.964938	0.962473	0.921618	0.884745	0.868309
510	0.497466	0.966985	0.946173	0.900888	0.861552	0.846456
511	0.477042	0.969047	0.950402	0.899821	0.862449	0.843931
512	0.453333	0.962868	0.956673	0.907747	0.875147	0.850569
513	0.506357	0.962205	0.945427	0.902472	0.864781	0.849694
514	0.520207	0.968755	0.953768	0.912175	0.874952	0.859811
515	0.504742	0.966966	0.942169	0.897162	0.855844	0.841419
516	0.4841	0.961799	0.956689	0.915369	0.876962	0.857719
517	0.491066	0.964796	0.951745	0.905407	0.865492	0.849848
518	0.507826	0.968889	0.955393	0.913658	0.879414	0.86286
519	0.501822	0.969172	0.954574	0.911122	0.871021	0.855828
520	0.536566	0.970764	0.952443	0.911021	0.876161	0.861263
521	0.505161	0.974418	0.951762	0.908895	0.875255	0.858474
522	0.536734	0.969269	0.957477	0.915792	0.881617	0.866862
523	0.539907	0.970436	0.961352	0.920513	0.887958	0.872739
524	0.483218	0.96178	0.955576	0.914016	0.875528	0.856257
525	0.522115	0.969784	0.960701	0.920376	0.886574	0.871182
526	0.497457	0.959394	0.957257	0.911825	0.872047	0.857002
527	0.49172	0.956933	0.956985	0.916676	0.879592	0.863046
528	0.508702	0.959103	0.936359	0.889211	0.850668	0.836019
529	0.490626	0.959235	0.948498	0.908986	0.871879	0.855563
530	0.516562	0.964537	0.935501	0.892009	0.853943	0.839978
531	0.517457	0.967733	0.93282	0.884988	0.84745	0.833604
532	0.512587	0.966664	0.955961	0.912906	0.876276	0.860495
533	0.487557	0.94997	0.944955	0.900173	0.861445	0.843744
534	0.553861	0.969221	0.95239	0.91187	0.87868	0.864927
535	0.512837	0.964998	0.9617	0.920078	0.884966	0.868638
536	0.53444	0.963752	0.943155	0.900757	0.864212	0.85035
537	0.563935	0.968555	0.942977	0.900204	0.868149	0.854612
538	0.532973	0.969551	0.93644	0.893496	0.858428	0.843798
539	0.533298	0.967906	0.949275	0.905812	0.871409	0.855875
540	0.497614	0.967033	0.966187	0.925419	0.891422	0.873922
541	0.552781	0.961902	0.939173	0.898934	0.86147	0.849301
542	0.525681	0.97178	0.932628	0.884045	0.847733	0.833258
543	0.532638	0.967604	0.946224	0.904975	0.868436	0.854378
544	0.545472	0.964381	0.951375	0.910723	0.877876	0.863825
545	0.546819	0.974319	0.957325	0.91643	0.883206	0.869164
546	0.551215	0.975229	0.95009	0.906411	0.873043	0.858737
547	0.560392	0.973176	0.945956	0.903345	0.869071	0.856377
548	0.516702	0.97584	0.962508	0.922611	0.888463	0.871857
549	0.525696	0.961401	0.938989	0.892457	0.855835	0.841552
550	0.536311	0.965826	0.942774	0.900476	0.865157	0.850488
551	0.543545	0.961614	0.93846	0.895797	0.861463	0.847588
552	0.54344	0.966202	0.955265	0.913459	0.880089	0.865016
553	0.537487	0.966091	0.944323	0.900388	0.863895	0.850454
554	0.512061	0.958967	0.944087	0.897732	0.86176	0.846736
555	0.580119	0.962105	0.941574	0.898753	0.870156	0.857302
556	0.544928	0.9603	0.940417	0.900521	0.86801	0.853973
557	0.54021	0.958915	0.938804	0.895554	0.859574	0.845966
558	0.555144	0.971186	0.928733	0.885999	0.853662	0.839887
559	0.519102	0.96004	0.952768	0.910661	0.872086	0.857414
560	0.568525	0.968114	0.954648	0.913588	0.882057	0.868963
561	0.527877	0.965819	0.944651	0.901006	0.865705	0.850013
562	0.566782	0.978719	0.963549	0.922773	0.890329	0.877226
563	0.549346	0.968807	0.960922	0.920061	0.885724	0.871389
564	0.562674	0.973147	0.958035	0.914712	0.882325	0.86841
565	0.551845	0.966903	0.938495	0.896505	0.862455	0.848962
566	0.522672	0.965759	0.944681	0.903319	0.867077	0.852289
567	0.570311	0.968453	0.941252	0.89869	0.865347	0.853202
568	0.581788	0.966904	0.948553	0.905623	0.875533	0.863456
569	0.551047	0.97365	0.949302	0.907485	0.872468	0.858776
570	0.537366	0.965254	0.955976	0.91535	0.883735	0.868426
571	0.580833	0.96792	0.96248	0.92316	0.892956	0.880722
572	0.521334	0.960137	0.951856	0.910044	0.874232	0.858807
573	0.554127	0.969608	0.948724	0.904848	0.869639	0.856445
574	0.537998	0.962543	0.947994	0.906407	0.872627	0.857985
575	0.553351	0.972193	0.952817	0.910344	0.876228	0.862587
576	0.544638	0.968721	0.937566	0.896154	0.859866	0.847059
577	0.562552	0.967938	0.94822	0.905035	0.874333	0.86083
578	0.561008	0.972895	0.952986	0.90999	0.87742	0.863742
579	0.567341	0.969634	0.945695	0.902359	0.868648	0.856026
580	0.566171	0.966752	0.9578	0.915928	0.882727	0.869962
581	0.587043	0.981864	0.961386	0.920342	0.894131	0.881239
582	0.563724	0.958188	0.95538	0.91327	0.880173	0.867035
583	0.574313	0.97143	0.959052	0.918526	0.886748	0.873979
584	0.55687	0.964811	0.951106	0.910337	0.87575	0.86251
585	0.570697	0.965089	0.94113	0.898265	0.867044	0.854302
586	0.544417	0.973659	0.953284	0.911615	0.87746	0.863531
587	0.568843	0.962685	0.938977	0.896349	0.862887	0.850379
588	0.595735	0.973098	0.948079	0.905839	0.87544	0.864563
589	0.55758	0.966611	0.960573	0.919998	0.887426	0.873571
590	0.573121	0.967125	0.943421	0.900421	0.866194	0.854281
591	0.558904	0.98199	0.941464	0.899415	0.867509	0.8545
592	0.573008	0.973796	0.944017	0.901689	0.87153	0.858979
593	0.572155	0.984181	0.947094	0.904003	0.871047	0.858408
594	0.578348	0.971188	0.965156	0.925616	0.895375	0.882908
595	0.584239	0.971512	0.913033	0.869955	0.837091	0.826205
596	0.562006	0.968438	0.959431	0.917815	0.885618	0.871889
597	0.60267	0.968461	0.948861	0.908283	0.878425	0.867984
598	0.598647	0.969095	0.940886	0.897579	0.867535	0.85677
599	0.587769	0.97076	0.948877	0.905958	0.874337	0.862996
600	0.581322	0.975938	0.949354	0.90734	0.875465	0.8636
601	0.588561	0.970475	0.946658	0.904716	0.873507	0.862321
602	0.564535	0.962548	0.947394	0.904822	0.871311	0.858317
603	0.574606	0.967356	0.951972	0.910246	0.879431	0.866961
604	0.566778	0.969316	0.948845	0.908655	0.877397	0.864798
605	0.587536	0.963201	0.907884	0.866385	0.834496	0.823883
606	0.564147	0.971256	0.956412	0.915132	0.88225	0.868982
607	0.596176	0.970787	0.949569	0.907696	0.877603	0.866394
608	0.579437	0.968414	0.961041	0.919072	0.888399	0.875975
609	0.568489	0.973667	0.955212	0.913223	0.881024	0.868337
610	0.57295	0.969575	0.95635	0.913472	0.882386	0.869447
611	0.625578	0.96602	0.941055	0.896305	0.869211	0.860401
612	0.586227	0.967802	0.946344	0.904779	0.877262	0.864956
613	0.622889	0.977756	0.943388	0.900181	0.872322	0.863313
614	0.59237	0.969596	0.94667	0.902721	0.870657	0.859784
615	0.602683	0.966955	0.933216	0.889144	0.858821	0.848553
616	0.595456	0.965526	0.953892	0.91166	0.883248	0.871936
617	0.595465	0.980123	0.943477	0.900479	0.870525	0.859497
618	0.582006	0.971635	0.947263	0.904065	0.872178	0.860367
619	0.593332	0.967259	0.953555	0.91243	0.8834	0.872278
620	0.613346	0.964673	0.94151	0.898952	0.871096	0.861405
621	0.639305	0.969457	0.950937	0.907115	0.881471	0.873299
622	0.603084	0.969842	0.951592	0.910805	0.883704	0.872811
623	0.615776	0.966976	0.938606	0.896453	0.869643	0.860337
624	0.588668	0.967768	0.95359	0.911708	0.881947	0.870147
625	0.585291	0.964937	0.947211	0.906628	0.87844	0.866642
626	0.625618	0.964219	0.954964	0.914127	0.888656	0.87911
627	0.598823	0.971805	0.953932	0.911367	0.884848	0.873344
628	0.58391	0.963156	0.942526	0.901602	0.871911	0.859476
629	0.568921	0.978426	0.945104	0.903498	0.870725	0.858049
630	0.601863	0.962875	0.952796	0.910862	0.882486	0.871662
631	0.648244	0.968152	0.94655	0.904148	0.879541	0.872651
632	0.588515	0.967413	0.927693	0.883794	0.850878	0.84019
633	0.645837	0.967225	0.949318	0.907346	0.884319	0.876738
634	0.576851	0.969562	0.937033	0.892991	0.859335	0.847659
635	0.617593	0.970921	0.937334	0.893651	0.868173	0.85843
636	0.634811	0.977928	0.955562	0.913117	0.890308	0.881187
637	0.612839	0.976766	0.953807	0.913547	0.888936	0.878317
638	0.613889	0.966599	0.94961	0.908334	0.881946	0.871916
639	0.609781	0.961105	0.949271	0.906467	0.877829	0.86788
640	0.612913	0.96366	0.940824	0.899688	0.87054	0.861327
641	0.629008	0.971557	0.95009	0.908184	0.883121	0.874381
642	0.625766	0.966549	0.957561	0.915174	0.888578	0.879677
643	0.658925	0.967925	0.964804	0.923509	0.902386	0.895591
644	0.628346	0.965702	0.938565	0.895681	0.871076	0.862176
645	0.648167	0.977268	0.954181	0.91039	0.886669	0.879181
646	0.644346	0.969295	0.952829	0.90869	0.883711	0.875818
647	0.604867	0.974456	0.956928	0.915646	0.88731	0.876569
648	0.640874	0.969572	0.944626	0.900374	0.874711	0.867018
649	0.626804	0.969901	0.932807	0.888973	0.862974	0.854307
650	0.62696	0.970318	0.951688	0.909166	0.88475	0.875453
651	0.630183	0.963821	0.951958	0.910518	0.886347	0.87713
652	0.654369	0.978177	0.953287	0.909956	0.886096	0.879092
653	0.631695	0.961014	0.947518	0.905318	0.879998	0.871239
654	0.614779	0.966779	0.93701	0.893306	0.86639	0.85679
655	0.648251	0.974714	0.962105	0.918155	0.89356	0.886198
656	0.670638	0.973964	0.957424	0.914467	0.894476	0.888118
657	0.65403	0.969438	0.946714	0.901348	0.878136	0.871217
658	0.64609	0.975612	0.964342	0.92214	0.899801	0.891755
659	0.654239	0.96801	0.957214	0.914675	0.892185	0.88464
660	0.601655	0.964807	0.952269	0.909182	0.881362	0.870224
661	0.648903	0.978242	0.959455	0.915837	0.891425	0.884339
662	0.636696	0.969276	0.961374	0.919235	0.894984	0.886366
663	0.644214	0.969153	0.95445	0.913211	0.889166	0.88161
664	0.638153	0.963937	0.950807	0.908935	0.883038	0.875108
665	0.640209	0.975259	0.948723	0.905041	0.877933	0.870704
666	0.679542	0.969061	0.957844	0.915094	0.895204	0.890186
667	0.680501	0.973554	0.949124	0.906832	0.88665	0.881978
668	0.631712	0.972692	0.957345	0.916187	0.892508	0.883746
669	0.68235	0.973325	0.952269	0.907722	0.887841	0.882982
670	0.666013	0.982439	0.951365	0.909436	0.889325	0.883147
671	0.61707	0.972613	0.953956	0.909898	0.880159	0.871174
672	0.647014	0.969866	0.936703	0.894311	0.868934	0.861895
673	0.633699	0.97339	0.942118	0.898184	0.871981	0.863893
674	0.635223	0.967247	0.9581	0.915433	0.891522	0.882965
675	0.664748	0.975571	0.962097	0.920262	0.900367	0.894098
676	0.623267	0.96506	0.951169	0.908568	0.882267	0.873092
677	0.620509	0.971469	0.948886	0.907093	0.880108	0.871129
678	0.633101	0.969514	0.951902	0.908754	0.883715	0.875062
679	0.637904	0.973607	0.952289	0.908732	0.881501	0.874076
680	0.679988	0.963886	0.955547	0.913538	0.893713	0.888887
681	0.663763	0.972503	0.957079	0.916086	0.895089	0.889004
682	0.636697	0.975008	0.960122	0.918112	0.892809	0.884493
683	0.664095	0.983654	0.946527	0.901878	0.879027	0.87261
684	0.643706	0.973147	0.953219	0.911484	0.88657	0.879262
685	0.686581	0.976372	0.961077	0.916229	0.896411	0.891821
686	0.685472	0.967505	0.951112	0.905864	0.8854	0.880952
687	0.666415	0.971519	0.949946	0.907096	0.885438	0.879676
688	0.66159	0.961503	0.951953	0.909072	0.885714	0.879511
689	0.66614	0.977753	0.949923	0.905119	0.881732	0.876127
690	0.667544	0.975211	0.956587	0.91339	0.89264	0.886622
691	0.655077	0.965353	0.932675	0.889253	0.864697	0.858552
692	0.688929	0.970813	0.934938	0.89086	0.872099	0.868206
693	0.643627	0.969599	0.94685	0.905123	0.881692	0.87405
694	0.65764	0.972709	0.956161	0.913723	0.890735	0.884449
695	0.655094	0.979012	0.95109	0.908505	0.883923	0.877433
696	0.689287	0.969694	0.94399	0.900136	0.881959	0.877836
697	0.707328	0.972434	0.950701	0.906044	0.889386	0.886822
698	0.635812	0.967995	0.935209	0.890881	0.864517	0.856838
699	0.688726	0.981526	0.9464	0.902375	0.883159	0.879296
700	0.686594	0.971859	0.951037	0.906151	0.886339	0.881845
701	0.659548	0.975034	0.932131	0.887694	0.865541	0.859137
702	0.68022	0.968976	0.953729	0.911659	0.891863	0.887164
703	0.697996	0.970168	0.942634	0.89715	0.879373	0.876124
704	0.699697	0.975812	0.957959	0.912509	0.893338	0.890173
705	0.671015	0.97003	0.953268	0.909709	0.88702	0.881819
706	0.685915	0.964838	0.952512	0.908962	0.889904	0.885468
707	0.650062	0.970103	0.953547	0.910741	0.88752	0.880472
708	0.667956	0.976146	0.935565	0.891062	0.868791	0.86332
709	0.711157	0.969119	0.947064	0.901546	0.884501	0.882592
710	0.682476	0.968014	0.944836	0.901053	0.880365	0.876081
711	0.719882	0.973665	0.950938	0.906036	0.889023	0.88792
712	0.698568	0.971334	0.952033	0.908417	0.890637	0.887522
713	0.691526	0.97034	0.957374	0.914694	0.896063	0.892074
714	0.667029	0.972125	0.95243	0.909926	0.889286	0.883171
715	0.661295	0.97627	0.958693	0.916184	0.893806	0.887314
716	0.653988	0.967526	0.942089	0.899151	0.875038	0.868929
717	0.657229	0.96272	0.947933	0.903223	0.879736	0.873369
718	0.689442	0.972736	0.961252	0.919249	0.900503	0.896632
719	0.711316	0.974683	0.94848	0.903731	0.886899	0.884542
720	0.684442	0.973404	0.943458	0.899783	0.879557	0.875288
721	0.673979	0.970677	0.94866	0.905301	0.884958	0.879806
722	0.682611	0.970678	0.952143	0.907703	0.88702	0.88237
723	0.695651	0.973813	0.950088	0.904904	0.885642	0.881796
724	0.702675	0.973534	0.945804	0.901774	0.884717	0.881538
725	0.685037	0.967794	0.947834	0.903739	0.883253	0.879215
726	0.680622	0.971842	0.943587	0.899002	0.877282	0.872923
727	0.690582	0.976149	0.942901	0.898199	0.877571	0.873904
728	0.723178	0.979325	0.954176	0.910046	0.893044	0.892082
729	0.697878	0.973676	0.958318	0.915165	0.897563	0.89386
730	0.706565	0.968845	0.938026	0.89329	0.875503	0.872828
731	0.703559	0.978993	0.958573	0.913796	0.895105	0.892145
732	0.702352	0.982538	0.943241	0.899199	0.883653	0.880565
733	0.668796	0.970962	0.949441	0.905534	0.883159	0.877725
734	0.736904	0.969072	0.941246	0.898879	0.881049	0.881028
735	0.660974	0.966385	0.961463	0.918211	0.895468	0.889106
736	0.69062	0.977069	0.952762	0.908259	0.88852	0.884703
737	0.695824	0.970557	0.957592	0.914496	0.895971	0.892313
738	0.708487	0.976179	0.954394	0.908196	0.889875	0.887296
739	0.710422	0.974342	0.948505	0.903512	0.885266	0.883155
740	0.703715	0.966849	0.950804	0.906887	0.889197	0.886465
741	0.70499	0.974491	0.952212	0.907349	0.888296	0.885838
742	0.717633	0.971147	0.943964	0.898115	0.881091	0.879509
743	0.732309	0.976837	0.947971	0.905992	0.888102	0.888097
744	0.700223	0.972553	0.956005	0.912669	0.894085	0.891292
745	0.724258	0.971519	0.942681	0.897745	0.880644	0.880048
746	0.737406	0.974027	0.953619	0.912508	0.894357	0.894392
747	0.697731	0.976769	0.947536	0.903478	0.885914	0.882536
748	0.707913	0.972857	0.933018	0.886655	0.867968	0.86599
749	0.724032	0.977074	0.946853	0.901432	0.884685	0.883723
750	0.7014	0.969861	0.950371	0.905973	0.886715	0.883932
751	0.675619	0.982099	0.945022	0.899888	0.878273	0.873512
752	0.695456	0.977056	0.940339	0.895764	0.877622	0.874399
753	0.704901	0.973706	0.940203	0.894092	0.875211	0.87268
754	0.737892	0.976302	0.950795	0.912407	0.894648	0.894534
755	0.728523	0.976389	0.948543	0.90677	0.889115	0.888872
756	0.717211	0.970776	0.948825	0.904118	0.886955	0.885208
757	0.728812	0.974573	0.945305	0.901388	0.884269	0.88355
758	0.690032	0.969891	0.948752	0.90324	0.88288	0.8795
759	0.736201	0.970689	0.951955	0.910222	0.891781	0.891964
760	0.714907	0.971043	0.951854	0.90805	0.891593	0.889944
761	0.729271	0.974341	0.94939	0.904272	0.886642	0.886182
762	0.758423	0.976657	0.95642	0.922147	0.902757	0.90347
763	0.748953	0.973969	0.94363	0.9036	0.884586	0.88528
764	0.761929	0.976511	0.950751	0.91697	0.8973	0.898349
765	0.724209	0.968727	0.95825	0.9171	0.900246	0.899246
766	0.745899	0.981936	0.940523	0.902398	0.883894	0.884337
767	0.745788	0.979039	0.946928	0.905367	0.886669	0.887119
768	0.771225	0.978269	0.95181	0.920426	0.900274	0.901494
769	0.726448	0.979132	0.947969	0.905656	0.88886	0.888057
770	0.73813	0.973552	0.949805	0.906644	0.888229	0.888514
771	0.773718	0.978016	0.952428	0.920047	0.899527	0.901
772	0.743097	0.970848	0.952176	0.914395	0.895865	0.896239
773	0.754777	0.975984	0.95557	0.918219	0.898769	0.89966
774	0.736246	0.97278	0.947762	0.906366	0.888027	0.888416
775	0.738695	0.978396	0.944976	0.902952	0.884611	0.884973
776	0.751018	0.970144	0.943533	0.90344	0.884489	0.885176
777	0.752264	0.978482	0.948458	0.908501	0.889334	0.890091
778	0.755198	0.975318	0.949242	0.91392	0.894441	0.895348
779	0.780811	0.973416	0.944861	0.912354	0.891459	0.893235
780	0.74794	0.975289	0.947335	0.910318	0.891609	0.892123
781	0.735352	0.972736	0.944509	0.902074	0.88384	0.883996
782	0.741307	0.976938	0.94491	0.902428	0.884057	0.88434
783	0.717363	0.968458	0.955966	0.911669	0.89521	0.893433
784	0.725706	0.977477	0.953578	0.910867	0.893437	0.89283
785	0.737858	0.967604	0.944306	0.901551	0.883348	0.883489
786	0.787339	0.978733	0.943712	0.910709	0.889322	0.891481
787	0.760781	0.989318	0.945721	0.907304	0.887185	0.888521
788	0.74646	0.977097	0.948987	0.911422	0.892736	0.893184
789	0.757299	0.972872	0.953902	0.91769	0.898149	0.899139
790	0.735286	0.974525	0.957267	0.917353	0.899179	0.899142
791	0.766808	0.974652	0.944993	0.909912	0.889925	0.891258
792	0.781653	0.97786	0.945129	0.912888	0.891917	0.893833
793	0.770532	0.974178	0.954191	0.919762	0.899575	0.900928
794	0.754979	0.979882	0.951966	0.914343	0.89489	0.895715
795	0.751071	0.975814	0.955637	0.917991	0.898751	0.899348
796	0.746486	0.980008	0.941588	0.90139	0.882947	0.883314
797	0.760386	0.974936	0.954274	0.919461	0.899797	0.90067
798	0.747189	0.969628	0.946555	0.906841	0.888086	0.888611
799	0.748788	0.985098	0.951218	0.915013	0.896235	0.896706
800	0.746214	0.972928	0.946374	0.9062	0.887381	0.88782
801	0.773028	0.978517	0.951102	0.919553	0.899275	0.900674
802	0.726013	0.972115	0.956493	0.914816	0.897736	0.896922
803	0.780682	0.972712	0.942933	0.909243	0.88834	0.890228
804	0.783929	0.972824	0.954182	0.925546	0.90445	0.906318
805	0.75295	0.972559	0.952733	0.914129	0.894867	0.89561
806	0.765918	0.974421	0.94233	0.905534	0.885478	0.886843
807	0.756116	0.975957	0.948779	0.916614	0.897877	0.898495
808	0.788713	0.978515	0.956112	0.928689	0.907394	0.909534
809	0.751558	0.974337	0.948688	0.909513	0.890283	0.891007
810	0.770401	0.981876	0.932425	0.896996	0.87712	0.878414
811	0.778999	0.975197	0.951974	0.920147	0.899397	0.900919
812	0.768933	0.969382	0.940746	0.903905	0.8836	0.885136
813	0.738131	0.969808	0.949696	0.908536	0.889923	0.890324
814	0.758125	0.971011	0.941964	0.906498	0.887502	0.888192
815	0.770126	0.977406	0.953539	0.922126	0.901868	0.903249
816	0.78171	0.978932	0.950154	0.917395	0.896268	0.898261
817	0.798331	0.978528	0.947106	0.91827	0.896231	0.898759
818	0.792844	0.980221	0.941929	0.911297	0.889762	0.892006
819	0.778218	0.977849	0.945313	0.910892	0.890124	0.891882
820	0.765741	0.969949	0.945632	0.910544	0.890732	0.89183
821	0.782925	0.979273	0.947352	0.917645	0.896652	0.898609
822	0.804809	0.975365	0.948441	0.922638	0.900169	0.903043
823	0.775424	0.974286	0.941255	0.907718	0.88716	0.888918
824	0.770236	0.969616	0.940907	0.907582	0.887746	0.889009
825	0.786452	0.97686	0.949386	0.915803	0.894388	0.896417
826	0.772309	0.971366	0.94149	0.908399	0.888107	0.88973
827	0.816607	0.977474	0.93762	0.912995	0.890043	0.893332
828	0.777536	0.97622	0.947425	0.916772	0.89636	0.897868
829	0.799831	0.988	0.950385	0.923219	0.90131	0.903759
830	0.765898	0.979457	0.937631	0.901157	0.881343	0.882643
831	0.809044	0.972904	0.947932	0.922406	0.899678	0.902665
832	0.782171	0.980376	0.936263	0.903719	0.883006	0.884962
833	0.796296	0.973836	0.938106	0.908494	0.886912	0.889404
834	0.801302	0.976166	0.937033	0.908037	0.886199	0.888781
835	0.83103	0.974479	0.951794	0.93188	0.907558	0.911715
836	0.778291	0.966624	0.944621	0.909582	0.888891	0.890447
837	0.793065	0.972799	0.942957	0.911362	0.889637	0.892001
838	0.792959	0.979444	0.948439	0.922152	0.900722	0.902909
839	0.770749	0.980966	0.944352	0.908053	0.887807	0.889244
840	0.785178	0.973174	0.948675	0.917298	0.896281	0.898189
841	0.807404	0.97196	0.950139	0.924934	0.9024	0.905236
842	0.826491	0.971553	0.949856	0.927499	0.903454	0.907285
843	0.807497	0.978072	0.943469	0.915478	0.893058	0.896006
844	0.823661	0.977299	0.944071	0.921579	0.897864	0.901684
845	0.823526	0.981898	0.948047	0.926429	0.902839	0.906367
846	0.800285	0.974663	0.94219	0.913507	0.891414	0.894077
847	0.79385	0.976664	0.947744	0.916672	0.894884	0.897269
848	0.807313	0.972272	0.947641	0.923699	0.901247	0.904042
849	0.821884	0.972859	0.938813	0.914335	0.891015	0.894515
850	0.797553	0.977074	0.947719	0.921906	0.899918	0.902462
851	0.772221	0.978356	0.948799	0.914371	0.893623	0.895351
852	0.828507	0.981343	0.935939	0.912718	0.889077	0.892895
853	0.798498	0.968472	0.935608	0.905133	0.883331	0.885848
854	0.818385	0.979333	0.94896	0.92637	0.903037	0.906545
855	0.785895	0.97171	0.952314	0.922184	0.900813	0.902772
856	0.834123	0.976021	0.943616	0.923885	0.899607	0.903838
857	0.847138	0.971417	0.940971	0.923833	0.898704	0.903442
858	0.844446	0.980034	0.93936	0.924436	0.899428	0.903966
859	0.830386	0.978207	0.94917	0.929596	0.905518	0.909419
860	0.846182	0.97185	0.947584	0.931909	0.90634	0.911274
861	0.810265	0.965116	0.943339	0.917965	0.895199	0.898168
862	0.792296	0.971057	0.936823	0.903794	0.882282	0.884574
863	0.834173	0.981833	0.939095	0.91922	0.89484	0.899034
864	0.82941	0.975912	0.945739	0.926823	0.902747	0.906639
865	0.839971	0.975302	0.94845	0.930483	0.905647	0.910379
866	0.80899	0.982115	0.947704	0.923688	0.900873	0.904041
867	0.810151	0.984395	0.939346	0.91248	0.889858	0.892845
868	0.833753	0.980095	0.946232	0.927581	0.903208	0.907374
869	0.828934	0.976636	0.941729	0.918926	0.895155	0.899025
870	0.847324	0.976868	0.945189	0.929058	0.903821	0.90852
871	0.856072	0.974326	0.938362	0.919281	0.893596	0.898582
872	0.83003	0.977816	0.945047	0.921909	0.897881	0.901875
873	0.839928	0.982283	0.947561	0.928938	0.904201	0.908496
874	0.844232	0.976631	0.942943	0.926858	0.901713	0.906494
875	0.849417	0.968801	0.947614	0.934043	0.908395	0.913189
876	0.831555	0.969439	0.950239	0.926459	0.902163	0.906079
877	0.836193	0.979087	0.950891	0.934142	0.909421	0.913651
878	0.835471	0.96813	0.937902	0.914724	0.890481	0.894635
879	0.837013	0.978213	0.94707	0.929126	0.904341	0.908749
880	0.838754	0.978094	0.950046	0.933643	0.908834	0.913292
881	0.855402	0.979869	0.950093	0.933677	0.90752	0.912728
882	0.822318	0.972083	0.947083	0.925815	0.902229	0.905843
883	0.852153	0.984207	0.933069	0.915558	0.890283	0.895237
884	0.824503	0.980128	0.943597	0.923105	0.899519	0.903378
885	0.826433	0.970159	0.944339	0.922304	0.898464	0.902288
886	0.827679	0.966145	0.937965	0.916163	0.892454	0.896342
887	0.867537	0.978629	0.94798	0.93513	0.908506	0.914232
888	0.845113	0.978926	0.943751	0.926232	0.901279	0.905898
889	0.868579	0.976711	0.944278	0.931294	0.904371	0.910286
890	0.842335	0.978763	0.946053	0.925649	0.900422	0.905077
891	0.87038	0.980124	0.947418	0.935352	0.908278	0.914238
892	0.8756	0.977367	0.94197	0.928985	0.901732	0.907862
893	0.848006	0.980628	0.949061	0.928959	0.903687	0.908302
894	0.859152	0.975783	0.945573	0.932276	0.905913	0.911215
895	0.87394	0.981797	0.943828	0.933548	0.906305	0.912269
896	0.863406	0.980103	0.945784	0.933601	0.90702	0.912896
897	0.882974	0.985329	0.942012	0.932839	0.905022	0.911351
898	0.855517	0.978808	0.943842	0.928691	0.902661	0.907939
899	0.866661	0.984108	0.944719	0.932255	0.905461	0.911138
900	0.866308	0.971925	0.943794	0.932735	0.905605	0.911574
901	0.886628	0.98041	0.939924	0.933617	0.905362	0.912223
902	0.869533	0.975824	0.939919	0.93082	0.903839	0.909786
903	0.86661	0.982833	0.942891	0.929866	0.903053	0.908769
904	0.871802	0.97867	0.943878	0.933995	0.906748	0.912759
905	0.865714	0.969934	0.948506	0.938001	0.911122	0.916989
906	0.881141	0.982466	0.943598	0.934904	0.907	0.913372
907	0.863596	0.974662	0.946434	0.933746	0.907224	0.912822
908	0.889217	0.987414	0.944967	0.941812	0.913108	0.919962
909	0.867769	0.980017	0.947829	0.938676	0.911723	0.917584
910	0.880159	0.982479	0.939365	0.929092	0.901428	0.90758
911	0.881024	0.974799	0.944462	0.935573	0.907639	0.914138
912	0.85259	0.977004	0.944278	0.927928	0.902413	0.907504
913	0.875608	0.989886	0.944307	0.936226	0.9084	0.915035
914	0.887791	0.975843	0.942931	0.935877	0.907573	0.914223
915	0.875641	0.974072	0.945624	0.935871	0.908142	0.914453
916	0.884535	0.982781	0.944471	0.937991	0.909441	0.916097
917	0.864677	0.980326	0.946212	0.932548	0.905864	0.911512
918	0.877108	0.979398	0.947745	0.939619	0.911703	0.918062
919	0.87351	0.981486	0.944207	0.932998	0.905807	0.911872
920	0.899494	0.962319	0.936868	0.935748	0.906351	0.913852
921	0.901483	0.980738	0.939207	0.939172	0.909488	0.917366
922	0.887303	0.975226	0.941815	0.939057	0.910459	0.917244
923	0.88899	0.983551	0.939414	0.935285	0.906966	0.913798
924	0.867784	0.97545	0.938975	0.924223	0.897812	0.903424
925	0.89736	0.981133	0.937594	0.937785	0.908754	0.916105
926	0.898943	0.98144	0.934567	0.933714	0.90416	0.911751
927	0.903655	0.98449	0.943955	0.943211	0.913628	0.921165
928	0.910762	0.986627	0.932423	0.934411	0.903866	0.912281
929	0.870483	0.977715	0.933295	0.919528	0.893132	0.898746
930	0.884106	0.973322	0.940427	0.931725	0.903984	0.910654
931	0.899281	0.968463	0.940384	0.933732	0.904784	0.912043
932	0.914394	0.972232	0.937426	0.945962	0.914779	0.923255
933	0.918918	0.982578	0.941966	0.951969	0.920069	0.929019
934	0.905533	0.980309	0.941169	0.9456	0.914743	0.923311
935	0.891823	0.977151	0.946386	0.946251	0.917282	0.92422
936	0.903439	0.965459	0.941212	0.939988	0.910185	0.917885
937	0.905469	0.988196	0.934302	0.936653	0.906898	0.914604
938	0.916136	0.980324	0.938031	0.94486	0.913747	0.922312
939	0.906132	0.988268	0.939159	0.938875	0.908656	0.916429
940	0.875034	0.979987	0.94272	0.933097	0.905835	0.911978
941	0.918798	0.981661	0.937192	0.94443	0.913051	0.921813
942	0.901041	0.983544	0.945901	0.94858	0.918397	0.926507
943	0.896733	0.988325	0.941075	0.942446	0.912768	0.920282
944	0.895966	0.978753	0.942857	0.940501	0.911339	0.91867
945	0.904548	0.982806	0.943078	0.943065	0.913338	0.921079
946	0.919729	0.98109	0.937471	0.946717	0.915107	0.923942
947	0.91355	0.972776	0.937506	0.942148	0.911409	0.919698
948	0.913348	0.976101	0.939344	0.949239	0.917876	0.926306
949	0.929628	0.981152	0.936523	0.954347	0.921657	0.931342
950	0.92148	0.983494	0.933581	0.941502	0.909908	0.91899
951	0.920977	0.978706	0.939267	0.951417	0.919698	0.928437
952	0.929243	0.988678	0.936917	0.954719	0.921778	0.931766
953	0.925923	0.968882	0.936632	0.952519	0.919787	0.929195
954	0.912349	0.984175	0.939005	0.943363	0.912537	0.920727
955	0.920466	0.982618	0.936632	0.945959	0.914053	0.923392
956	0.916419	0.977755	0.938306	0.94497	0.91365	0.922277
957	0.923306	0.983263	0.936314	0.951717	0.919682	0.929081
958	0.919532	0.982137	0.942236	0.94556	0.914847	0.923353
959	0.916585	0.978237	0.939297	0.944914	0.914198	0.922669
960	0.935862	0.989501	0.933284	0.954534	0.920977	0.930838
961	0.913158	0.972029	0.943218	0.945076	0.914652	0.922875
962	0.944876	0.990666	0.929323	0.956719	0.922075	0.932877
963	0.924112	0.976139	0.939704	0.949634	0.918129	0.926724
964	0.923076	0.978975	0.937924	0.950778	0.91883	0.928014
965	0.92766	0.978127	0.937692	0.950845	0.918119	0.927638
966	0.936556	0.987766	0.926677	0.948568	0.914938	0.924853
967	0.938393	0.984493	0.935172	0.955677	0.921976	0.932103
968	0.944656	0.973832	0.932219	0.953805	0.920057	0.930611
969	0.936691	0.977465	0.93443	0.953771	0.920559	0.930396
970	0.941176	0.986698	0.93206	0.957034	0.922807	0.933116
971	0.94206	0.975363	0.934087	0.952602	0.91897	0.928937
972	0.953877	0.985321	0.922506	0.961308	0.925445	0.937229
973	0.936617	0.981719	0.931445	0.957548	0.923731	0.93369
974	0.930364	0.968304	0.936324	0.949721	0.917475	0.926766
975	0.927561	0.985303	0.93832	0.949345	0.917244	0.926576
976	0.932132	0.988802	0.932952	0.945443	0.913074	0.922485
977	0.932945	0.986681	0.936521	0.94959	0.917288	0.926558
978	0.938148	0.978631	0.930861	0.95186	0.91824	0.928196
979	0.942115	0.989339	0.93227	0.954551	0.920761	0.930865
980	0.950241	0.973431	0.930111	0.95998	0.924971	0.935905
981	0.947058	0.989762	0.927821	0.960446	0.925171	0.936685
982	0.948403	0.97858	0.931147	0.956434	0.921911	0.932693
983	0.941983	0.984528	0.933645	0.953572	0.919781	0.929921
984	0.942864	0.981024	0.929565	0.959459	0.924785	0.935532
985	0.940177	0.985189	0.933149	0.95725	0.922983	0.93369
986	0.959128	0.951629	0.921662	0.960653	0.924445	0.936264
987	0.946529	0.982639	0.930055	0.955677	0.921385	0.931959
988	0.959237	0.969643	0.916421	0.962593	0.925851	0.938313
989	0.954912	0.984235	0.923147	0.959439	0.923785	0.935198
990	0.949425	0.975317	0.930215	0.959985	0.924839	0.935918
991	0.953337	0.974458	0.927612	0.958638	0.923357	0.934696
992	0.972741	0.959322	0.896974	0.971475	0.939843	0.946999
993	0.947985	0.976798	0.930256	0.961453	0.926488	0.937393
994	0.959888	0.988727	0.918023	0.964193	0.928677	0.939467
995	0.955568	0.988997	0.924196	0.959291	0.923544	0.935179
996	0.960805	0.979242	0.923387	0.962374	0.9263	0.938037
