# Supplementary material for: Data-driven quantum approximate optimization algorithm for power systems
Source: Commun Eng. 2023 Mar 9;2:12. doi: 10.1038/s44172-023-00061-8 (PMC10955914; doi:10.1038/s44172-023-00061-8)
Supplement: Supplementary file 7 — Supplementary Data 5 [file 44172_2023_61_MOESM7_ESM.xlsx]

## Sheet: Fig.a
GW algorithm		Data-driven QAOA without noise		All the BinWidth is 0.0075.
BinEdges	Probability	BinEdges	Probability
0.8475	0.0175781	0.6375	0.000488281
0.855	0.00390625	0.645	0
0.8625	0.012207	0.6525	0
0.87	0	0.66	0
0.8775	0.000976562	0.6675	0
0.885	0	0.675	0.000488281
0.8925	0	0.6825	0
0.9	0.0390625	0.69	0
0.9075	0	0.6975	0
0.915	0.0478516	0.705	0.000488281
0.9225	0.00390625	0.7125	0
0.93	0.0683594	0.72	0.000488281
0.9375	0.0375977	0.7275	0
0.945	0.0229492	0.735	0
0.9525	0.0439453	0.7425	0
0.96	0.090332	0.75	0
0.9675	0.100098	0.7575	0
0.975	0.00683594	0.765	0.000488281
0.9825	0.106445	0.7725	0.000488281
0.99	0	0.78	0.000976562
0.9975	0.397949	0.7875	0.00146484
		0.795	0.000488281
		0.8025	0.000488281
		0.81	0.000976562
		0.8175	0.00341797
		0.825	0.00341797
		0.8325	0.00488281
		0.84	0.00634766
		0.8475	0.00878906
		0.855	0.0136719
		0.8625	0.0161133
		0.87	0.0209961
		0.8775	0.0258789
		0.885	0.0341797
		0.8925	0.0390625
		0.9	0.0415039
		0.9075	0.0439453
		0.915	0.0517578
		0.9225	0.0498047
		0.93	0.0522461
		0.9375	0.0478516
		0.945	0.0581055
		0.9525	0.0668945
		0.96	0.0664062
		0.9675	0.078125
		0.975	0.0532227
		0.9825	0.0932617
		0.99	0.0517578
		0.9975	0.0610352

## Sheet: Fig.b
GW algorithm		Data-driven QAOA without noise		All the BinWidth is 0.0075.
BinEdges	Probability	BinEdges	Probability
0.9075	0.0444336	0.5175	0.000488281
0.915	0.0644531	0.525	0
0.9225	0.0117188	0.5325	0
0.93	0.0917969	0.54	0
0.9375	0.0517578	0.5475	0
0.945	0	0.555	0
0.9525	0.0366211	0.5625	0
0.96	0.0424805	0.57	0
0.9675	0.212891	0.5775	0
0.975	0.0317383	0.585	0
0.9825	0.0634766	0.5925	0
0.99	0.348633	0.6	0
		0.6075	0
		0.615	0
		0.6225	0.000488281
		0.63	0
		0.6375	0
		0.645	0
		0.6525	0
		0.66	0
		0.6675	0.000976562
		0.675	0.000976562
		0.6825	0.000488281
		0.69	0.000488281
		0.6975	0.00146484
		0.705	0.00341797
		0.7125	0.00488281
		0.72	0.00146484
		0.7275	0.00341797
		0.735	0.00537109
		0.7425	0.00439453
		0.75	0.00537109
		0.7575	0.00488281
		0.765	0.00244141
		0.7725	0.00195312
		0.78	0.00488281
		0.7875	0.00195312
		0.795	0.00146484
		0.8025	0.00292969
		0.81	0.00195312
		0.8175	0.000976562
		0.825	0.000976562
		0.8325	0.00244141
		0.84	0.00146484
		0.8475	0.00244141
		0.855	0.00292969
		0.8625	0.00341797
		0.87	0.00341797
		0.8775	0.00878906
		0.885	0.00634766
		0.8925	0.00878906
		0.9	0.0141602
		0.9075	0.0205078
		0.915	0.0234375
		0.9225	0.0366211
		0.93	0.043457
		0.9375	0.0634766
		0.945	0.0698242
		0.9525	0.0820312
		0.96	0.0864258
		0.9675	0.0942383
		0.975	0.0488281
		0.9825	0.0415039
		0.99	0.209961
		0.9975	0.0673828

## Sheet: Fig.c
GW algorithm		Data-driven QAOA without noise		All the BinWidth is 0.0075.
BinEdges	Probability	BinEdges	Probability
0.87	0.00195312	0.7875	0.00146484
0.8775	0.00195312	0.795	0.000488281
0.885	0.00195312	0.8025	0.000976562
0.8925	0.00683594	0.81	0.00146484
0.9	0.00585938	0.8175	0.000488281
0.9075	0.000488281	0.825	0.000976562
0.915	0.00927734	0.8325	0.000488281
0.9225	0.00976562	0.84	0.00244141
0.93	0.0322266	0.8475	0
0.9375	0.0292969	0.855	0.000488281
0.945	0.0283203	0.8625	0.00244141
0.9525	0.0332031	0.87	0.00439453
0.96	0.118164	0.8775	0.00146484
0.9675	0.123047	0.885	0.000976562
0.975	0.185059	0.8925	0.00341797
0.9825	0.186035	0.9	0.00537109
0.99	0.222656	0.9075	0.0078125
0.9975	0.00390625	0.915	0.00537109
		0.9225	0.0112305
		0.93	0.0229492
		0.9375	0.0341797
		0.945	0.043457
		0.9525	0.0571289
		0.96	0.0698242
		0.9675	0.0947266
		0.975	0.166016
		0.9825	0.130859
		0.99	0.277344
		0.9975	0.0517578

## Sheet: Fig.d
Data-driven QAOA without noise		Data-driven QAOA with noise model I		All the BinWidth is 0.0075.
BinEdges	Probability	BinEdges	Probability
0.5025	0.000488281	0.4575	0.000976562
0.51	0	0.465	0
0.5175	0	0.4725	0.000488281
0.525	0	0.48	0
0.5325	0	0.4875	0.000488281
0.54	0	0.495	0.000488281
0.5475	0	0.5025	0.00146484
0.555	0	0.51	0.000488281
0.5625	0	0.5175	0.000488281
0.57	0	0.525	0.000488281
0.5775	0	0.5325	0.000488281
0.585	0.000976562	0.54	0.00146484
0.5925	0.000488281	0.5475	0.00244141
0.6	0	0.555	0.00390625
0.6075	0	0.5625	0.00292969
0.615	0.00146484	0.57	0.00292969
0.6225	0.000976562	0.5775	0.00195312
0.63	0.000488281	0.585	0.00244141
0.6375	0	0.5925	0.00683594
0.645	0.000976562	0.6	0.00390625
0.6525	0.000976562	0.6075	0.00634766
0.66	0.00146484	0.615	0.0131836
0.6675	0.000976562	0.6225	0.0146484
0.675	0.00390625	0.63	0.0136719
0.6825	0.00244141	0.6375	0.0112305
0.69	0.0078125	0.645	0.0205078
0.6975	0.0078125	0.6525	0.0234375
0.705	0.00927734	0.66	0.0234375
0.7125	0.0112305	0.6675	0.0268555
0.72	0.0126953	0.675	0.0317383
0.7275	0.0146484	0.6825	0.0258789
0.735	0.0136719	0.69	0.0341797
0.7425	0.0229492	0.6975	0.0395508
0.75	0.0249023	0.705	0.0375977
0.7575	0.0249023	0.7125	0.0366211
0.765	0.0263672	0.72	0.0361328
0.7725	0.0366211	0.7275	0.0395508
0.78	0.0371094	0.735	0.0380859
0.7875	0.0322266	0.7425	0.0483398
0.795	0.0385742	0.75	0.0395508
0.8025	0.0439453	0.7575	0.0405273
0.81	0.046875	0.765	0.0351562
0.8175	0.0361328	0.7725	0.0454102
0.825	0.0507812	0.78	0.027832
0.8325	0.043457	0.7875	0.0327148
0.84	0.0395508	0.795	0.0297852
0.8475	0.0424805	0.8025	0.0253906
0.855	0.0419922	0.81	0.027832
0.8625	0.0395508	0.8175	0.0200195
0.87	0.0415039	0.825	0.0126953
0.8775	0.0317383	0.8325	0.0229492
0.885	0.0283203	0.84	0.0136719
0.8925	0.0283203	0.8475	0.0141602
0.9	0.0209961	0.855	0.0112305
0.9075	0.0195312	0.8625	0.00683594
0.915	0.0195312	0.87	0.00537109
0.9225	0.0175781	0.8775	0.00927734
0.93	0.0185547	0.885	0.00488281
0.9375	0.0126953	0.8925	0.00390625
0.945	0.00732422	0.9	0.00292969
0.9525	0.0112305	0.9075	0.00341797
0.96	0.00634766	0.915	0.00146484
0.9675	0.00683594	0.9225	0.00146484
0.975	0.00292969	0.93	0.000976562
0.9825	0.00195312	0.9375	0.00146484
0.99	0.000976562	0.945	0.00195312
0.9975	0.00244141	0.9525	0
		0.96	0.000488281
		0.9675	0
		0.975	0.000488281
		0.9825	0.000488281

## Sheet: Fig.e
Data-driven QAOA without noise		Data-driven QAOA with noise model I		All the BinWidth is 0.0075.
BinEdges	Probability	BinEdges	Probability
0.51	0.000488281	0.4125	0.000488281
0.5175	0	0.42	0
0.525	0	0.4275	0
0.5325	0	0.435	0.000488281
0.54	0	0.4425	0
0.5475	0.000488281	0.45	0
0.555	0	0.4575	0
0.5625	0	0.465	0.000488281
0.57	0	0.4725	0
0.5775	0.000976562	0.48	0.000488281
0.585	0	0.4875	0
0.5925	0.000976562	0.495	0.000488281
0.6	0.00146484	0.5025	0.000488281
0.6075	0	0.51	0.000488281
0.615	0.000976562	0.5175	0.00195312
0.6225	0.00195312	0.525	0.00146484
0.63	0.000976562	0.5325	0.00244141
0.6375	0.00244141	0.54	0.000976562
0.645	0.00390625	0.5475	0.00146484
0.6525	0.00244141	0.555	0.00390625
0.66	0.00390625	0.5625	0.00195312
0.6675	0.00292969	0.57	0.00292969
0.675	0.00537109	0.5775	0.00146484
0.6825	0.00439453	0.585	0.00488281
0.69	0.00683594	0.5925	0.00439453
0.6975	0.00976562	0.6	0.00488281
0.705	0.00439453	0.6075	0.00976562
0.7125	0.00976562	0.615	0.00634766
0.72	0.00585938	0.6225	0.00732422
0.7275	0.0107422	0.63	0.0102539
0.735	0.012207	0.6375	0.012207
0.7425	0.0107422	0.645	0.00634766
0.75	0.0185547	0.6525	0.0126953
0.7575	0.0131836	0.66	0.0131836
0.765	0.0175781	0.6675	0.0161133
0.7725	0.019043	0.675	0.0161133
0.78	0.0185547	0.6825	0.0224609
0.7875	0.0292969	0.69	0.0195312
0.795	0.0205078	0.6975	0.0229492
0.8025	0.0283203	0.705	0.0205078
0.81	0.0371094	0.7125	0.0234375
0.8175	0.0361328	0.72	0.0229492
0.825	0.0297852	0.7275	0.0283203
0.8325	0.0307617	0.735	0.0327148
0.84	0.0297852	0.7425	0.0322266
0.8475	0.0429688	0.75	0.0307617
0.855	0.0410156	0.7575	0.0371094
0.8625	0.0527344	0.765	0.0332031
0.87	0.0405273	0.7725	0.0297852
0.8775	0.0463867	0.78	0.0356445
0.885	0.0400391	0.7875	0.0380859
0.8925	0.0458984	0.795	0.0322266
0.9	0.0449219	0.8025	0.0336914
0.9075	0.0419922	0.81	0.0317383
0.915	0.0351562	0.8175	0.034668
0.9225	0.0288086	0.825	0.0351562
0.93	0.0146484	0.8325	0.0322266
0.9375	0.0175781	0.84	0.0263672
0.945	0.0214844	0.8475	0.0302734
0.9525	0.0161133	0.855	0.0234375
0.96	0.0102539	0.8625	0.0239258
0.9675	0.012207	0.87	0.015625
0.975	0.00244141	0.8775	0.0170898
0.9825	0.000976562	0.885	0.0131836
0.99	0.00927734	0.8925	0.0146484
0.9975	0.00195312	0.9	0.0107422
		0.9075	0.00585938
		0.915	0.0102539
		0.9225	0.00830078
		0.93	0.00585938
		0.9375	0.00683594
		0.945	0.00244141
		0.9525	0.00439453
		0.96	0.00146484
		0.9675	0.000976562
		0.975	0.000488281
		0.9825	0.000488281
		0.99	0.00146484

## Sheet: Fig.f
Data-driven QAOA without noise		Data-driven QAOA with noise model I		All the BinWidth is 0.0075.
BinEdges	Probability	BinEdges	Probability
0.735	0.000488281	0.525	0.000488281
0.7425	0.000488281	0.5325	0
0.75	0.000488281	0.54	0.000488281
0.7575	0	0.5475	0
0.765	0	0.555	0.00146484
0.7725	0	0.5625	0
0.78	0	0.57	0
0.7875	0.000976562	0.5775	0.000976562
0.795	0.00244141	0.585	0
0.8025	0.000976562	0.5925	0
0.81	0.00146484	0.6	0.000976562
0.8175	0.00585938	0.6075	0.000976562
0.825	0.00634766	0.615	0.00146484
0.8325	0.00927734	0.6225	0.00146484
0.84	0.0151367	0.63	0.000488281
0.8475	0.0136719	0.6375	0.00292969
0.855	0.0229492	0.645	0.00244141
0.8625	0.0332031	0.6525	0.00195312
0.87	0.0322266	0.66	0.00195312
0.8775	0.046875	0.6675	0.00244141
0.885	0.0556641	0.675	0.00390625
0.8925	0.0693359	0.6825	0.00732422
0.9	0.0673828	0.69	0.0078125
0.9075	0.0854492	0.6975	0.0107422
0.915	0.0952148	0.705	0.012207
0.9225	0.0800781	0.7125	0.0146484
0.93	0.0795898	0.72	0.0126953
0.9375	0.0615234	0.7275	0.0224609
0.945	0.059082	0.735	0.0253906
0.9525	0.0493164	0.7425	0.0297852
0.96	0.0395508	0.75	0.034668
0.9675	0.0307617	0.7575	0.0395508
0.975	0.0151367	0.765	0.0366211
0.9825	0.0078125	0.7725	0.0385742
0.99	0.0102539	0.78	0.0458984
0.9975	0.000976562	0.7875	0.0522461
		0.795	0.0537109
		0.8025	0.0507812
		0.81	0.0546875
		0.8175	0.0605469
		0.825	0.043457
		0.8325	0.0551758
		0.84	0.0390625
		0.8475	0.0410156
		0.855	0.0332031
		0.8625	0.0322266
		0.87	0.0283203
		0.8775	0.0268555
		0.885	0.0170898
		0.8925	0.0102539
		0.9	0.0136719
		0.9075	0.0078125
		0.915	0.00488281
		0.9225	0.00585938
		0.93	0.00292969
		0.9375	0.000976562
		0.945	0.00146484
		0.9525	0.000488281
		0.96	0
		0.9675	0
		0.975	0.000488281

## Sheet: Fig.g
Data-driven QAOA without noise		Data-driven QAOA with noise model II		All the BinWidth is 0.0075.
BinEdges	Probability	BinEdges	Probability
0.5025	0.000488281	0.5325	0.000488281
0.51	0	0.54	0
0.5175	0	0.5475	0
0.525	0	0.555	0.000488281
0.5325	0	0.5625	0
0.54	0	0.57	0
0.5475	0	0.5775	0
0.555	0	0.585	0
0.5625	0	0.5925	0.000976562
0.57	0	0.6	0.000488281
0.5775	0	0.6075	0
0.585	0.000976562	0.615	0.00146484
0.5925	0.000488281	0.6225	0.00146484
0.6	0	0.63	0.00146484
0.6075	0	0.6375	0.000488281
0.615	0.00146484	0.645	0.00292969
0.6225	0.000976562	0.6525	0.00244141
0.63	0.000488281	0.66	0.000976562
0.6375	0	0.6675	0.00341797
0.645	0.000976562	0.675	0.00585938
0.6525	0.000976562	0.6825	0.0078125
0.66	0.00146484	0.69	0.00732422
0.6675	0.000976562	0.6975	0.00830078
0.675	0.00390625	0.705	0.0126953
0.6825	0.00244141	0.7125	0.0141602
0.69	0.0078125	0.72	0.0166016
0.6975	0.0078125	0.7275	0.0249023
0.705	0.00927734	0.735	0.0214844
0.7125	0.0112305	0.7425	0.0249023
0.72	0.0126953	0.75	0.0273438
0.7275	0.0146484	0.7575	0.0219727
0.735	0.0136719	0.765	0.0371094
0.7425	0.0229492	0.7725	0.0327148
0.75	0.0249023	0.78	0.0410156
0.7575	0.0249023	0.7875	0.034668
0.765	0.0263672	0.795	0.0429688
0.7725	0.0366211	0.8025	0.0458984
0.78	0.0371094	0.81	0.0493164
0.7875	0.0322266	0.8175	0.0405273
0.795	0.0385742	0.825	0.0341797
0.8025	0.0439453	0.8325	0.0463867
0.81	0.046875	0.84	0.0390625
0.8175	0.0361328	0.8475	0.0424805
0.825	0.0507812	0.855	0.0332031
0.8325	0.043457	0.8625	0.0366211
0.84	0.0395508	0.87	0.0302734
0.8475	0.0424805	0.8775	0.0366211
0.855	0.0419922	0.885	0.0214844
0.8625	0.0395508	0.8925	0.0273438
0.87	0.0415039	0.9	0.0214844
0.8775	0.0317383	0.9075	0.0175781
0.885	0.0283203	0.915	0.0180664
0.8925	0.0283203	0.9225	0.0131836
0.9	0.0209961	0.93	0.0112305
0.9075	0.0195312	0.9375	0.0078125
0.915	0.0195312	0.945	0.00830078
0.9225	0.0175781	0.9525	0.00585938
0.93	0.0185547	0.96	0.00439453
0.9375	0.0126953	0.9675	0.00390625
0.945	0.00732422	0.975	0.00146484
0.9525	0.0112305	0.9825	0.00195312
0.96	0.00634766	0.99	0.000976562
0.9675	0.00683594	0.9975	0.00146484
0.975	0.00292969
0.9825	0.00195312
0.99	0.000976562
0.9975	0.00244141

## Sheet: Fig.h
Data-driven QAOA without noise		Data-driven QAOA with noise model II		All the BinWidth is 0.0075.
BinEdges	Probability	BinEdges	Probability
0.51	0.000488281	0.51	0.000488281
0.5175	0	0.5175	0.000488281
0.525	0	0.525	0
0.5325	0	0.5325	0.000976562
0.54	0	0.54	0.000488281
0.5475	0.000488281	0.5475	0.000488281
0.555	0	0.555	0.000488281
0.5625	0	0.5625	0.000976562
0.57	0	0.57	0.000488281
0.5775	0.000976562	0.5775	0.00146484
0.585	0	0.585	0.000976562
0.5925	0.000976562	0.5925	0.000976562
0.6	0.00146484	0.6	0.000976562
0.6075	0	0.6075	0.00341797
0.615	0.000976562	0.615	0.00146484
0.6225	0.00195312	0.6225	0.00244141
0.63	0.000976562	0.63	0.00146484
0.6375	0.00244141	0.6375	0.00292969
0.645	0.00390625	0.645	0.00390625
0.6525	0.00244141	0.6525	0.00195312
0.66	0.00390625	0.66	0.00439453
0.6675	0.00292969	0.6675	0.00634766
0.675	0.00537109	0.675	0.00341797
0.6825	0.00439453	0.6825	0.00634766
0.69	0.00683594	0.69	0.00683594
0.6975	0.00976562	0.6975	0.0078125
0.705	0.00439453	0.705	0.00439453
0.7125	0.00976562	0.7125	0.0146484
0.72	0.00585938	0.72	0.00830078
0.7275	0.0107422	0.7275	0.0112305
0.735	0.012207	0.735	0.0107422
0.7425	0.0107422	0.7425	0.0146484
0.75	0.0185547	0.75	0.0151367
0.7575	0.0131836	0.7575	0.0214844
0.765	0.0175781	0.765	0.0180664
0.7725	0.019043	0.7725	0.019043
0.78	0.0185547	0.78	0.0195312
0.7875	0.0292969	0.7875	0.0229492
0.795	0.0205078	0.795	0.0307617
0.8025	0.0283203	0.8025	0.0317383
0.81	0.0371094	0.81	0.0283203
0.8175	0.0361328	0.8175	0.0361328
0.825	0.0297852	0.825	0.0385742
0.8325	0.0307617	0.8325	0.0327148
0.84	0.0297852	0.84	0.0341797
0.8475	0.0429688	0.8475	0.0356445
0.855	0.0410156	0.855	0.0385742
0.8625	0.0527344	0.8625	0.0419922
0.87	0.0405273	0.87	0.0400391
0.8775	0.0463867	0.8775	0.0415039
0.885	0.0400391	0.885	0.0449219
0.8925	0.0458984	0.8925	0.0302734
0.9	0.0449219	0.9	0.0395508
0.9075	0.0419922	0.9075	0.0351562
0.915	0.0351562	0.915	0.0405273
0.9225	0.0288086	0.9225	0.0268555
0.93	0.0146484	0.93	0.0205078
0.9375	0.0175781	0.9375	0.0214844
0.945	0.0214844	0.945	0.0195312
0.9525	0.0161133	0.9525	0.0136719
0.96	0.0102539	0.96	0.0112305
0.9675	0.012207	0.9675	0.00976562
0.975	0.00244141	0.975	0.00341797
0.9825	0.000976562	0.9825	0.000488281
0.99	0.00927734	0.99	0.0078125
0.9975	0.00195312	0.9975	0.00244141

## Sheet: Fig.i
Data-driven QAOA without noise		Data-driven QAOA with noise model II		All the BinWidth is 0.0075.
BinEdges	Probability	BinEdges	Probability
0.735	0.000488281	0.69	0.000488281
0.7425	0.000488281	0.6975	0
0.75	0.000488281	0.705	0.000488281
0.7575	0	0.7125	0.000488281
0.765	0	0.72	0.00195312
0.7725	0	0.7275	0.00146484
0.78	0	0.735	0.00195312
0.7875	0.000976562	0.7425	0.00292969
0.795	0.00244141	0.75	0.000488281
0.8025	0.000976562	0.7575	0.000976562
0.81	0.00146484	0.765	0.00488281
0.8175	0.00585938	0.7725	0.00341797
0.825	0.00634766	0.78	0.00341797
0.8325	0.00927734	0.7875	0.0078125
0.84	0.0151367	0.795	0.00585938
0.8475	0.0136719	0.8025	0.0112305
0.855	0.0229492	0.81	0.012207
0.8625	0.0332031	0.8175	0.0141602
0.87	0.0322266	0.825	0.0195312
0.8775	0.046875	0.8325	0.0209961
0.885	0.0556641	0.84	0.0336914
0.8925	0.0693359	0.8475	0.0283203
0.9	0.0673828	0.855	0.0405273
0.9075	0.0854492	0.8625	0.0493164
0.915	0.0952148	0.87	0.059082
0.9225	0.0800781	0.8775	0.0512695
0.93	0.0795898	0.885	0.0605469
0.9375	0.0615234	0.8925	0.0737305
0.945	0.059082	0.9	0.0742188
0.9525	0.0493164	0.9075	0.0600586
0.96	0.0395508	0.915	0.0654297
0.9675	0.0307617	0.9225	0.0585938
0.975	0.0151367	0.93	0.0546875
0.9825	0.0078125	0.9375	0.0463867
0.99	0.0102539	0.945	0.0395508
0.9975	0.000976562	0.9525	0.0336914
		0.96	0.0258789
		0.9675	0.00927734
		0.975	0.00878906
		0.9825	0.00537109
		0.99	0.00634766
		0.9975	0.000488281
